# Supplementary material for: Artificial symbiont replacement in a vertically transmitted plant symbiosis reveals a role for microbe–microbe interactions in enforcing specificity
Source: ISME J. 2025 Aug 19;19(1):wraf177. doi: 10.1093/ismejo/wraf177 (PMC12411853; doi:10.1093/ismejo/wraf177)
Supplement: Table_S3_Biolog_wraf177 [file table_s3_biolog_wraf177.xlsx]

## Sheet: Table S3
Table S3. Utilization by O. dioscoreae R-71412 and P. putida KT2440 of various carbon and nitrogen sources, as determined using Biolog Phenotype microarray plates PM 1-3.
Legend: +++ : copious respiratory activity; ++ medium respiratory activity; + : weak respiratory activty, - : not utilized.
Compound	Type	O.dioscoreae R-71412	P. putida KT2440
L-Arabinose	Carbon source	-	-
N-Acetyl-D-Glucosamine	Carbon source	-	-
D-Saccharic Acid	Carbon source	+	++
Succinic Acid	Carbon source	++	+
D-Galactose	Carbon source	-	-
L-Aspartic Acid	Carbon source	+	++
L-Proline	Carbon source	+	++
D-Alanine	Carbon source	-	++
D-Trehalose	Carbon source	-	-
D-Mannose	Carbon source	-	++
Dulcitol	Carbon source	-	-
D-Serine	Carbon source	-	-
D-Sorbitol	Carbon source	-	-
Glycerol	Carbon source	-	++
L-Fucose	Carbon source	-	-
D-Glucuronic Acid	Carbon source	-	+++
D-Gluconic Acid	Carbon source	++	++
D,L-α-Glycerol- Phosphate	Carbon source	-	-
D-Xylose	Carbon source	-	-
L-Lactic Acid	Carbon source	++	++
Formic Acid	Carbon source	-	-
D-Mannitol	Carbon source	-	-
L-Glutamic Acid	Carbon source	+	++
D-Glucose-6-Phosphate	Carbon source	-	-
D-Galactonic-Acid-γ-Lactone	Carbon source	+	-
D,L-Malic Acid	Carbon source	++	++
D-Ribose	Carbon source	-	++
Tween 20	Carbon source	-	++
L-Rhamnose	Carbon source	-	-
D-Fructose	Carbon source	-	+++
Acetic Acid	Carbon source	+	+
α-D-Glucose	Carbon source	-	+++
Maltose	Carbon source	-	-
D-Melibiose	Carbon source	-	-
Thymidine	Carbon source	-	-
L-Asparagine	Carbon source	-	+++
D-Aspartic Acid	Carbon source	-	-
D-Glucosaminic Acid	Carbon source	-	-
1,2-Propanediol	Carbon source	-	-
Tween 40	Carbon source	-	+
α-Keto-Glutaric Acid	Carbon source	++	++
α-Keto-Butyric Acid	Carbon source	-	-
α-Methyl-D-Galactoside	Carbon source	-	-
α-D-Lactose	Carbon source	-	-
Lactulose	Carbon source	-	-
Sucrose	Carbon source	-	-
Uridine	Carbon source	-	+
L-Glutamine	Carbon source	+	+++
m-Tartaric Acid	Carbon source	+	-
D-Glucose-1-Phosphate	Carbon source	-	-
D-Fructose-6-Phosphate	Carbon source	-	-
Tween 80	Carbon source	-	++
α-Hydroxy Glutaric Acid-γ-Lactone	Carbon source	++	+
α-Hydroxy Butyric Acid	Carbon source	-	+
ß-Methyl-D-Glucoside	Carbon source	-	-
Adonitol	Carbon source	-	-
Maltotriose	Carbon source	-	-
2-Deoxy Adenosine	Carbon source	-	-
Adenosine	Carbon source	-	-
Glycyl-L-Aspartic Acid	Carbon source	-	-
Citric Acid	Carbon source	++	+++
myo-Inositol	Carbon source	-	-
D-Threonine	Carbon source	-	-
Fumaric Acid	Carbon source	++	+++
Bromo Succinic Acid	Carbon source	-	-
Propionic Acid	Carbon source	++	++
Mucic Acid	Carbon source	+	+++
Glycolic Acid	Carbon source	-	+
Glyoxylic Acid	Carbon source	-	-
D-Cellobiose	Carbon source	-	-
Inosine	Carbon source	-	+
Glycyl-L-Glutamic Acid	Carbon source	-	-
Tricarballylic Acid	Carbon source	-	-
L-Serine	Carbon source	-	+++
L-Threonine	Carbon source	-	+++
L-Alanine	Carbon source	-	+++
L-Alanyl-Glycine	Carbon source	-	+++
Acetoacetic Acid	Carbon source	-	-
N-Acetyl-ß-D-Mannosamine	Carbon source	-	-
Mono Methyl Succinate	Carbon source	++	-
Methyl Pyruvate	Carbon source	++	+
D-Malic Acid	Carbon source	++	-
L-Malic Acid	Carbon source	++	-
Glycyl-L-Proline	Carbon source	-	-
p-Hydroxy Phenyl Acetic Acid	Carbon source	-	-
m-Hydroxy Phenyl Acetic Acid	Carbon source	-	-
Tyramine	Carbon source	-	-
D-Psicose	Carbon source	-	-
L-Lyxose	Carbon source	-	-
Glucuronamide	Carbon source	-	-
Pyruvic Acid	Carbon source	++	+
L-Galactonic Acid-γ-Lactone	Carbon source	-	++
D-Galacturonic Acid	Carbon source	-	+
Phenylethyl- amine	Carbon source	-	-
2-Aminoethanol	Carbon source	-	-
Chondroitin Sulfate C	Carbon source	-	-
α-Cyclodextrin	Carbon source	-	-
ß-Cyclodextrin	Carbon source	-	-
γ-Cyclodextrin	Carbon source	-	-
Dextrin	Carbon source	-	-
Gelatin	Carbon source	-	-
Glycogen	Carbon source	-	-
Inulin	Carbon source	-	-
Laminarin	Carbon source	-
Mannan	Carbon source	-	-
Pectin	Carbon source	-	-
N-Acetyl-D-Galactosamine	Carbon source	-	-
N-Acetyl-Neuraminic Acid	Carbon source	-	-
ß-D-Allose	Carbon source	-	-
Amygdalin	Carbon source	-	-
D-Arabinose	Carbon source	-	-
D-Arabitol	Carbon source	-	-
L-Arabitol	Carbon source	-	-
Arbutin	Carbon source	-	-
2-Deoxy-D-Ribose	Carbon source	-	-
i-Erythritol	Carbon source	-	-
D-Fucose	Carbon source	-	-
3-0-ß-D-Galactopyranosyl-D-Arabinose	Carbon source	-	-
Gentiobiose	Carbon source	-	-
L-Glucose	Carbon source	-	-
Lactitol	Carbon source	-	-
D-Melezitose	Carbon source	-	-
Maltitol	Carbon source	-	-
α-Methyl-D-Glucoside	Carbon source	-	-
ß-Methyl-D-Galactoside	Carbon source	-	-
3-Methyl Glucose	Carbon source	-	-
ß-Methyl-D-Glucuronic Acid	Carbon source	-	-
α-Methyl-D-Mannoside	Carbon source	-	-
ß-Methyl-D-Xyloside	Carbon source	-	-
Palatinose	Carbon source	-	-
D-Raffinose	Carbon source	-	-
Salicin	Carbon source	-	-
Sedoheptulosan	Carbon source	-	-
L-Sorbose	Carbon source	-	-
Stachyose	Carbon source	-	-
D-Tagatose	Carbon source	-	-
Turanose	Carbon source	-	-
Xylitol	Carbon source	-	-
N-Acetyl-D-Glucosaminitol	Carbon source	-	-
γ-Amino Butyric Acid	Carbon source	-	++
δ-Amino Valeric Acid	Carbon source	-	++
Butyric Acid	Carbon source	-	+
Capric Acid	Carbon source	-	+
Caproic Acid	Carbon source	-	++
Citraconic Acid	Carbon source	+	-
Citramalic Acid	Carbon source	-	-
D-Glucosamine	Carbon source	-	-
2-Hydroxy Benzoic Acid	Carbon source	-	-
4-Hydroxy Benzoic Acid	Carbon source	-	++
ß-Hydroxy Butyric Acid	Carbon source	+	++
Glycolic Acid	Carbon source	-	+
α-Keto-Valeric Acid	Carbon source	-	++
Itaconic Acid	Carbon source	-	-
5-Keto-D-Gluconic Acid	Carbon source	-	+
D-Lactic Acid Methyl Ester	Carbon source	-	+++-
Malonic Acid	Carbon source	-	-
Melibionic Acid	Carbon source	-	-
Oxalic Acid	Carbon source	-	-
Oxalomalic Acid	Carbon source	+	-
Quinic Acid	Carbon source	-	++
D-Ribono-1,4-Lactone	Carbon source	-	+++
Sebacic Acid	Carbon source	-	-
Sorbic Acid	Carbon source	-	++
Succinamic Acid	Carbon source	+	++
D-Tartaric Acid	Carbon source	+	+
L-Tartaric Acid	Carbon source	-	-
Acetamide	Carbon source	-	-
L-Alaninamide	Carbon source	-	-
N-Acetyl-L-Glutamic Acid	Carbon source	-	+
L-Arginine	Carbon source	-	-
Glycine	Carbon source	-	++
L-Histidine	Carbon source	-	+
L-Homoserine	Carbon source	-	+++
Hydroxy-LProline	Carbon source	-	++
L-Isoleucine	Carbon source	-	+++
L-Leucine	Carbon source	-	++
L-Lysine	Carbon source	-	++
L-Methionine	Carbon source	-	+
L-Ornithine	Carbon source	-	-
L-Phenylalanine	Carbon source	-	+++
L-Pyroglutamic Acid	Carbon source	+	+++
L-Valine	Carbon source	-	++
D,L-Carnitine	Carbon source	-	++
Sec-Butylamine	Carbon source	-	-
D,L-Octopamine	Carbon source	-	-
Putrescine	Carbon source	-	++
Dihydroxy Acetone	Carbon source	-	+
2,3-Butanediol	Carbon source	-	+
2,3-Butanedione	Carbon source	-	-
3-Hydroxy-2-Butanone	Carbon source	-	+
Ammonia	Nitrogen source	++	++
Nitrite	Nitrogen source	-	+++
Nitrate	Nitrogen source	+	++
Urea	Nitrogen source	++	++
Biuret	Nitrogen source	-	+
L-Alanine	Nitrogen source	++	+++
L-Arginine	Nitrogen source	-	+++
L-Asparagine	Nitrogen source	++	+++
L-Aspartic Acid	Nitrogen source	++	++
L-Cysteine	Nitrogen source	-	+
L-Glutamic Acid	Nitrogen source	++	+
L-Glutamine	Nitrogen source	+++	+++
Glycine	Nitrogen source	++	+++
L-Histidine	Nitrogen source	+	+++
L-Isoleucine	Nitrogen source	+	+++
L-Leucine	Nitrogen source	+	+++
L-Lysine	Nitrogen source	-	++
L-Methionine	Nitrogen source	+	++
L-Phenylalanine	Nitrogen source	-	++
L-Proline	Nitrogen source	++	++
L-Serine	Nitrogen source	++	+++
L-Threonine	Nitrogen source	-	++
L-Tryptophan	Nitrogen source	-	+
L-Tyrosine	Nitrogen source	-	+++
L-Valine	Nitrogen source	-	+++
D-Alanine	Nitrogen source	++	+++
D-Asparagine	Nitrogen source	+	+++
D-Aspartic Acid	Nitrogen source	-	+
D-Glutamic Acid	Nitrogen source	++	+++
D-Lysine	Nitrogen source	-	++
D-Serine	Nitrogen source	++	++
D-Valine	Nitrogen source	-	++
L-Citrulline	Nitrogen source	-	++
L-Homoserine	Nitrogen source	-	++
L-Ornithine	Nitrogen source	-	+
N-Acetyl-L-Glutamic Acid	Nitrogen source	++	+
N-Phthaloyl-L-Glutamic Acid	Nitrogen source	-	+++
L-Pyroglutamic Acid	Nitrogen source	++	+++
Hydroxylamine	Nitrogen source	-	-
Methylamine	Nitrogen source	-	++
N-Amylamine	Nitrogen source	-	+++
N-Butylamine	Nitrogen source	-	+++
Ethylamine	Nitrogen source	-	+
Ethanolamine	Nitrogen source	-	++
Ethylenediamine	Nitrogen source	-	-
Putrescine	Nitrogen source	-	++
Agmatine	Nitrogen source	-	+
Histamine	Nitrogen source	-	++++++
ß-Phenylethyl- amine	Nitrogen source	-	+
Tyramine	Nitrogen source	-	+++
Acetamide	Nitrogen source	++	+++
Formamide	Nitrogen source	++	+++
Glucuronamide	Nitrogen source	++	+++
D,L-Lactamide	Nitrogen source	++	++
D-Glucosamine	Nitrogen source	-	+
D-Galactosamine	Nitrogen source	-	+
D-Mannosamine	Nitrogen source	-	+
N-Acetyl-D-Glucosamine	Nitrogen source	-	+
N-Acetyl-D-Galactosamine	Nitrogen source	-	-
N-Acetyl-D-Mannosamine	Nitrogen source	-	+++
Adenine	Nitrogen source	-	+++
Adenosine	Nitrogen source	-	+++
Cytidine	Nitrogen source	-	+++
Cytosine	Nitrogen source	++	+++
Guanine	Nitrogen source	++	+++
Guanosine	Nitrogen source	++	++
Thymine	Nitrogen source	-	+++
Thymidine	Nitrogen source	-	++
Uracil	Nitrogen source	-	++
Uridine	Nitrogen source	-	++
Inosine	Nitrogen source	-	-
Xanthine	Nitrogen source	-	-
Xanthosine	Nitrogen source	-	++
Uric Acid	Nitrogen source	+	+++
Alloxan	Nitrogen source	-	++
Allantoin	Nitrogen source	++	+++
Parabanic Acid	Nitrogen source	++	+++
D,L-α-Amino-N-Butyric Acid	Nitrogen source	-	+++
γ-Amino-N-Butyric Acid	Nitrogen source	++	+++
ε-Amino-N-Caproic Acid	Nitrogen source	-	++
D,L-α-Amino-Caprylic Acid	Nitrogen source	-	-
δ-Amino-N-Valeric Acid	Nitrogen source	-	-
α-Amino-N-Valeric Acid	Nitrogen source	-	-
Ala-Asp	Nitrogen source	++	+
Ala-Gln	Nitrogen source	++	++
Ala-Glu	Nitrogen source	+	++
Ala-Gly	Nitrogen source	++	++
Ala-His	Nitrogen source	+	+++
Ala-Leu	Nitrogen source	++	+++
Ala-Thr	Nitrogen source	++	+++
Gly-Asn	Nitrogen source	+	++
Gly-Gln	Nitrogen source	++	++
Gly-Glu	Nitrogen source	-	+
Gly-Met	Nitrogen source	-	+
Met-Ala	Nitrogen source	-	+
