# Supplementary material for: Artificial symbiont replacement in a vertically transmitted plant symbiosis reveals a role for microbe–microbe interactions in enforcing specificity
Source: ISME J. 2025 Aug 19;19(1):wraf177. doi: 10.1093/ismejo/wraf177 (PMC12411853; doi:10.1093/ismejo/wraf177)
Supplement: Table_S4_Leaf_glands_metabolomic_profiles_wraf177 [file table_s4_leaf_glands_metabolomic_profiles_wraf177.xlsx]

## Sheet: Feuil1
Table S4. Quantification of features detected by HPLC MS/MS of Dioscorea sansibarensis leaf glands. Samples types include uncolonized leaf glands (apo), leaf glands colonized by Orrella dioscoreae (sym), solvent blank (Blk), and quality control (QC).
rowID	hiht_1138-M2apo	hiht_1163-M1apo	hiht_1163-M2apo	hiht_1163-M3apo	hiht_1170-M1	hiht_1170-M2	hiht_1170-M3	hiht_1172-M3	hiht_1172-M4	hiht_1307-M1	hiht_Blk1	hiht_Blk2	hiht_Blk3	hiht_Blk4	hiht_QC	hiht_QC1	hiht_QC2	hiht_QC3	Annotation
Sample type	apo	apo	apo	apo	sym	sym	sym	sym	sym	sym	Blk	Blk	Blk	Blk	QC	QC	QC	QC	Annotation
105_C18neg	15.0123	2.43313	2.08742	2.04646	171.216	190.113	259.347	7.56464	130.965	14.7864	6.68186	12.3842	9.41371	12.2431	71.4543	75.8742	76.6612	72.1826	Unknown
118_C18neg	90.2626	17.7069	12.3142	13.5302	8.15112	17.358	9.45722	10.9063	6.10863	33.7478	7.96416	9.62249	6.18016	10.0409	22.9939	24.9745	25.2862	25.6443	(E)-form
119_C18neg	11.3734	11.1493	9.2456	6.55987	2.46932	1.99565	1.70683	45.0178	29.3699	89.9814	3.22965	3.64083	3.63759	4.12368	14.7177	16.2495	16.5809	15.7083	4-(4-Hydroxyphenyl)-2-butanone
120_C18neg	135.278	99.9235	57.4105	58.5743	29.6569	50.4254	27.8545	76.1972	28.2605	139.664	6.13296	4.47521	1.03968	3.66493	51.7576	58.8854	60.4012	58.8892	2,3,4-Trihydroxy-3-(hydroxymethyl)butanoic acid
121_C18neg	462.105	1290.4	745.127	1200.91	618.431	650.684	797.293	1015.19	555.996	416.354	30.2244	22.7392	26.0582	14.8936	730.816	750.651	773.801	667.29	Arabinonic acid
130_C18neg	133.069	107.629	99.5188	111.937	35.7074	65.8979	39.3366	26.2757	19.2274	25.946	22.1072	16.8599	15.8844	18.0718	59.5803	61.1197	64.3337	60.8905	(2R,3S)-3-isopropylmalate(2-)
131_C18neg	121.461	46.538	34.8351	47.9808	25.6493	59.7663	37.2715	5.20055	3.16206	8.52251	14.4875	13.4972	10.5743	15.8351	39.884	40.4284	42.9962	42.2922	2-isopropylmalate(2-)
134_C18neg	705.157	488.051	1012.35	228.97	1233.34	1123	779.918	725.619	371.912	201.149	82.0741	72.5785	66.15	19.4316	670.2	658.391	687.435	696.258	Unknown
136_C18neg	112.557	7.77279	10.0261	4.7754	6032.07	8402.82	9061.74	53.177	6895.17	92.8149	36.4725	25.2322	19.8768	19.9008	3112.38	3281.63	3324.6	3155.34	2-Isopropylmalic acid
137_C18neg	26.3097	10.1635	5.9318	5.21738	60.2243	32.8332	51.8103	36.336	66.3829	106.255	10.813	15.4917	6.23551	16.2729	33.7988	37.3818	36.7742	35.1678	Me glycoside
148_C18neg	14.5839	9.58356	8.76235	10.2657	32.4737	57.2511	27.8382	8.07457	13.1365	6.69113	18.1847	36.3192	24.262	24.2949	13.0348	15.5371	15.5138	15.2688	Myo-Inositol
158_C18neg	28.1468	3.54476	3.31438	3.05848	16.9632	20.5437	17.9793	44.143	34.2755	25.405	12.0001	18.9316	15.7166	13.315	18.9024	18.5562	19.3571	18.1599	methyl 3,4,5-trihydroxycyclohexane-1-carboxylate
162_C18neg	8365.15	12174.2	4750.66	4374.31	2349.28	2307.58	1941.49	5683.7	4908.64	7574.74	78.3845	116.995	160.178	66.1753	4505.69	4505.58	4147.84	4312.05	Citrate
170_C18neg	40.9079	53.2212	35.3362	42.4832	36.3141	52.5347	38.4308	11.9291	6.32471	16.8875	19.219	9.82563	12.017	14.0616	28.2358	28.2007	28.7844	28.3844	QUINATE
173_C18neg	7.03974	52.0466	26.4662	26.3887	3.83638	2.75689	2.33839	92.9722	51.3942	60.827	64.9764	62.7271	65.5019	53.2061	25.2116	26.4704	26.8591	27.3243	2-Methoxy-4-(3-methoxy-1-propenyl)-phenol
175_C18neg	207.275	360.448	331.351	509.159	157.153	236.463	240.4	478.305	145.203	275.749	26.0433	22.217	21.1659	17.9609	217.977	222.854	226.572	230.83	Gluconate
177_C18neg	1.79315	2.01689	1.62366	1.70691	8.18818	2.16895	5.40843	5.53044	15.0532	51.9787	6.16622	4.68842	8.73701	10.5671	6.94035	8.66306	9.05964	9.59017	(E)-form
185_C18neg	1.39694	1.78056	1.34193	1.26481	29.9773	36.3165	34.7286	22.6197	5.00085	30.4936	1.10963	3.81879	6.36942	3.57348	14.5886	13.1048	13.3371	12.615	UNPD138249
187_C18neg	1.46736	1.29876	1.25359	1.6927	14.2536	105.538	53.4131	67.4018	150.324	7.0439	3.69992	1.01515	1.03968	1.00992	62.6944	60.3908	64.3542	69.0151	Unknown
190_C18neg	8.51535	8.33816	4.62118	5.79118	8.03707	7.90153	7.53079	120.539	3.25927	7.17049	1.10963	3.77346	8.88342	6.15953	19.3673	20.6175	19.4712	19.2418	Tryptophane
199_C18neg	1378.63	3.33732	1.58516	1.43772	2.67641	1.60401	2.58014	10.5558	1.46347	2.8562	14.8308	13.425	8.0228	10.2297	72.1035	70.1167	69.9597	69.0986	low score: 1-Aminopyrene
212_C18neg	93.1214	288.241	92.0246	158.318	45.3666	62.1746	66.7259	302.632	78.0603	155.387	1.10963	1.01515	1.03968	1.00992	79.8783	84.1725	81.8279	81.875	2,4,5-trihydroxy-3-methoxy-1,6-hexanedioic acid
213_C18neg	12.3194	27.95	8.23777	18.2898	36.4925	11.5618	25.881	80.2557	24.3069	158.078	1.10963	6.1255	3.49475	7.1145	29.2175	32.8171	33.4168	33.2802	pkonid:972488|ZHWRNRQCZZTGIO-UHFFFAOYSA-N
218_C18neg	47.652	195.165	126.619	178.527	9.52227	7.58174	10.2468	332.917	8.53334	9.75802	1.10963	3.50317	1.03968	1.00992	88.8425	88.318	86.535	97.3192	Unknown
222_C18neg	3.31996	1.8935	1.57875	1.69085	59.287	54.6526	66.6219	17.3123	17.3561	25.1588	1.10963	1.01515	1.03968	1.00992	21.6216	22.7602	24.5592	21.3641	low score: 7-Benzyl-3-thia-7-azabicyclo[3.3.1]nonane
223_C18neg	7.82045	26.4577	20.3786	18.089	83.1266	109.358	84.3568	55.8562	67.9518	413.305	1.10963	1.01515	1.03968	1.00992	78.1532	75.4727	85.7454	69.4444	Unknown
237_C18neg	455.164	236.035	174.593	241.467	32.2251	38.7719	23.6828	457.985	158.863	21.6891	18.4176	11.1015	11.2117	5.10712	176.605	158.864	160.272	170.378	glycerophosphoglycerol
243_C18neg	164.355	2.72477	4.0354	1.71975	3720.09	3092.31	4503.16	2101.18	1399.08	1153.31	27.185	11.3517	7.16933	3.98575	1486.61	1579.53	1601.88	1515.3	low score: Phenylacetylaspartic acid
245_C18neg	1.61289	3.49622	2.8742	2.37681	54.7003	23.6935	52.6261	33.0946	4.52191	3.0079	1.10963	1.01515	1.03968	1.00992	12.0812	15.012	12.8984	15.0198	4-O-((1S)-1-carboxyethyl)-D-mannose
248_C18neg	2.85356	3.73643	4.97239	5.71664	26.2512	26.2691	32.6473	14.8568	55.1796	12.703	1.10963	13.284	1.03968	1.00992	19.1858	16.5931	16.6965	17.2598	PALMITOLEATE
250_C18neg	369.853	515.146	512.631	320.639	150.522	262.983	115.87	181.515	298.135	573.372	20.0915	11.8033	5.78913	15.961	289.684	291.205	304.603	284.578	Piscidic Acid
251_C18neg	3.02926	4.44732	3.20656	2.53772	84.6029	49.0958	27.7301	4.18609	2.77741	2.14186	41.6562	78.4191	46.5844	60.0903	100.182	108.725	106.985	109.479	Pestalotioprolide C
252_C18neg	8.40803	8.66721	12.8592	14.7911	26.5438	27.7561	28.355	20.4133	37.4799	12.7431	46.7037	23.9613	1.03968	42.2833	23.5633	20.6998	20.1984	20.2786	Palmitic acid
253_C18neg	233.673	99.7336	170.707	54.7367	130.636	270.988	179.544	143.902	137.322	97.4106	1.10963	1.01515	1.03968	1.00992	147.556	165.764	146.859	148.993	UNPD206170
260_C18neg	3.5844	7.11591	6.86501	6.40781	22.612	25.294	30.761	10.0107	6.97705	7.10383	1.10963	1.01515	1.03968	1.00992	11.2308	11.2214	11.5191	11.7069	Unknown
272_C18neg	4.22066	2.72777	2.57351	2.52189	279.92	172.477	91.7291	2.71308	2.24816	2.01453	77.4742	43.6322	58.4313	38.7917	348.008	353.078	343.609	347.538	(-)-Isocelorbicol;Isocelorbicol;[3R-(3alpha,5beta,5aalpha,6alpha,7alpha,9alpha,9aalpha)]-Octahydro-2,2,5a,9-tetramethyl-2H-3,9a-methano-1-benzoxepin-5,6,7-triol
276_C18neg	31.8289	24.3668	43.64	60.4226	28.7831	39.8936	40.3483	28.3987	23.5183	4.80282	1.10963	1.01515	1.03968	7.87907	27.1883	26.6214	27.57	25.9886	Heptulose-2-Phosphate
277_C18neg	65.567	149.709	107.053	131.453	11.9816	13.7926	31.096	263.777	17.2457	68.8498	1.10963	1.01515	1.03968	1.00992	81.5818	84.6898	83.0756	88.5613	Unknown
278_C18neg	3.54408	1.45021	1.44135	1.44005	95.0807	22.479	57.8298	444.534	353.031	243.132	1.10963	1.01515	1.03968	1.00992	100.565	96.0608	95.6442	97.3479	Unknown
281_C18neg	84.457	120.371	59.4303	92.3297	36.0922	46.0393	32.62	8.688	49.1327	15.0448	1.10963	1.01515	1.03968	1.00992	46.5303	43.2125	45.3796	50.7098	Unknown
282_C18neg	3.5749	3.52353	3.65945	5.58005	26.183	21.5261	37.254	18.3961	19.8765	55.5957	5.64907	1.01515	1.03968	1.00992	17.4333	15.9857	16.9668	16.3572	9-HOTE
286_C18neg	18.8235	61.4822	90.0047	106.044	127.679	86.4289	134.102	188.803	241.068	84.9056	28.8151	35.5637	13.0794	16.4453	112.292	105.755	104.18	106.791	??-Linolenic acid (sodium salt)
288_C18neg	37.2805	39.4303	49.703	63.6737	34.7688	41.9198	37.6453	72.2871	43.1782	19.8529	1.10963	1.01515	1.03968	1.00992	40.6993	40.519	38.1129	38.0494	??-Linolenic acid (sodium salt)
292_C18neg	2.68508	2.53057	3.17988	1.35596	3182.78	3872.11	4001.06	2602.46	459.511	3289.99	23.4802	12.2364	8.28527	4.88975	1373.36	1339.61	1351.26	1337.27	low score: Aspartylphenylalanine
296_C18neg	3.0435	3.08987	2.43507	2.81933	59.9549	41.9546	22.4842	2.75402	1.87312	2.23446	46.8866	48.0894	44.1454	48.4043	77.5768	77.7956	77.6783	79.1906	UNPD107759
300_C18neg	1.28771	1.29876	1.25359	1.26481	1.90744	1.45816	1.25315	107.341	2.18706	1.24105	1.10963	1.01515	1.03968	1.00992	8.43474	8.38049	8.59127	7.96024	low score: 4-{2-Oxo-2-[3-(trifluoromethyl)phenyl]ethyl}benzonitrile
302_C18neg	38.1834	27.2756	30.4853	11.3604	43.7327	42.4483	28.2283	11.211	14.2499	11.5322	1.10963	1.01515	1.03968	1.00992	25.5864	23.7432	27.2851	27.7756	ethyl 2,2-dimethyl-7-[(methylsulfanyl)oxy]-hexahydro-2H-1,3-benzodioxole-5-carboxylate
305_C18neg	1.36492	1.55639	1.32266	1.38904	29.1348	32.7202	60.1674	67.3234	20.2977	31.6637	3.1737	3.68448	9.52441	2.85389	24.2835	20.557	21.3379	19.3266	UNPD211165
306_C18neg	25.3855	131.871	41.5001	71.0674	64.9531	40.3575	65.2427	223.539	74.8007	88.7914	3.49276	1.01515	1.03968	1.00992	63.1004	58.214	60.4183	59.6811	pkonid:570727|OVNFSNIMZQLEGY-UHFFFAOYSA-N
310_C18neg	7.97842	8.73215	8.26707	11.9334	46.3442	39.0501	68.6901	37.1148	37.8141	104.077	28.5701	26.6139	23.6335	31.5958	33.9392	33.5935	37.1509	34.6234	PsiA?
315_C18neg	81.2889	40.6564	20.926	27.3356	11.6232	14.2995	9.98256	34.1144	35.2174	61.2981	1.10963	1.01515	1.03968	1.00992	29.4188	29.7968	29.7525	29.121	Unknown
325_C18neg	1.28771	1.29876	1.25359	1.26481	52.6381	72.0059	60.4977	53.7715	11.6398	62.2946	1.10963	1.01515	1.03968	1.00992	35.0841	32.2779	31.5119	29.3006	low score: Massbank:FIO00135 Hesperetin
329_C18neg	62.1983	10.8018	10.3718	15.2672	16.4469	10.9564	17.3759	11.1484	52.0036	20.6621	1.10963	1.01515	1.03968	1.00992	22.0629	21.4846	19.9915	17.0282	Unknown
332_C18neg	1.28771	1.39306	1.25359	1.26481	116.034	171.101	124.474	17.4249	14.8655	70.3733	1.10963	1.01515	1.03968	1.00992	46.4874	48.0634	47.161	43.6047	Me glycoside
336_C18neg	3334.56	82.5474	15.6847	20.5072	3.07598	3.37627	3.24154	29.4967	2.62945	1.30794	51.0496	41.082	48.8467	34.6061	209.477	237.325	229.916	232.671	UNPD12194
347_C18neg	5.54136	6.79588	4.68583	5.1438	46.9552	35.7559	19.8367	5.96501	3.08886	4.26362	110.9	111.289	110.732	78.0517	59.3966	57.5978	57.1009	57.479	Octadeca-9-ene-1,18-dioic-acid
350_C18neg	10.8604	175.789	17.7162	61.7276	36.3698	15.3195	103.434	20.4179	15.2673	84.8267	1.10963	1.01515	1.03968	1.00992	46.4189	45.3827	45.1181	43.9659	2'-O-(3,4,5-Trihydroxybenzoyl)
362_C18neg	9.19757	13.4035	8.97659	9.23864	59.5339	59.033	52.5793	23.6661	21.5379	41.0046	1.10963	1.01515	1.03968	1.00992	26.3932	27.484	25.7702	25.4943	low score: Isobavachin
363_C18neg	5.15993	11.176	6.0922	7.78154	29.8432	23.371	45.6131	26.9881	29.1321	50.2276	29.5893	20.2411	28.6401	28.3516	21.7722	21.6324	20.7347	22.7589	(-)-Pironetin;NK 10958;NL 9C;PA 48153c;Pironetin
374_C18neg	4.6963	5.96482	5.98926	7.40095	19.1397	12.5239	13.7277	20.9719	36.9026	29.2758	5.32396	10.2655	3.86792	8.78156	15.6772	14.7904	15.3163	15.222	(9R*,10S*,11S*,12Z,15Z)-form
377_C18neg	1.59475	4.17084	5.93805	3.57787	36.2996	24.7609	11.5872	8.18404	16.8631	10.0357	1.10963	1.01515	1.03968	1.00992	13.9503	13.218	12.5569	12.4013	Unknown
379_C18neg	19.7259	37.1232	24.8782	32.8766	31.0905	29.1399	35.703	19.5823	22.2036	18.8887	1.10963	1.01515	1.03968	1.00992	22.7787	22.2648	23.9988	24.1548	1-O-Vanilloyl-beta-D-glucose
392_C18neg	14.1822	26.2325	22.2107	33.8422	28.006	27.7964	30.053	71.3896	103.215	33.8379	1.10963	1.01515	1.03968	1.00992	35.5121	33.2778	32.1368	34.9003	(5R)-5-[(1S)-1,2-Dihydroxyethyl]-3-[(2R,3R,4S,5S,6R)-3,4,5-trihydroxy-6-(hydroxymethyl)oxan-2-yl]oxyoxolane-2,4-dione
393_C18neg	387.755	148.554	105.963	152.45	91.6955	188.716	123.551	11.7725	6.9525	30.967	18.9181	12.9046	15.3416	9.83097	123.266	132.877	136.525	139.284	UNPD62582
397_C18neg	1.52739	1.29876	1.32654	1.26481	26.993	21.9773	45.3741	2.77856	35.9271	5.79021	1.10963	1.01515	1.03968	1.00992	14.1852	13.5292	14.6048	13.9483	22-O-methylneoagarobiose
398_C18neg	259.873	19.6916	8.18897	11.0429	3.82082	4.40328	3.56958	15.6715	5.42522	5.23962	1.10963	1.01515	3.99648	1.00992	30.3011	31.8143	30.6572	30.8051	Atratcynose A
405_C18neg	71.1193	30.1951	45.3413	16.7386	33.2798	66.7382	49.1947	33.9117	42.0488	31.0602	1.10963	1.01515	1.03968	1.00992	40.8259	47.031	42.1791	41.8931	UNPD167730
407_C18neg	15.8263	37.5012	10.358	23.9229	51.5895	15.5879	35.9434	112.663	34.6715	224.651	3.76797	1.01515	1.03968	1.00992	40.1361	43.7255	44.581	45.6596	3'-Hydroxy
435_C18neg	88.8582	3.13487	1.98495	2.09215	1.48477	1.46121	1.32232	1.6388	1.34753	1.15556	1.10963	1.01515	1.03968	1.00992	8.40445	7.51888	8.26356	7.81369	11?,13-Dihydro, 8-sulfate
436_C18neg	26.0418	40.588	25.4126	28.9868	755.512	650.237	1192.88	1331.37	590.326	690.43	24.6416	13.3579	13.3311	6.76819	525.118	535.741	507.308	503.59	D-Lactonic acid
437_C18neg	1.81376	1.29876	1.4464	80.7566	1.41144	1.90508	1.53558	1.37917	1.14839	1.43557	9.36742	13.1463	7.68534	6.55681	5.83316	5.58685	5.75642	5.83283	CBD-A
439_C18neg	269.57	338.179	145.822	296.141	143.29	123.082	184.25	132.421	84.1951	179.081	11.5358	7.17308	4.50357	5.46692	132.645	131.308	129.302	124.88	3,4,5-trihydroxy-6-(hydroxymethyl)oxan-2-yl 3-hydroxy-4,5-dimethoxybenzoate
440_C18neg	5.51973	4.31246	5.21803	1.86304	5777.58	2538.72	4257.62	7509.87	5854.31	6599	69.7396	24.2719	26.8063	8.97195	2872.87	3023	2885.13	2777.18	pkonid:168761|FCEAQNQYGJIIMK-UHFFFAOYSA-N
455_C18neg	6.88592	12.7247	20.3348	21.8416	62.2102	41.0856	57.9593	67.5977	68.3543	72.7765	1.10963	1.01515	1.03968	1.00992	40.1716	39.0374	40.3373	38.8782	UNPD30057
45_C18neg	180.639	249.139	168.509	217.839	98.9247	112.963	116.171	241.384	85.4372	97.6345	12.3509	12.8828	9.16196	10.735	128.906	137.421	139.421	124.419	METHYLMALONATE (Chimeric precursor selection)
461_C18neg	2.76061	4.84458	3.64338	3.97404	10.6771	4.03466	6.19294	34.1649	59.8372	79.2735	1.10963	1.01515	1.03968	1.00992	18.2214	17.7507	16.5259	17.8458	C00051580
466_C18neg	1.58802	1.40733	1.41972	1.39496	20.8929	12.721	18.4196	69.4173	27.9335	29.9758	1.10963	1.01515	3.53582	1.00992	15.9711	15.4081	14.6638	15.009	UNPD50511
471_C18neg	2.37089	1.95236	1.89793	1.85229	109.987	40.5889	100.213	365.509	177.765	139.348	3.30525	1.01515	1.03968	1.00992	79.0607	73.841	75.2998	75.2394	UNPD204949
477_C18neg	5.86547	4.42792	3.25966	4.16923	18.5497	8.89548	11.9957	156.406	106.879	112.527	1.10963	1.01515	1.03968	1.00992	35.5798	34.3267	34.0412	32.3598	Unknown
483_C18neg	15.7888	114.832	340.321	517.348	33.7125	49.6196	69.8293	6.97885	5.59252	4.76734	1.10963	4.01185	1.03968	1.00992	42.9709	43.0792	45.3078	47.4496	(2S,3S)-form
492_C18neg	1872.14	694.191	580.54	519.528	624.317	934.152	574.142	554.774	1038.24	1065.14	308.676	178.209	178.53	80.1385	783.556	794.113	773.836	919.916	Unknown
493_C18neg	51.3181	55.1698	78.6074	92.9025	25.0218	36.637	31.654	12.1615	20.9221	17.476	1.10963	1.01515	1.03968	1.00992	31.6283	29.8912	32.1221	30.2669	Geniposide
494_C18neg	1.64156	2.21388	2.86653	1.3547	122.593	48.1559	77.5452	34.2366	40.3616	43.719	6.43236	24.0134	5.86234	2.85539	34.0832	33.7247	34.3179	33.9866	low score: NCGC00385511-01!3-[(2R,3S)-5-hydroxy-2,3,8,8-tetramethyl-4-oxo-2,3-dihydropyrano[2,3-h]chromen-6-yl]hexanoic acid
501_C18neg	8.8963	26.6047	13.6042	17.4044	36.4224	22.7627	27.7684	29.5648	23.2889	41.8701	1.10963	1.01515	1.03968	1.00992	20.6428	22.3764	21.5717	20.3863	Dasycarpuside B
505_C18neg	240.696	95.3322	33.0597	50.4941	13.0721	9.78918	12.475	49.1507	17.2127	23.3142	14.7975	1.01515	1.03968	1.00992	63.3344	65.054	63.7774	63.4517	low score: Triamcinolone - 40.0 eV
510_C18neg	14.1291	183.279	39.2409	58.2598	34.8334	17.9416	21.5871	243.767	148.815	83.5977	4.50892	1.01515	1.03968	1.00992	63.6955	58.7822	59.8356	61.1712	D-Linalool 3-(6''-malonylglucoside)
518_C18neg	94.1593	126.568	73.428	72.7303	35.4133	39.2529	30.1483	68.5702	42.5219	63.2164	1.10963	1.01515	1.03968	1.00992	65.2632	56.8409	52.1138	52.6276	{2-hydroxy-5-[3-(4-methoxy-1-benzofuran-5-yl)-3-oxopropanoyl]phenyl}oxidanesulfonic acid
552_C18neg	59.6818	92.3739	213.178	182.01	123.457	51.0335	83.0143	159.095	125.02	66.5142	76.3885	63.9728	1.03968	69.2156	108.817	100.559	106.224	108.798	low score: LPA 17:1
555_C18neg	78.3112	76.597	100.747	129.277	252.52	232.844	240.349	226.3	280.47	111.519	324.774	192.692	89.2616	289.088	171.679	155.416	152.919	155.827	1-heptadecanoyl-glycero-3-phosphate
560_C18neg	1.51706	2.0386	2.29478	1.45188	155.584	47.4959	132.335	153.665	45.3939	124.954	6.12388	19.1649	1.03968	1.00992	57.4434	55.591	52.3496	55.5213	7-Oxostigmasterol
564_C18neg	2.77335	5.65768	2.70545	3.73465	75.123	37.0289	77.1854	108.412	26.269	38.7093	1.10963	1.01515	1.03968	1.00992	32.6297	32.6262	32.3932	31.0633	18-Hydroxy
566_C18neg	15.9377	30.1314	23.8568	30.7474	119.273	117.645	106.911	92.4671	55.3511	168.836	1.10963	1.01515	1.03968	1.00992	66.2887	64.6529	65.5032	64.1776	Unknown
573_C18neg	5.24045	7.11325	7.32583	7.97631	51.0692	35.4292	46.0287	46.9552	217.428	47.7265	19.777	48.902	14.2024	16.7121	42.4355	40.4412	43.8515	42.3303	pkonid:578624|PALVOIADDFXQGT-UHFFFAOYSA-N
574_C18neg	1.96218	1.29876	1.25359	1.26481	29.9504	21.7364	10.87	1.14601	1.48758	1.59128	1.10963	1.01515	1.03968	1.00992	38.6456	43.5279	38.7114	40.1782	Unknown
576_C18neg	941.767	157.297	64.1264	93.8716	19.0103	19.2965	20.2066	115.697	67.274	25.8277	28.2798	5.7444	11.2278	3.77437	136.231	122.394	123.093	120.005	pkonid:55068|BISACJKFFWCVNW-UHFFFAOYSA-N
582_C18neg	1272.79	914.097	623.128	822.9	174.071	250.219	104.145	951.609	388.796	121.479	20.7206	19.4033	14.2007	7.03354	526.128	525.354	482.631	559.048	UNPD173480
585_C18neg	1.28771	1.63922	1.54829	1.26481	420.342	395.411	773.05	841.371	319.324	265.92	3.99177	1.01515	1.03968	1.00992	281.865	267.903	274.52	275.597	1-O-E-Cinnamoyl-(6-arabinosylglucose)
589_C18neg	62.1318	130.243	61.4238	97.0978	69.7811	106.114	88.8222	93.068	30.8487	54.5238	4.20649	1.01515	1.03968	1.00992	65.4641	61.0592	62.2193	62.5771	pkonid:765502|UHHVHDDICOEBTQ-UHFFFAOYSA-N
590_C18neg	145.905	15.4095	12.1819	15.202	9.78105	28.3859	12.6789	7.73064	22.4552	19.8695	1.10963	1.01515	1.03968	1.00992	27.2304	27.9613	25.0112	26.5346	3,6,7-Trihydroxy-4'-methoxyflavone 7-rhamnoside
595_C18neg	2706.22	2405.36	4271.29	4714.26	7255.63	6800.95	7625.7	5915.6	9784.67	5588.8	4552.74	2617.63	937.306	4046.42	6317.9	6095.88	6070.44	6186.62	Unknown
596_C18neg	705.496	380.35	594.429	690.454	1362.63	1338.78	1686.35	1010.67	1612.55	1225.06	877.803	550.666	237.707	712.448	1107.93	1031.63	1020.24	979.496	low score: LPA 19:2
602_C18neg	3.30494	1.29876	1.64004	1.26481	58.6161	78.1432	52.9957	1.14601	1.14839	1.15556	70.5743	1.01515	16.3379	1.00992	79.2544	76.5398	73.189	75.2198	Dictamnoside D;(-)-Dictamnoside D
614_C18neg	106.038	78.1189	82.4657	85.7267	23.1805	46.9966	37.168	34.1932	13.1394	24.9375	37.5189	10.8766	11.5599	34.0978	41.1743	42.2406	41.0657	36.3929	low score: Cer 11:0;2O/18:5
615_C18neg	123.981	54.6901	75.3866	68.1758	35.5776	62.2878	57.0699	43.2809	47.4575	55.7394	7.92182	4.1428	4.70533	1.00992	52.2399	66.3068	61.6904	56.4687	MINEs-344804
618_C18neg	18.4439	1.8386	7.33823	1.81842	163.839	243.511	185.659	2.35027	3.52798	2.13247	652.544	48.2489	219.864	40.0165	224.646	233.875	207.611	219.951	2,3-Secoporrigenin
622_C18neg	48.1207	106.935	68.8719	2.78893	128.652	5.0426	386.635	3.97896	1.14839	69.504	3.40808	1.01515	1.03968	1.00992	88.6838	79.9241	82.3123	81.3945	Quercetin 3-alloside
624_C18neg	2.0162	1.93447	1.6121	1.26481	45.2823	24.6856	24.7992	11.1542	19.7923	27.092	5.89404	4.77404	1.03968	4.04572	12.0846	11.0953	9.67432	10.3815	LPE 17:1
627_C18neg	2.10837	2.80588	2.77	2.53658	3.792	3.02308	3.10451	29.0694	42.0599	7.87214	1.10963	1.01515	1.03968	1.00992	10.3068	9.42966	10.4278	10.4424	Polystachin (flavone);(9S)-9-[(1R)-1,2-bis(Acetyloxy)-2-methylpropyl]-8,9-dihydro-5-methoxy-2-phenyl-4H-furo[2,3-h]-1-benzopyran-4-one
635_C18neg	980.88	854.877	494.274	516.674	161.505	329.322	235.055	624.201	250.983	375.191	3830.35	3950.38	4010.03	3382.95	597.65	564.602	593.789	579.715	low score: LPG 15:0-d4
637_C18neg	30.3419	66.0991	55.3374	63.9952	13.7591	23.1091	13.9979	25.3993	17.0093	16.5062	1.10963	1.01515	1.03968	1.00992	23.9291	25.1453	24.1042	22.1227	Unknown
63_C18neg	742.416	478.205	344.993	444.422	264.267	197.254	241.503	496.007	423.533	265.669	18.2452	13.0708	14.8488	15.195	366.138	392.486	369.044	330.409	Aspartate
642_C18neg	5.51955	6.11469	41.4401	1.47051	22.5465	1.6303	69.0348	3.05403	1.14839	14.5638	1.10963	1.01515	1.03968	1.00992	17.9393	17.2294	16.6497	15.7896	Isorhamnetin-3-glucoside
644_C18neg	88.1578	35.3277	11.9443	26.5707	5.31017	8.75439	9.38474	7.98101	5.86317	5.65412	1.10963	1.01515	1.03968	1.00992	14.1011	13.8375	13.5871	13.6602	7-O-methyldihydroquercetin 5-O-beta-D-glucopyranoside
645_C18neg	1342.93	211.978	82.4229	121.26	24.2163	24.7432	24.8308	144.928	84.6348	31.3874	31.7531	11.4759	17.4199	10.0319	169.026	161.019	164.398	160.123	O3-Sulfate
649_C18neg	181.295	222.659	192.08	361.03	630.1	604.774	527.46	489.783	1420.43	354.728	233.37	197.047	81.825	216.524	558.222	537.938	561.208	557.634	Unknown
651_C18neg	30.858	62.1249	25.885	39.4332	28.8204	20.3201	19.4698	105.89	74.1877	70.802	1.10963	1.01515	1.03968	1.00992	38.8392	36.6458	39.132	36.4744	2',4',4-Trihydroxy-3'-prenylchalcone 4'-O-glucoside
654_C18neg	1.28771	1.29876	1.25359	1.26481	35.9483	19.2678	10.8652	1.14601	1.14839	1.15556	7.38198	1.01515	1.03968	1.00992	45.602	43.4757	41.9168	42.2174	UNPD154329
657_C18neg	7.70869	8.62133	11.538	15.3783	26.7086	25.5793	29.4439	20.7419	42.6019	13.0717	33.0581	1.01515	1.03968	19.628	22.4807	20.1201	20.6414	21.2708	Macaflavanone A(+)-Macaflavanone A
659_C18neg	2.08548	4.95144	4.04071	5.33194	5.22198	4.08864	3.92497	20.0849	31.9853	8.09597	1.10963	1.01515	1.03968	2.96782	7.92937	7.73572	7.32729	7.58146	patriscabroside III
660_C18neg	12.4959	24.6758	38.9478	39.3592	102.552	70.3387	87.4849	145.436	115.383	138.555	1.10963	1.01515	1.03968	1.00992	76.142	68.9899	72.0038	73.6517	Cowanol
662_C18neg	72.7705	44.6609	66.1582	59.7283	14.0544	31.6454	18.3379	15.7755	8.03275	14.446	12.924	1.01515	1.03968	6.02311	30.2451	26.571	24.7613	23.2723	Griffonianone A
671_C18neg	2.1818	1.95127	2.53354	1.55544	46.1385	34.6639	48.0106	26.044	52.7949	26.0192	7.18238	1.01515	1.03968	6.97208	24.5033	23.2774	23.2967	23.4462	PG(18:4(6Z,9Z,12Z,15Z)/0:0)
672_C18neg	1.92414	1.29876	1.40548	1.26481	151.821	87.0417	43.4741	1.14601	1.29182	1.15556	37.4796	1.01515	1.03968	1.00992	182.831	181.014	174.374	182.027	6-O-Acetyl-?-D-glucopyranoside
674_C18neg	4.23694	8.72491	13.6811	1.41879	12.8956	1.38122	12.5441	4.44031	1.14839	70.7958	1.10963	1.01515	1.03968	1.00992	12.1318	11.9221	11.921	11.1321	2-{[2-(3,4-dihydroxyphenyl)-5,7-dihydroxy-4-oxochromen-3-yl]oxy}-4,5-dihydroxy-6-(hydroxymethyl)oxan-3-yl acetate
686_C18neg	23.2999	72.9189	108.268	122.348	128.054	104.069	136.146	212.348	218.972	99.822	24.4737	48.9003	1.03968	14.6508	120.225	114.572	115.422	112.858	(2R)-2-(acetyloxy)-3-{[(5Z,8Z,11Z,14Z,16E,18S)-18-hydroxyicosa-5,8,11,14,16-pentaenoyl]oxy}propoxyphosphonic acid
68_C18neg	45.4544	46.3422	28.3213	35.9732	28.4321	25.7675	26.4996	274.087	103.747	43.2628	1.10963	1.01515	1.03968	1.00992	49.3018	49.9026	50.6205	51.9145	Unknown
695_C18neg	68.4685	202.751	206.652	199.336	59.9989	74.5436	90.8718	123.566	202.723	168.491	19.4519	7.96045	8.49953	3.30963	122.457	115.96	114.866	123.138	pkonid:866021|WSTUGTMIAHVIJD-UHFFFAOYSA-N
706_C18neg	94.5609	53.2865	43.9331	50.4045	45.0839	45.3501	41.8519	14.4551	43.8396	37.4452	1.10963	1.01515	1.03968	1.00992	39.8509	45.0673	47.7239	76.0998	low score: Compound_4972744_C23H30O4Br2
707_C18neg	23.2473	15.3769	62.22	5.53107	21.4513	26.1082	31.7	19.0745	9.81393	3.10043	1.10963	1.01515	1.03968	1.00992	38.4855	30.1361	32.3804	37.9073	Unknown
721_C18neg	56.8132	80.2585	64.055	61.0119	7.81681	10.1446	6.25152	54.3766	9.06388	32.7703	1.10963	3.71302	1.03968	1.00992	27.9189	25.6122	26.8353	24.6672	low score: Compound_4479376_C17H29O17P
722_C18neg	14.872	46.3176	68.3276	58.7636	9.17369	7.91054	6.87048	8.45137	13.2153	3.37875	1.10963	1.01515	1.03968	1.00992	21.6343	22.7277	22.4646	23.5304	MINEs-393018
726_C18neg	5.80093	16.097	24.2761	27.6996	32.08	22.933	35.6619	48.202	56.4858	22.4517	1.10963	1.01515	1.03968	1.00992	29.2287	27.0258	27.5181	25.6176	6-{4-[3-(4,5-dihydroxy-7-methoxy-2,2-dimethyl-3,4-dihydro-2H-1-benzopyran-6-yl)-3-oxoprop-1-en-1-yl]phenoxy}-3,4,5-trihydroxyoxane-2-carboxylic acid
727_C18neg	3.78136	15.4237	8.56466	11.4346	33.3283	21.2639	31.9208	16.6369	34.2194	48.6943	1.10963	1.01515	1.03968	1.00992	21.9909	20.8087	20.9224	20.599	Unknown
740_C18neg	136.124	96.1897	128.87	111.5	24.3355	68.0177	28.8505	8.2717	2.09243	3.10189	1.10963	1.01515	1.03968	1.00992	45.8227	48.9572	48.6982	48.0085	Unknown
747_C18neg	113.54	1.29876	1.25359	1.26481	1.41144	1.38122	1.25315	1.14601	1.14839	1.15556	1.10963	1.01515	1.03968	1.00992	8.9511	8.37481	8.87802	8.41565	Unknown
74_C18neg	419.488	339.736	342.118	353.403	120.142	183.118	118.262	96.4584	47.3993	88.5166	41.821	30.9973	30.2309	29.5869	188.618	185.088	194.063	199.393	(4-hydroxyphenyl)acetaldehyde
758_C18neg	1.28771	1.29876	1.25359	1.26481	14.4658	8.43562	13.2793	5.99744	33.6083	5.73365	1.10963	1.01515	1.03968	1.00992	8.19532	8.45296	8.20283	8.01292	LPI 16:2
760_C18neg	1.71012	2.32614	2.68544	3.03943	30.0431	17.2828	34.8427	15.8553	53.823	13.4715	1.10963	1.01515	1.03968	1.00992	17.5073	16.7508	16.7093	16.4651	PI(16:1(9Z)/0:0)
780_C18neg	44.6244	8.78609	169.536	6.16729	15.0452	5.11001	28.3325	5.17682	1.91118	103.752	1.10963	1.01515	1.03968	1.00992	31.4947	29.9292	28.6088	29.5622	Massbank:PR100963 Kaempferol-3-Glucoside-3''-Rhamnoside|Kaem-3-Glc-3''-Rha|Kaempferol-3-rungioside|Kaempferol-3-Glucoside-3-Rhamnoside
782_C18neg	6.29707	13.9628	16.4004	22.6863	126.061	50.222	128.678	145.325	168.897	101.91	1.10963	10.5811	1.03968	1.00992	80.9288	75.1421	73.4275	71.6882	LPI 18:3
788_C18neg	11.5839	11.53	17.3947	23.1009	49.4557	49.3035	36.3174	37.3894	67.896	25.2604	8.89866	1.01515	1.03968	7.78012	37.6436	35.8668	37.4666	37.0478	pkonid:557128|OMTZYPPXGQVBFG-UHFFFAOYSA-N
78_C18neg	79.6784	65.206	22.3326	34.7857	78.1065	100.152	89.0192	109.053	97.6307	165.599	24.5569	30.821	32.2879	26.1628	70.0424	71.2039	73.6855	70.6818	4-hydroxybenzoic acid
795_C18neg	8.4233	5.84812	30.9905	1.79609	7.9788	2.03078	8.02274	3.77774	1.40259	45.0767	1.10963	1.01515	1.03968	1.00992	9.4341	9.05128	9.04672	9.19529	3,4,5-trihydroxy-6-{[5-hydroxy-2-(4-hydroxyphenyl)-4-oxo-3-[(3,4,5-trihydroxy-6-methyloxan-2-yl)oxy]chromen-7-yl]oxy}oxane-2-carboxylic acid
86_C18neg	10.4393	5.06411	3.29112	3.3533	23.8654	24.185	29.9929	13.5661	23.0164	17.1686	1.10963	1.01515	1.03968	1.00992	14.1106	14.9831	15.6707	14.2573	low score: 3-epi-Fagomine
90_C18neg	1032.39	1864.25	1505.93	1703.77	1656.21	1295.85	1470.06	2274.8	2525.49	2430.43	56.6445	30.126	39.5531	14.8951	1519.02	1493.96	1469.41	1634.38	L-Arabinose
95_C18neg	2.74306	1.60091	2.0391	1.86901	114.648	37.5544	15.5487	1.74901	1.63755	1.39949	45.4622	15.0988	42.3688	9.10688	150.586	165.548	165.234	160.544	XYLITOL
99_C18neg	12.4152	61.0414	70.011	49.6912	26.173	23.0611	24.0999	110.78	6.62273	10.3998	1.10963	3.72645	1.03968	1.00992	26.3391	28.9026	29.6162	28.6378	HISTIDINE
0_C18neg	192.602	6.12378	1.96247	2.53903	1.41144	1.38122	1.31514	3.18947	1.2388	1.15556	4.39853	7.71367	6.05696	6.37691	13.9695	15.1709	16.2882	14.3828	low score: ValericAcid
1000_C18neg	1.28771	3.28946	1.25359	1.26481	54.6115	80.9703	45.115	20.1345	36.7285	99.7976	1.10963	1.01515	1.03968	1.00992	37.3776	32.9141	37.9745	39.7565	low score: Compound_3903347_C46H78N2O36
1004_C18neg	1.28771	1.29876	1.25359	1.26481	13.7224	35.3353	22.332	11.4437	5.26596	51.9051	1.10963	1.01515	1.03968	1.00992	6.94596	5.58068	7.0836	5.62675	Unknown
101_C18neg	38.7177	27.2643	61.317	14.4767	72.6005	57.4066	43.064	40.708	20.4227	10.9699	4.42575	3.62237	4.14111	1.00992	36.0654	35.8769	38.2362	40.6821	Unknown
103_C18neg	115.511	31.4582	62.1886	19.2804	115.699	65.304	72.7824	528.097	3.86246	74.8448	3.59559	1.01515	1.03968	1.00992	105.188	99.7663	100.452	86.0045	Unknown
104_C18neg	5.01903	1.83587	1.81457	1.6887	186.61	262.273	279.562	3.2114	207.569	4.17397	8.26659	10.0825	12.9026	14.2475	92.9324	99.0796	102.118	94.2867	Unknown
106_C18neg	1.75638	1.49132	1.47024	1.74956	126.869	206.338	183.953	95.4433	46.5724	264.316	3.9706	1.01515	1.03968	1.00992	73.9918	91.3481	86.1379	75.6019	Unknown
112_C18neg	151.185	324.646	158.452	223.06	608.505	463.922	490.504	200.765	67.0138	268.783	177.384	281.903	280.713	266.226	235.186	322.764	199.917	197.457	2-Hydroxy-2-ethylsuccinic acid
113_C18neg	13.0586	13.7757	9.21073	10.6222	44.1065	34.2169	57.8838	57.6327	19.7618	18.2481	198.898	291.278	275.788	301.836	21.4251	24.017	24.4879	24.6415	Unknown
114_C18neg	28.2219	45.8942	17.3971	22.3564	82.3987	62.1945	74.78	112.009	65.5116	169.097	4.80681	9.52008	3.38941	4.35904	53.5789	55.5642	57.4466	51.2596	(2S,3R)-form
117_C18neg	56.5414	111.143	56.7963	71.3271	40.5858	50.3828	40.1489	30.1774	14.7531	33.9693	10.996	7.77914	8.41204	10.747	35.9252	35.5598	38.5037	37.4241	(E)-form
122_C18neg	67.8157	55.0912	27.5826	47.6725	21.996	23.4329	30.1088	20.0498	19.6037	34.8742	4.80983	10.932	7.70677	11.8398	26.8169	27.3207	27.8382	26.4142	5-Methoxysalicylic acid
124_C18neg	19.9428	28.1817	13.9036	25.3845	3.29957	6.65397	3.44146	81.3384	6.75167	8.4204	1.10963	1.01515	1.03968	1.00992	17.74	19.8837	17.6675	18.2061	Unknown
125_C18neg	137.461	1.29876	1.25359	1.26481	1.41144	1.38122	1.25315	2.05753	1.14839	1.15556	1.10963	1.01515	1.03968	2.86738	8.12093	8.00045	8.24194	8.09047	low score: 1773416 - 30.0 eV
126_C18neg	363.244	474.266	209.99	221.035	96.2159	102.047	82.2293	228.998	202.491	299.846	4.4439	14.1486	8.32098	1.00992	191.373	193.239	173.696	192.713	Dehydroascorbate (bicyclic form)
127_C18neg	86.5092	252.354	72.0323	71.1547	29.8179	20.8636	20.923	176.198	163.134	242.015	12.0152	24.1981	31.438	17.6401	75.9789	76.3503	75.5067	66.8474	Dehydroascorbate (bicyclic form)
133_C18neg	178.365	155.21	298.57	389.603	52.8686	92.9476	75.0127	1.73105	3.51308	2.22664	15.7124	15.9953	15.7076	3.43556	90.5066	86.2584	90.1281	91.4966	Shikimic Acid
138_C18neg	10.3693	15.8881	3.96014	6.46294	40.1302	34.5761	38.6598	24.6178	19.4119	42.4548	5.19997	7.13783	9.45299	10.2747	19.6025	22.7309	22.9232	20.653	UNPD62876
139_C18neg	1.28771	1.29876	1.25359	1.26481	19.2189	1.38122	11.1705	12.4858	35.4053	134.866	4.19591	3.32018	3.65724	3.46255	15.2219	14.019	15.4453	18.1656	6-[(2Z)-2-carboxy-2-(phenylmethylidene)ethoxy]-3,4,5-trihydroxyoxane-2-carboxylic acid
141_C18neg	25.2501	5.54242	3.26491	3.50871	45.3257	57.0066	45.0601	21.4182	31.0894	41.5176	1.10963	1.01515	1.03968	1.00992	23.71	25.3334	27.6267	27.3409	Unknown
142_C18neg	1.41347	1.29876	1.25359	1.26481	24.0108	29.787	30.6063	15.263	14.3297	17.4232	1.10963	1.01515	1.03968	1.00992	11.866	12.205	12.7563	12.0908	Unknown
143_C18neg	128.157	248.865	179.944	176.757	82.3442	104.485	72.4104	111.563	69.2582	119.19	15.0818	16.5006	6.01411	10.9254	102.428	102.744	101.945	98.0655	Caffeic acid
144_C18neg	118.784	91.0919	85.535	93.36	31.3233	57.4962	35.8821	33.2482	23.4183	38.7436	15.9997	13.0372	7.71748	15.0301	54.0637	53.519	56.6145	55.6658	Unknown
145_C18neg	476.615	394.813	383.532	385.369	167.497	217.257	156.937	128.413	119.403	338.306	32.0299	27.9167	24.3727	23.3489	238.877	237.564	251.898	249.126	Caffeic acid
146_C18neg	16.2564	19.2987	14.8991	16.3845	8.20122	6.81521	6.2234	34.3912	27.4404	66.7246	3.57442	11.4037	4.92852	12.6284	14.9109	14.6443	16.7586	16.1168	Caffeic acid
147_C18neg	174.584	152.078	113.874	128.21	128.909	152.246	136.534	216.024	108.015	106.12	48.9976	46.4358	45.522	37.1696	129.328	130.171	122.469	148.774	low score: Myo-Inositol
153_C18neg	78.3038	91.0178	100.191	130.86	89.9977	71.7932	123.338	351.484	145.354	56.3187	3.50335	1.01515	3.42869	1.00992	107.424	115.959	114.01	93.873	MINEs-35428
159_C18neg	3.40282	7.87753	7.07005	7.04707	76.4547	60.0257	72.6604	7.78438	1.82308	9.86495	1.10963	1.01515	1.03968	1.00992	28.2043	25.1105	26.8721	29.3031	Unknown
160_C18neg	20.4237	129.522	58.7012	111.755	5.64682	8.17574	6.53516	26.9893	12.9408	19.5708	1.10963	1.01515	1.03968	1.00992	30.0712	26.5846	29.2995	26.1764	low score: (2s,3r,4s,5r)-3,4,5-Trihydroxy-6-oxopiperidine-2-carboxylic acid
163_C18neg	318.432	926.364	262.224	294.023	110.266	96.5924	88.0131	629.276	528.525	852.732	379.246	459.719	554.172	349.296	270.794	260.627	261.309	235.709	Dehydroascorbate (bicyclic form)
164_C18neg	172.207	435.475	170.993	142.081	75.0238	53.8113	51.4596	476.784	353.547	486.131	114.971	152.642	188.759	91.8799	165.902	181.426	180.941	168.026	Dehydroascorbate (bicyclic form)
166_C18neg	2401.88	2088.29	2261.35	1969.01	754.936	1239.81	720.434	657.692	237.815	566.749	51.6741	72.5869	72.4582	76.6335	1061.37	1038.77	1103.64	1109.6	QUINATE
168_C18neg	44.8514	63.1875	40.3193	56.0186	34.3253	45.1851	38.3846	15.7047	8.87897	23.5133	17.9231	7.86812	9.15124	12.9072	31.2298	30.9438	33.2184	30.4478	QUINATE
169_C18neg	2409.97	5517.55	11094.5	14017.8	2251.05	3167.34	3622.96	59.821	57.4179	78.8754	348.004	271.984	307.529	152.417	3120.85	3084.84	3039.31	3416.33	QUINATE
172_C18neg	17.4825	15.7458	6.0942	10.4742	16.923	7.63635	14.3888	30.1502	14.4185	86.4841	5.73526	6.90279	9.10303	9.44719	17.2801	18.8611	19.0211	17.5282	Trans-4-hydroxy-3-methoxycinnamic acid
176_C18neg	2.38795	1.79675	1.72996	1.55598	73.3506	31.0571	15.4842	1.41962	1.44897	1.38867	26.3397	14.7513	20.9927	13.4574	95.2139	106.805	106.904	108.968	5-[5-(1-Hydroxyethyl)furan-2-yl]dihydrofuran-2(3H)-one
178_C18neg	5.07581	1.78254	2.40812	1.74293	471.538	204.63	93.5943	1.96664	1.78591	1.49928	135.187	21.8628	42.1242	21.7718	620.709	683.93	708.582	675.913	Isosafrol glycol
179_C18neg	5.79775	2.05349	3.06433	1.82153	654.349	247.239	107.873	1.875	1.63964	1.71285	192.495	25.2121	38.0765	22.0806	965.083	1018.42	1039.98	995.889	Unknown
182_C18neg	57.5259	71.2591	32.031	64.8141	31.435	27.3425	40.0358	31.1036	18.3455	37.9369	1.10963	4.05047	3.63402	5.77575	30.035	29.0799	29.0958	27.0734	3',5'-Di-Me ether
186_C18neg	1.66313	1.87138	1.39235	1.68422	43.9824	66.3575	43.3096	7.02725	6.63776	61.6645	6.12691	13.1346	13.0437	15.4078	21.66	21.8831	21.348	20.0534	2,3-O-Isopropylidene
188_C18neg	54.6719	126.542	110.029	171.514	42.3071	50.5804	44.7599	93.6025	48.0497	34.3032	4.86881	1.01515	1.03968	1.00992	57.1715	65.454	60.6382	58.2351	pkonid:787901|UVMFWZNGJSOHJM-UHFFFAOYSA-N
191_C18neg	1.28771	1.29876	1.25359	1.26481	4.47024	2.62748	2.53137	44.0667	41.6259	7.5038	1.10963	1.01515	1.03968	1.00992	10.1316	10.2823	10.8488	10.4919	low score: XANTHURENATE
192_C18neg	6.50281	1.90729	1.39288	1.59994	109.961	92.6752	131.019	65.4957	43.8538	37.2275	3.76646	1.01515	1.03968	1.00992	48.434	52.1926	48.865	48.2658	low score: N-ACETYLPHENYLALANINE
194_C18neg	363.917	421.313	297.341	379.075	202.475	216.239	225.189	444.978	166.247	159.46	16.4034	16.5678	10.6475	15.0975	248.468	262.095	252.436	243.222	4-O-Methylglucuronic acid
195_C18neg	608.472	367.199	265.947	327.643	197.848	228.736	208.515	1351.26	109.394	205.207	13.9038	5.41367	6.47655	3.30663	315.149	298.852	285.373	341.999	6-Deoxy-4-C-(hydroxymethyl)idonic acid
197_C18neg	7.47231	83.7945	24.4335	49.4903	7.29992	6.52834	8.99508	29.0168	25.8463	26.3694	1.10963	1.01515	1.03968	1.00992	15.2876	15.713	16.5794	14.6666	low score: 3-Chlorotyrosine
198_C18neg	1.28771	1.39238	1.25359	1.26481	1.41144	1.38122	1.25315	2.10779	32.2703	1.15556	1.10963	3.19091	1.03968	1.00992	4.09958	4.27326	4.36204	4.11271	MINEs-58560
19_C18neg	56.7202	19.8403	33.7473	11.5222	46.3705	30.568	33.3233	204.259	2.80506	37.0764	4.52706	1.01515	3.53761	2.22274	47.8287	47.8002	47.9697	43.4552	Unknown
200_C18neg	8.42925	4.11635	3.12861	1.26481	39.9595	26.4231	27.2808	185.421	76.2825	54.051	1.10963	1.01515	1.03968	1.00992	43.4368	39.8316	37.2935	44.811	low score: Glu-Ala
201_C18neg	153.652	59.2655	31.508	36.606	377.598	371.984	490.319	210.398	369.607	261.337	5.15309	1.01515	1.03968	1.00992	207.67	221.546	219.857	212.902	Sodium D-Pantothenate
204_C18neg	3.68979	1.9583	1.60748	1.60424	58.9467	39.98	84.3573	65.9024	19.2761	16.5475	1.10963	1.01515	1.03968	1.00992	22.6472	23.6648	22.8327	24.433	Unknown
207_C18neg	1.46718	2.45273	1.25359	1.26481	71.0127	32.2594	41.5348	731.488	496.005	138.383	1.10963	1.01515	1.03968	1.00992	174.844	161.246	160.2	179.587	Unknown
208_C18neg	1.42194	1.49774	1.34624	1.36623	7.32022	3.66048	4.52214	83.4013	94.904	22.2264	1.10963	1.01515	1.03968	1.00992	22.5274	24.538	22.5261	22.3773	Unknown
215_C18neg	1.51183	1.65089	1.42176	1.46197	58.382	41.7676	20.0775	1.37811	1.25792	1.23731	20.4953	8.79315	9.43335	5.04716	85.9124	76.8464	71.0691	73.1576	(Z)-form
219_C18neg	20.1866	177.956	48.3229	91.1696	14.4689	12.5818	16.9966	58.8612	58.9151	67.4495	1.10963	1.01515	1.03968	1.00992	35.6112	33.8275	33.1911	31.394	low score: Compound_3680828_C9H13O5P
220_C18neg	4.11094	1.29876	1.25359	1.26481	87.9869	85.9799	108.512	44.7241	30.9595	12.9204	1.10963	1.01515	1.03968	1.00992	41.2385	45.6947	46.5566	45.973	low score: ethyl 2,3-dioxo-1,4-dihydroquinoline-4-carboxylate
229_C18neg	1.53743	1.29876	1.25359	1.26481	3.25499	1.91983	2.45525	33.6514	60.7398	8.05622	3.63793	1.01515	1.03968	2.53157	11.2817	11.3775	12.0854	11.5317	low score: S-(6-Purinyl)cysteine
230_C18neg	177.623	101.835	132.653	112.835	820.778	189.675	511.111	475.521	1383.16	5788.39	16.0889	8.33819	5.98911	6.7547	821.389	834.653	899.301	818.16	2-benzyl-2,3-dihydroxybutanedioic acid
231_C18neg	2.67619	1.62372	1.98805	1.57563	330.618	251.678	117.131	1.62531	1.65735	1.57533	58.4364	15.5051	42.0314	10.8579	484.512	438.192	450.082	390.23	cis-10-Pentadecenoic acid
232_C18neg	19.0066	10.033	21.1885	6.46652	19.6208	19.0392	8.39915	102.227	7.10638	4.64323	1.10963	1.01515	1.03968	1.00992	24.8833	27.3599	23.7778	25.3092	low score: pinostilbene
233_C18neg	71.4061	70.2846	86.5865	95.2142	32.5487	29.5931	19.2563	148.97	32.4626	13.3903	27.6961	13.4502	14.8399	10.4126	52.9658	51.0639	52.3526	56.1694	Unknown
238_C18neg	681.008	2541.23	1157.44	1937.84	56.5726	95.9561	216.575	537.933	224.843	243.118	1.10963	1.01515	1.03968	1.00992	606.42	607.727	617.438	686.56	Unknown
246_C18neg	1.28771	1.29876	1.25359	1.26481	22.7272	46.2052	25.0566	2.85659	10.9136	37.3545	1.10963	1.01515	1.03968	1.00992	14.2564	14.3175	14.1189	13.8062	Unknown
249_C18neg	11.312	2.30845	3.51271	1.89894	4.49583	3.63026	2.37387	103.263	1.14839	2.18303	1.10963	1.01515	1.03968	1.00992	9.65853	9.94229	10.5035	6.7021	Naphthaleneoctol
254_C18neg	19.6202	13.9223	17.2479	14.7805	11.1108	21.6834	15.1945	158.583	11.1435	9.59018	1.10963	1.01515	1.03968	1.00992	17.8382	18.685	18.9322	18.0505	Unknown
255_C18neg	187.477	124.125	99.1628	122.107	45.6598	93.2449	59.4786	157.046	69.2175	52.9697	37.7548	20.3854	14.0739	47.9126	94.3884	92.5535	88.8376	84.7738	Unknown
256_C18neg	1.40367	1.59115	1.3464	1.37411	5.05806	4.70136	4.28363	39.8776	36.5114	10.655	1.10963	1.01515	1.03968	1.00992	9.52233	9.37852	10.2383	10.5245	(E)-Suberenol
258_C18neg	541.895	15.8058	2.69652	4.4567	1.56331	1.58102	1.39122	5.72533	1.42775	1.15556	6.30685	5.60506	8.51739	5.07864	33.5301	39.3974	38.808	39.9448	Unknown
259_C18neg	2.48577	1.29876	1.25359	1.26481	46.01	43.0218	57.8618	21.3358	16.5215	6.44316	1.10963	1.01515	1.03968	1.00992	21.1653	22.1391	23.4508	23.1373	Unknown
263_C18neg	22.3871	23.511	9.18358	10.9704	19.9402	11.4649	17.5112	35.1126	41.3405	40.589	1.10963	1.01515	1.03968	1.00992	20.3586	21.0918	21.4232	21.3334	Glucose butyrate
264_C18neg	5.94779	4.05306	4.70274	6.40208	6.25623	5.85996	5.369	6.55447	6.09502	40.3002	1.10963	1.01515	1.03968	1.00992	8.45215	8.27086	8.41467	7.61817	Unknown
265_C18neg	2641.87	3045.17	2227.22	2595.88	2292.73	2205.07	1480.2	2866.09	1360.78	1692.17	64459.6	72608.8	75538.4	73856.4	4672	4771.48	4797.99	4729.02	Unknown
267_C18neg	15.7075	3.36867	2.21132	2.54459	71.3001	28.4618	67.6827	36.852	25.0577	27.5388	1.10963	1.01515	1.03968	1.00992	28.1256	30.6844	29.7566	28.8857	Unknown
269_C18neg	1.52355	1.62693	2.12839	1.71802	38.8351	30.1385	40.9289	23.0197	45.339	21.3136	1.10963	9.78198	1.03968	6.40689	21.9855	19.314	18.5595	20.0559	9-Heptadecenoic acid
270_C18neg	1.77128	1.72717	1.59645	1.50814	46.5464	18.4072	7.87017	1.3414	1.39979	1.25733	17.0249	9.16585	7.74783	14.1306	60.9459	66.6623	69.2602	65.4291	alatusol B
280_C18neg	88.2921	130.037	39.347	66.2816	23.3636	31.155	24.5134	8.04432	37.3255	23.7002	1.10963	1.01515	1.03968	1.00992	33.6469	35.6945	34.2363	36.7574	Unknown
285_C18neg	55.474	86.6268	122.092	126.201	37.0532	54.8387	36.1234	37.8314	50.1096	28.796	4.96861	1.01515	1.03968	1.00992	60.6111	55.0507	54.2134	51.1876	??-Linolenic acid (sodium salt)
28_C18neg	14.5402	2.54013	2.53974	1.95627	743.473	1058.18	1117.05	7.55731	844.985	11.6137	12.05	14.2023	11.7545	15.3569	388.342	394.867	406.893	388.667	(R)-form
290_C18neg	9.44639	79.2589	67.3206	58.506	2.01219	2.03649	2.75245	16.8631	2.98998	2.03908	1.10963	1.01515	1.03968	1.00992	14.4437	15.5565	14.7451	12.9112	low score: Compound_4568504_C10H15O7P
291_C18neg	12.8802	15.9675	60.9756	6.78343	37.4868	15.2469	26.2101	19.5147	4.79786	2.18412	1.10963	1.01515	1.03968	1.00992	23.9306	22.1144	28.5656	26.0626	Unknown
293_C18neg	28.8704	55.9966	14.2927	23.4033	36.1301	20.1397	39.8527	95.6022	41.6298	46.1928	1.10963	1.01515	1.03968	1.00992	33.268	31.0591	33.2759	32.688	UNPD47742
294_C18neg	93.2497	78.8592	141.756	165.504	235.522	232.652	250.978	193.445	317.784	178.011	161.283	85.8211	43.9312	142.159	218.431	197.322	201.961	206.268	Linoleic acid
298_C18neg	14.2762	7.92348	8.16901	6.16974	2163.51	1561.81	734.681	8.4774	5.8471	4.69046	357.452	165.881	250.943	155.138	2856.17	2827.76	2910.99	2774.22	Ethyl didehydroplakortide Z;(+)-Ethyl didehydroplakortide Z
2_C18neg	125.068	96.0094	114.202	95.2654	64.9135	81.3766	84.4375	154.788	102.903	210.856	22.0346	14.6959	12.4919	7.65269	95.1361	101.116	101.99	109.294	2-AMINOISOBUTYRATE
304_C18neg	24.5128	27.8818	17.748	33.9369	416.657	150.581	148.041	341.899	507.941	308.078	247.226	327.619	358.473	288.031	191.087	207.335	204.634	198.363	(2'E,4'Z,7'Z,8E)-Colnelenic acid
311_C18neg	8.01321	10.4074	9.12286	10.8764	33.3635	14.628	15.694	32.3194	31.8858	51.2671	29.7496	21.2467	32.5682	28.404	21.1355	21.6216	22.6177	21.6193	(9R*,10S*)-form
313_C18neg	18.3792	13.8886	11.3139	15.3574	37.5057	27.9697	40.4967	23.9449	22.9642	107.669	192.335	206.514	215.367	186.008	28.2646	28.7429	29.1886	27.7328	UNPD105578
316_C18neg	29.0008	33.7804	53.991	59.7537	25.2875	33.7087	32.2227	11.6878	15.5439	20.8153	3.57744	1.01515	1.03968	1.00992	22.3706	23.3727	22.7864	24.4805	UNPD155391
320_C18neg	114.068	94.32	31.4514	46.1856	113.691	143.853	127.14	159.531	141.725	243.5	3.61978	3.34032	1.03968	1.00992	99.5961	103.298	104.521	103.283	4-Hydroxybenzoyl glucose
333_C18neg	74.4882	49.2392	52.4359	46.0329	17.1485	29.0319	18.641	13.2087	7.03078	12.7947	1.10963	1.01515	1.03968	2.96483	28.8532	28.1662	28.1063	25.7744	4R,5R,6S-Trihydroxy-2-hydroxymethyl-2-cyclohexen-1-one 6-(2-hydroxy-6-methylbenzoate)
339_C18neg	4.82795	8.01676	5.10065	6.70328	29.7278	16.6197	34.1573	24.9077	31.6809	35.9932	40.1909	54.8618	53.289	47.7027	18.6737	17.5585	18.1899	18.0503	UNPD183698
342_C18neg	52.0862	76.3695	51.3713	60.7976	33.0056	24.0566	22.6429	176.251	143.085	398.345	1.10963	6.379	1.03968	1.00992	62.9479	71.0313	73.4456	72.4583	isorhamnetin 3-rutinoside-7-glucoside
353_C18neg	215.9	223.393	364.977	109.028	95.8288	132.14	170.41	175.602	87.924	51.9274	1.10963	1.01515	1.03968	1.00992	226.316	211.937	218.649	228.904	Unknown
357_C18neg	180.205	180.781	205.985	196.922	78.0703	69.3184	39.2029	387.795	97.612	29.486	1.10963	1.01515	1.03968	1.00992	127.091	122.369	119.323	133.845	[4-(6-methylheptanoyl)-5-oxo-2,5-dihydrofuran-3-yl]methyl phosphate
366_C18neg	19.4886	22.5481	9.9265	9.58865	45.0742	43.3509	20.1262	53.2986	9.46605	11.3991	1.10963	1.01515	1.03968	1.00992	129.639	102.804	103.838	106.994	Dihydroxypicrotoxinin;(-)-Dihydroxypicrotoxinin
367_C18neg	67.604	7.44203	4.18304	5.29419	2.27424	2.84315	2.20811	8.38048	2.23285	1.69088	1.10963	1.01515	1.03968	1.00992	7.18827	7.6467	7.46437	7.06827	6-O-(6-Deoxy-alpha-L-mannopyranosyl)-beta-D-glucopyranose
373_C18neg	206.324	146.089	83.5243	88.6266	48.9888	91.1219	50.3888	105.428	48.9162	196.824	4.51799	3.51996	1.03968	4.56743	81.2354	92.5993	97.4034	91.2198	3,4,5-trihydroxy-6-{[2-(3-hydroxyphenyl)acetyl]oxy}oxane-2-carboxylic acid
376_C18neg	1.28771	1.29876	1.25359	1.26481	20.8464	21.8176	15.5571	4.71187	3.77104	90.961	1.10963	1.01515	1.03968	1.00992	14.6955	13.5107	13.2042	13.5045	low score: N-Lauroyl Glutamic acid
378_C18neg	171.578	143.203	72.8923	122.529	54.8959	59.3549	75.7	50.8878	49.4516	89.0305	4.00386	1.01515	3.36441	1.00992	64.7858	69.3394	68.4606	65.3753	1-O-Vanilloyl-beta-D-glucose
380_C18neg	1.28771	1.29876	1.25359	1.26481	32.8543	10.7834	4.71815	1.14601	1.14839	1.23046	11.1427	1.01515	3.78222	5.04866	46.1509	44.7495	45.8721	43.65	UNPD115241
382_C18neg	2.06366	3.97474	2.88717	3.26836	19.8907	4.23786	10.835	46.6321	60.5752	68.0075	1.10963	1.01515	1.03968	1.00992	18.3345	18.1084	18.2958	18.0909	leonuriside A
386_C18neg	291.277	229.371	200.173	229.112	42.1068	26.2346	20.0001	548.416	136.188	11.2766	25.4732	16.7172	15.297	5.21057	135.354	121.324	132.792	125.897	(2R)-2,3-dihydroxypropoxy([(1S,2R,3R,4S,5S,6R)-2,3,4,5,6-pentahydroxycyclohexyl]oxy)phosphinic acid
387_C18neg	75.065	3.7462	9.762	4.04392	26.8845	15.954	30.2175	8.76982	9.01098	42.5894	5.18485	1.01515	1.03968	3.34561	21.7877	21.9715	23.136	21.6713	(1'?3)-Lactone
391_C18neg	51.2835	92.2249	65.9225	88.239	76.5215	74.9373	80.0178	229.286	299.933	98.7907	1.10963	1.01515	1.03968	1.00992	104.891	98.4357	109.632	112.416	(5R)-5-[(1S)-1,2-Dihydroxyethyl]-3-[(2R,3R,4S,5S,6R)-3,4,5-trihydroxy-6-(hydroxymethyl)oxan-2-yl]oxyoxolane-2,4-dione
394_C18neg	190.864	399.893	175.926	279.693	142.241	173.808	140.869	34.5122	23.8393	85.5064	8.42839	3.56361	1.03968	3.66493	118.549	125.384	129.486	122.383	UNPD125072
395_C18neg	223.916	99.4841	58.5036	102.28	43.955	94.3772	70.9062	10.5365	6.5059	21.8022	6.21008	8.83009	3.56796	6.11006	72.4545	76.4009	77.2335	75.4181	Coumaroylquinic acid (p-)
396_C18neg	67.337	89.0702	50.948	73.0907	51.2384	67.2466	62.131	18.4811	10.6626	30.3603	7.18843	1.01515	4.0679	5.55687	45.0157	46.2122	48.8001	45.3014	Coumaroyl quinic acid (isomer of 758, 760)
3_C18neg	5.11438	5.72815	3.86822	4.18816	29.8835	21.3113	24.0122	46.5091	32.6722	38.2331	1.10963	1.01515	1.03968	1.00992	17.7625	18.8222	18.6266	18.4518	Unknown
400_C18neg	51.748	86.693	45.4143	54.8162	54.7493	45.8784	39.0522	96.6152	52.1032	51.8462	1.10963	1.01515	1.03968	1.00992	46.0851	44.2321	47.5458	42.3665	low score: Massbank:PR309198 Indole + 1O, 1carboxy, O-Hex
406_C18neg	59.9549	77.6927	51.3388	63.2242	34.0827	31.4185	33.272	65.3427	67.7931	79.4417	1.10963	3.74996	1.03968	1.00992	44.6443	44.8906	47.2684	46.4035	Caffeic acid hexoside
408_C18neg	2.05477	7.40017	2.18002	3.847	8.42891	2.33503	4.92991	29.9855	9.87509	68.8946	3.34759	1.01515	1.03968	1.00992	10.9554	10.5976	11.4174	10.7473	6-Caffeoylglucose
410_C18neg	7365.44	2920.74	2576.3	2405.95	2657.19	3751.36	2526.15	2609.5	4019.02	4109.96	1308.22	896.659	958.088	443.684	3342.36	3321.1	3246.92	3833.13	Trehalose
411_C18neg	360.147	132.554	183.442	158.373	209.289	269.737	230.003	149.52	330.135	298.309	50.983	63.4943	63.2057	63.4274	223.266	232.704	215.927	222.351	Trehalose
412_C18neg	1.63531	1.90545	1.27596	1.44495	6.05648	5.02448	5.66089	30.7352	39.4044	15.2925	1.10963	1.01515	1.03968	1.00992	9.13678	8.75966	9.69139	9.27737	Unknown
413_C18neg	27.1726	10.9803	83.6197	4.5037	287.503	114.768	78.8471	38.4053	11.2239	2.9646	1.10963	1.01515	1.03968	1.00992	52.227	42.4918	47.4085	51.5306	Unknown
419_C18neg	89.0334	69.1596	70.5532	60.2859	23.7371	39.2938	23.0708	19.9305	8.52025	18.8613	1.10963	1.01515	1.03968	1.00992	31.5573	37.0469	39.445	37.9627	3,4,5-trihydroxy-6-[(6-methyl-2-oxo-2H-chromen-8-yl)oxy]oxane-2-carboxylic acid
420_C18neg	74.0878	3.24501	1.25359	1.75016	1.41144	1.38122	1.25315	2.04902	1.20671	1.15556	1.10963	1.01515	1.03968	1.00992	8.96859	8.39091	8.12378	8.35469	Me glycoside
421_C18neg	1.98988	2.01074	1.73007	1.44668	35.2932	28.515	16.2951	2.10182	1.61085	1.83996	20.8264	30.356	21.4248	14.4304	47.5028	49.2383	48.392	47.2871	UNPD71418
425_C18neg	10188.1	8328.89	8429.11	8064.01	2851.51	4656.93	2944.8	2228.08	1027.72	1964.85	481.802	279.109	297.023	253.609	4364.05	4330.92	4668.23	4541.38	(1r,3R,4s,5S)-4-{[(2E)-3-(3,4-Dihydroxyphenyl)-2-propenoyl]oxy}-1,3,5-trihydroxycyclohexanecarboxylic acid
429_C18neg	30.6434	52.0406	77.8808	100.594	3.73655	9.36904	8.22232	11.9991	19.4575	21.7871	1.10963	1.01515	1.03968	1.00992	19.2572	16.9526	17.5654	16.6332	pkonid:686479|RQESGOWYIIHJON-UHFFFAOYSA-N
432_C18neg	194.908	162.36	131.399	178.941	98.8561	117.169	107.818	168.21	143.011	97.5208	1993.65	2162.88	2274.72	1725.87	136.917	125.466	121.784	113.945	Mammea B/AC cyclo D
441_C18neg	6.05588	4.68617	3.59921	3.24752	1037.68	585.873	834.843	990.509	746.24	1516.72	8.77315	4.7455	1.03968	2.88837	495.418	466.275	474.79	462.73	UNPD229457
442_C18neg	1.40109	1.76015	1.46047	1.3673	11.8141	4.52684	6.81561	3.80793	2.2998	45.9693	1.10963	1.01515	1.03968	1.00992	7.69229	6.8734	7.30194	7.0656	UNPD229457
444_C18neg	1.28771	1.42058	1.38316	1.26481	60.8143	20.0508	38.3155	57.885	95.5658	198.326	1.10963	1.01515	1.03968	1.00992	42.6134	40.9116	40.2743	38.3394	8-O-(3,6-Dideoxy-?-L-arabino-hexopyranoside)
451_C18neg	56.6398	102.054	58.8579	90.7258	47.7548	44.7496	43.5581	42.0723	32.2117	67.1193	1.10963	1.01515	1.03968	1.00992	45.2224	47.2331	47.2057	46.3328	(1R,3R,4S,5R)-1,3,4-trihydroxy-5-[(E)-3-(4-hydroxy-3-methoxyphenyl)prop-2-enoyl]oxycyclohexane-1-carboxylic acid
452_C18neg	53.7125	45.7972	41.2666	58.9647	44.8551	40.9423	50.8374	15.3637	9.74757	30.2552	3.58349	1.01515	1.03968	1.00992	34.1069	34.4273	35.2898	35.5232	NCGC00381222-01!1,3,5-trihydroxy-4-[(E)-3-(3-hydroxy-4-methoxyphenyl)prop-2-enoyl]oxycyclohexane-1-carboxylic acid
454_C18neg	17.1202	29.4994	13.2266	21.5148	2.30162	5.23588	6.36413	77.4384	10.7262	13.7639	1.10963	1.01515	1.03968	1.00992	7.74757	6.04376	5.0948	4.97961	11-Ac
456_C18neg	197.043	26.2664	5.55349	6.16591	1.97738	1.6249	1.7006	10.7966	1.6102	1.15556	26.6678	13.2269	22.7068	14.7002	56.4549	54.7222	55.7736	57.5522	Unknown
457_C18neg	14.7664	5.068	2.9378	3.53738	112.868	100.883	139.868	177.515	56.6673	59.1815	3.43681	1.01515	1.03968	1.00992	66.8084	72.7009	69.987	71.5712	UNPD16488
458_C18neg	63.3168	1.59996	1.3798	1.51937	1.41144	1.38122	1.29847	1.14601	1.14839	1.15556	1.10963	1.01515	1.03968	1.00992	4.87912	4.57258	4.71304	4.30753	UNPD174802
459_C18neg	1.28771	1.29876	1.25359	1.26481	57.7212	34.2693	41.4257	101.625	197.805	166.206	1.10963	1.01515	1.03968	1.00992	52.3301	49.7558	51.9345	49.5332	lehualide J
463_C18neg	77.7111	125.648	96.264	103.476	46.322	58.4276	42.1693	66.9789	39.5687	61.4742	7.83865	1.01515	1.03968	1.00992	61.6551	59.6873	57.8928	56.9761	3-O-Caffeoylquinic acidChlorogenic acidChlorogenateHeriguardCaffeoylquinic acid
464_C18neg	74.8637	63.2142	72.0787	71.4026	21.0608	41.3674	21.2694	21.5384	10.8457	17.0158	1.10963	2.93069	1.03968	3.32013	36.1286	34.7919	33.4418	31.8304	UNPD223977
467_C18neg	9.12697	25.2634	14.9099	13.2732	12.7694	11.9547	9.44762	59.994	42.5224	17.5091	1.10963	1.01515	1.03968	1.00992	18.5717	18.3716	17.1471	17.5394	2-O-Acetyl-6-O-(2-methylbutanoyl)-1-O-(2-methylpropanoyl)-?-D-glucopyranose
469_C18neg	1.28771	1.29876	1.25359	1.26481	1.64819	1.89754	1.50237	80.0439	7.07586	1.33578	1.10963	1.01515	1.03968	1.00992	6.85459	6.6542	6.5729	6.5241	pkonid:611978|PVPIPGMAEAJMTH-UHFFFAOYSA-N
46_C18neg	9.0619	18.5299	9.73143	12.9047	33.2859	26.2177	27.0054	11.5057	4.52795	15.0531	1.10963	3.34368	5.59987	2.89287	13.5473	18.6497	11.7833	11.1645	2-Hydroxy-3-methylbutyric acid (Chimeric precursor selection)
470_C18neg	71.546	76.1703	121.043	124.464	62.5924	99.7073	95.7886	145.971	108.498	36.0115	1.10963	1.01515	1.03968	1.00992	92.049	85.6644	77.8958	69.6045	Unknown
472_C18neg	3.92076	3.96088	3.21979	3.21335	113.82	43.9691	100.539	399.708	212.429	162.721	3.24779	1.01515	1.03968	1.00992	87.5333	84.6179	81.6385	80.5189	Unknown
476_C18neg	97.8087	31.7241	34.0897	40.6962	28.9465	57.0327	41.3573	33.3924	26.4147	24.5732	143.871	172.4	177.66	137.997	35.6272	35.8585	33.6422	27.1171	low score: MMV676476
47_C18neg	21.3593	44.1186	56.4364	70.1118	8.72587	16.236	14.85	15.0738	8.4813	18.3679	1.10963	1.01515	1.03968	1.00992	22.7917	22.7763	22.9583	23.831	ALLOTHREONINE (Chimeric precursor selection)
485_C18neg	16.6034	31.7235	28.7569	57.0835	30.488	26.7313	41.5641	33.9285	11.1949	28.6803	1.10963	1.01515	1.03968	1.00992	25.0364	22.3361	24.7154	22.1617	O-[3,4-Dihydroxy-E-cinnamoyl-(?6)-?-D-glucopyranoside]
486_C18neg	117.851	331.011	212.694	339.533	87.2745	114.173	123.651	123.221	65.042	70.885	15.4326	1.01515	4.35715	1.00992	111.547	111.83	108.692	111.014	1-O-b-D-glucopyranosyl sinapate
487_C18neg	82.9174	18.9825	125.486	6.93186	322.845	309.193	170.156	67.2489	44.3276	13.8045	1.10963	1.01515	1.03968	1.00992	114.429	97.3733	91.5607	112.073	low score: eudesmin
488_C18neg	24.0815	2.00931	1.72954	1.26481	105.269	49.7074	90.9405	223.877	74.9967	167.752	4.86125	15.814	11.676	3.58998	62.1733	59.0103	57.5144	55.2847	6-{7-hydroxy-9a,11a-dimethyl-1H,2H,3H,3aH,3bH,4H,6H,7H,8H,9H,9aH,9bH,10H,11H,11aH-cyclopenta[a]phenanthren-1-yl}heptan-2-one
489_C18neg	6.06688	2.62637	1.82145	1.95478	25.9771	29.2216	29.0586	51.9123	18.659	17.0567	1.10963	1.01515	1.03968	1.00992	23.9908	23.0342	21.032	19.8662	Unknown
48_C18neg	11.7596	38.1547	44.3307	34.5578	76.026	52.2159	32.9298	68.6454	40.8046	30.9838	6.40363	1.01515	4.23395	1.00992	50.377	56.4369	57.1964	49.9676	Unknown
496_C18neg	1.53701	1.29876	1.25359	1.26481	72.0361	42.407	18.2514	1.14601	1.14839	1.15556	15.6095	1.01515	1.03968	1.00992	100.619	98.4229	100.226	95.1458	12-Ketodeoxycholic acid
4_C18neg	467.144	1335.06	738.782	995.885	118.507	141.721	219.941	466.319	173.46	175.032	15.1801	4.74718	10.7993	5.18508	395.588	413.065	418.367	451.024	L-Serine
504_C18neg	30.404	64.4665	62.9355	48.8955	7.5979	20.69	17.8982	87.0592	11.0013	8.97017	1.10963	1.01515	1.03968	1.00992	28.5654	24.5822	24.1595	23.8486	Unknown
506_C18neg	1.28771	1.29876	1.25359	1.4695	39.0794	53.9206	44.0374	1.4134	42.7867	1.44796	1.10963	1.01515	1.03968	1.00992	21.7188	18.1264	18.1844	18.0766	Unknown
508_C18neg	13.896	9.36703	314.81	190.66	2.57275	8.71124	2.35372	3.58235	1.96633	3.21155	27.9168	27.2082	34.6769	32.2644	33.9016	30.0028	31.0164	29.9326	ent-13R,15-Dihydroxy-14S-acetoxy-1(10)-halimen-18-oic acid
509_C18neg	204.773	207.627	195.594	228.333	89.7436	136.424	143.489	209.431	95.6135	128.034	5570.4	4162.47	4687.85	3856.75	172.029	132.326	127.449	118.143	Unknown
512_C18neg	3.56866	4.60539	7.12121	3.46905	255.323	122.197	354.017	49.1288	34.7513	94.4591	55.6661	67.5823	49.1752	36.9178	69.9452	74.6287	77.7414	72.911	Unknown
513_C18neg	1.41317	1.69343	1.36126	1.36067	326.39	98.1749	265.344	264.46	714.325	996.156	1.10963	1.01515	1.03968	1.00992	229.283	206.818	216.816	211.138	3-O-?-D-Glucopyranoside
514_C18neg	2.27751	2.26502	1.55254	1.8109	129.838	51.3357	90.9952	96.771	142.797	491.547	1.10963	1.01515	1.03968	1.00992	88.0582	82.6487	80.6176	81.7262	C00051206
516_C18neg	218.384	83.5252	53.2828	56.8397	76.4069	95.5331	57.0172	93.0425	122.192	78.8696	1.10963	1.01515	1.03968	1.00992	75.4637	95.4943	123.205	117.936	low score: Compound_3937361_C12H25N2O9PS
51_C18neg	35.6001	35.4516	27.8573	32.6547	23.3659	33.9742	29.7258	38.3042	22.0933	16.2133	64.2279	70.7099	83.914	48.8496	28.3349	27.6571	27.4827	26.9975	Pyroglutamate
520_C18neg	32.2183	108.22	135.151	148.041	38.7378	34.348	45.6038	3.99468	1.14839	1.15556	1.10963	1.01515	1.03968	1.00992	52.3249	76.037	62.6515	74.6687	Unknown
523_C18neg	4.69877	6.46491	4.54507	5.33833	13.0944	5.33242	9.45189	60.3373	47.3333	29.924	1.10963	1.01515	1.03968	1.00992	18.3927	17.43	17.0124	16.3006	Digoxose
524_C18neg	3.1588	1.29876	1.98086	1.26481	287.861	142.731	60.0477	1.14601	1.26867	1.15556	97.811	1.01515	9.2923	1.00992	417.136	401.087	400.638	381.719	CHOLATE
525_C18neg	16.5665	58.6111	28.406	28.9869	17.6629	19.0914	12.3589	72.9413	30.6409	33.7451	1.10963	1.01515	1.03968	1.00992	26.7025	22.4998	26.2171	26.0874	Diacarnoxide C
529_C18neg	13.1917	14.2645	11.9417	14.0374	15.1761	9.42053	18.4856	42.2537	40.7459	12.5504	305.956	337.299	352.822	277.88	15.0746	14.8276	14.1681	14.6644	Hexadecanoyl
534_C18neg	3.53411	32.4645	5.36725	14.4674	5.31831	4.75478	6.08014	24.369	34.8616	11.3425	1.10963	1.01515	1.03968	1.00992	13.0899	12.1607	11.8514	12.3832	Unknown
535_C18neg	26.4045	13.0139	14.6743	11.2368	278.554	297.498	328.42	90.7109	22.4082	217.974	1.10963	1.01515	1.03968	1.00992	114.568	109.19	116.666	111.958	6'-Ac
536_C18neg	3.95285	3.2349	3.17578	2.81784	33.5337	24.4896	33.3725	11.516	3.85658	34.4518	1.10963	1.01515	1.03968	1.00992	14.0723	14.0854	13.8324	13.1094	6?-O-vanilloylgoodyeroside
537_C18neg	6.37206	4.0493	4.38225	3.87047	57.7388	61.6598	66.2004	18.4408	6.97911	44.4753	1.10963	1.01515	1.03968	1.00992	24.0359	22.8311	23.3296	23.2707	Unknown
542_C18neg	1.28771	1.29876	1.25359	1.26481	202.336	354.619	367.691	1.14601	257.652	1.25823	1.10963	1.01515	1.03968	1.00992	78.6397	68.6697	76.5272	51.6616	low score: Compound_5271134_C16H16O11S
544_C18neg	2.45158	17.7712	8.45641	14.8295	22.9738	8.31595	21.9723	19.6496	40.3289	40.3811	1.10963	1.01515	1.03968	1.00992	18.0874	16.2297	16.8084	17.296	(+)-Lirioresinol B(+)-Syringaresinol
546_C18neg	3.55838	3.68918	4.65374	4.83967	114.938	88.8093	107.734	20.5816	272.562	42.072	1.10963	1.01515	1.03968	1.00992	64.5662	61.9554	64.6081	63.0796	3-{3'-hydroxy-[1,1'-biphenyl]-3-yl}-1-[5-(hydroxymethyl)-7-methoxy-2,2-dimethyl-3-methylidenebicyclo[2.2.1]heptan-1-yl]propan-1-one
548_C18neg	1.80535	1.29876	1.33973	1.37202	47.8966	32.1451	16.0454	1.27008	1.24157	1.31351	23.0417	6.62411	6.14266	8.11593	58.4929	58.2048	57.7859	57.0792	8-(3-Methylbutanoyl), 9-Ac
549_C18neg	26.9753	48.0099	64.2932	73.9413	387.19	389.572	504.891	227.655	875.341	185.498	66.3615	80.197	17.0128	72.115	257.839	249.791	253.462	254.007	low score: LPA 17:1
54_C18neg	43.3214	104.871	44.2607	56.211	20.9651	19.076	18.0785	117.418	59.983	84.7439	50.7895	61.2951	66.3803	47.6457	38.1001	39.3642	36.1075	33.5462	3p4r
550_C18neg	9.78432	12.1802	14.6081	17.6644	73.1725	76.8382	99.1627	40.9603	118.667	40.7431	17.4922	10.8715	1.03968	7.77862	50.9382	47.6888	46.2649	47.3219	Unknown
551_C18neg	48.0334	43.2997	78.1159	69.5569	55.804	29.3913	45.2433	71.3204	45.1664	42.1829	644.478	618.838	730.936	570.975	49.9068	44.7888	45.3103	43.7376	PA(17:1(9Z)/0:0)
554_C18neg	111.826	129.77	179.394	224.852	433.907	406.589	473.112	341.599	645.388	201.107	646.81	383.908	160.516	549.083	344.073	322.17	324.526	325.012	low score: Camicinal
55_C18neg	14.3113	14.3023	7.00209	11.8275	31.8629	25.2587	25.954	309.85	117.397	46.9572	3.14043	5.50601	3.83757	1.00992	38.9192	37.8829	37.5462	37.2447	Unknown
571_C18neg	37.6163	118.952	58.3118	63.2861	31.0296	28.308	26.7864	63.0494	28.9878	41.6461	3.49427	1.01515	1.03968	2.92435	38.5268	37.1045	37.5994	36.8827	S-Furanopetasitin
578_C18neg	5.60049	5.81016	6.53029	3.24471	172.426	124.073	189.763	104.317	167.081	110.559	22.4535	75.6121	19.509	33.6586	86.6633	76.3815	79.2264	74.8703	pkonid:863583|WRGQSWVCFNIUNZ-QJRAZLAKSA-N
580_C18neg	12.9547	1.79565	5.886	1.78946	592.838	547.989	295.501	1.96465	2.75453	1.71768	470.124	26.2127	133.687	21.8347	849.932	809.017	813.921	813.506	3b,7a-Dihydroxy-5b-cholanoic acid
588_C18neg	5.60547	7.25384	5.35769	8.36215	68.8105	38.576	78.8462	62.305	15.3166	179.518	1.10963	1.01515	1.03968	1.00992	40.3557	39.3774	39.63	39.1651	UNPD73148
591_C18neg	143.225	270.829	354.976	429.169	682.808	463.313	807.05	918.428	1024.24	584.012	107.489	249.129	43.4687	87.7752	533.984	499.299	516.111	475.576	3,8,9-trihydroxy-2,4,4-tris(3-methylbut-2-en-1-yl)-1,4-dihydroanthracen-1-one
592_C18neg	495.86	1657.56	2491.19	2853.43	3680.83	2504.38	3855.54	5348.55	7129.01	2428.18	524.7	978.255	277.595	461.976	2946.2	2956.33	2956.65	2989.31	PA(19:3(10Z,13Z,16Z)/0:0)
594_C18neg	1.38613	2.53774	2.03527	2.12823	15.1275	4.8026	12.2832	11.9341	34.6802	49.9742	1.10963	1.01515	1.03968	1.00992	10.3548	9.93808	9.95419	9.78549	4'-O-[R-[2-(?-D-Glucopyranosyloxy)-1-(hydroxymethyl)ethyl]], 3',5'-di-Me ether
598_C18neg	42.4792	130.465	365.944	391.581	24.2424	45.7463	59.9015	1.77013	1.33463	2.07393	1.10963	1.01515	1.03968	1.00992	55.9104	78.3859	65.708	50.0016	Unknown
601_C18neg	2.08902	3.29096	2.18196	2.49854	103.225	52.4913	101.599	43.6788	39.0077	38.1856	1.10963	1.01515	1.03968	1.00992	36.2138	32.7983	32.895	33.9652	low score: Cycloveratrylene
603_C18neg	370.735	324.601	533.635	640.071	580.106	714.272	380.169	298.91	788.92	275.31	1638.63	342.68	164.364	1568.08	690.82	624.24	657.856	625.1	low score: LPA 19:1
60_C18neg	30.0475	97.8355	42.7299	72.125	9.08735	10.3317	8.75449	33.2421	19.6805	14.6986	15.0621	29.7802	24.9101	23.2379	22.8426	24.5893	25.5791	22.9824	(2R,3R)-2-hydroxy-3-methylpentanoic acid
616_C18neg	28.9329	51.3758	73.5135	30.1102	8.01004	11.7265	18.1763	22.7627	9.47751	5.29816	1.10963	1.01515	1.03968	1.00992	33.7873	34.8406	37.6941	35.8082	Unknown
617_C18neg	1.28771	1.47452	1.25359	1.65292	32.928	5.4456	10.8394	16.6386	31.3795	68.7208	3.99933	1.01515	3.79829	4.29608	16.865	16.0582	14.973	16.3207	low score: PA 3:0_16:3
621_C18neg	1.36786	1.29876	1.25359	1.26481	62.3687	28.6392	50.9832	85.5444	66.6158	74.0873	1.10963	1.01515	1.03968	1.00992	33.1704	35.0804	33.1	35.2023	2-Cinnamoyl-1-galloyl-beta-D-glucopyranose
623_C18neg	1.28771	1.29876	1.25359	1.26481	50.4343	35.1332	43.1075	89.6504	54.9622	65.5758	1.10963	1.01515	1.03968	1.00992	39.7535	39.6037	39.4054	35.5223	low score: Compound_4583736_C21H24N2O6S2
62_C18neg	27.7833	1.53386	1.72881	1.38827	539.953	443.601	639.882	328.655	206.87	176.16	5.15914	3.03981	3.52511	4.27809	216.768	240.47	243.384	235.37	Unknown
630_C18neg	26.5299	5.25516	25.5835	2.86192	51.9475	93.9656	47.8415	19.7353	18.5678	7.37965	1.10963	1.01515	1.03968	1.00992	30.3203	32.4414	23.6668	29.5819	1'-O-(4-Hydroxy-3-methoxy-E-cinnamoyl), 4-O-?-D-glucopyranoside
634_C18neg	1.90456	3.99276	2.60791	3.28837	52.6925	27.7673	41.0198	15.4816	4.59283	87.1949	1.10963	1.01515	1.03968	1.00992	21.5502	20.9027	20.3808	20.8495	UNPD137447
639_C18neg	306.003	184.849	111.838	137.611	102.92	142.714	126.626	46.5283	139.114	111.357	1.10963	1.01515	1.03968	1.00992	116.471	127.268	133.765	148.491	Camaroside
640_C18neg	32.2931	25.8059	24.0582	17.5482	76.342	38.1155	79.23	17.6284	51.9621	26.9048	1.10963	1.01515	1.03968	4.46398	51.8247	39.6835	49.0132	40.8466	low score: Massbank:PR309149 LPE 18:2
643_C18neg	1.28771	1.29876	1.25359	1.26481	6.32228	4.01833	5.00343	89.7212	78.6051	44.7061	1.10963	1.01515	1.03968	1.00992	20.3922	18.0651	19.6135	18.9793	Unknown
646_C18neg	59.3384	54.3179	95.2573	79.5661	94.3006	27.7571	54.8574	88.3693	100.131	92.405	15.8968	1.01515	1.03968	9.40371	77.6552	71.0335	74.8812	67.337	low score: LPG 16:1
647_C18neg	1.52745	1.58767	1.91941	1.88789	86.7541	33.3014	31.8796	8.79275	41.8309	5.92443	1.10963	1.01515	1.03968	4.69785	24.5821	24.4538	24.5894	25.1202	PG(16:1(9Z)/0:0)
648_C18neg	70.6764	119.115	247.081	204.1	187.578	52.3719	85.6681	177.454	248.865	124.133	41.8285	46.3032	14.9059	31.0351	152.636	149.029	158.624	154.66	Unknown
650_C18neg	59.4834	43.781	34.1665	62.2825	108.513	112.033	103.914	84.8599	169.805	94.9928	70.8193	52.6743	24.6423	52.8343	103.538	92.813	93.22	87.9071	1-palmitoyl-sn-glycero-3-phospho-(1'-sn-glycerol)
653_C18neg	2.45255	3.26652	4.38667	4.51511	18.2927	18.6133	22.6307	10.7897	38.2074	8.7877	1.10963	1.01515	1.03968	1.00992	12.9082	12.3932	12.4674	12.7205	Macaflavanone B
655_C18neg	487.013	424.756	353.416	332.985	551.467	491.341	455.529	457.412	1081.14	986.439	1.10963	1.01515	1.03968	1.00992	491.697	522.135	513.333	594.193	C00051628
658_C18neg	64.7045	4.54537	1.8526	2.3442	1.41144	1.542	1.32094	3.42132	1.14839	1.15556	1.10963	1.01515	1.03968	1.00992	6.31439	5.84219	5.99972	5.98201	4-hydroxy-3,5-dimethoxyphenyl beta-D-glucopyranosyl-(1->6)-beta-D-glucopyranoside
661_C18neg	1.28771	1.29876	1.25359	1.26481	64.828	80.9901	53.7556	62.4407	27.9205	92.9562	1.10963	1.01515	1.03968	1.00992	33.8815	32.6667	34.1114	32.2727	low score: LPS 16:1
663_C18neg	4.11797	2.14594	2.794	1.26481	378.785	123.458	186.196	39.851	143.879	79.3357	5.62488	1.01515	1.03968	5.97064	94.2044	86.4986	86.2677	89.6571	LPG 17:1
665_C18neg	9.52979	60.1935	34.5442	62.0631	15.0248	39.4128	21.5338	9.71365	19.1624	7.82663	1.10963	1.01515	1.03968	1.00992	15.8305	17.1815	15.2344	15.6263	Acetylursolic acid
666_C18neg	3.23457	45.611	10.512	25.7433	17.7694	6.88237	36.7659	10.7226	6.96574	25.2809	1.10963	1.01515	1.03968	1.00992	16.2095	15.2288	15.4362	15.9125	Haploperoside
66_C18neg	4087.87	4407.4	2386.45	3227.94	1687.38	2044.85	1918.65	1013.26	2280.67	1660.76	8.256	8.00074	4.21788	7.01705	1999.12	2152.31	2255.23	2266.65	Malate
675_C18neg	1.28771	1.29876	1.25359	1.26481	32.7477	9.44675	27.049	20.2427	26.7004	32.724	1.10963	1.01515	1.03968	1.00992	13.3388	13.6514	13.8851	13.7286	11?,13-Dihydro
676_C18neg	14.8419	23.7564	25.8936	37.1478	34.2356	29.7963	26.7525	31.3836	68.3674	20.1472	4.39853	1.01515	1.03968	1.00992	39.2253	38.3553	40.1081	39.6908	LPG 18:3
677_C18neg	42.1725	22.8528	33.6919	39.0044	47.5701	50.5975	34.0872	28.2878	68.4801	44.6898	36.9549	1.01515	1.03968	20.5934	56.2535	55.1135	55.6293	58.2386	PG(18:2(9Z,12Z)/0:0)
681_C18neg	83.5959	36.1853	10.1549	28.2357	10.9786	23.0506	16.7548	15.7985	9.54282	4.67725	1.10963	1.01515	1.03968	1.00992	17.3245	17.2607	16.9989	16.011	Mallophenol A(+)-Mallophenol A
685_C18neg	8.26893	8.57066	5.11614	7.15249	156.216	127.351	184.134	213.639	42.4913	69.5084	1.10963	1.01515	1.03968	1.00992	78.098	79.4788	74.5242	75.7058	UNPD204593
689_C18neg	138.239	23.5205	76.9301	72.7854	34.0562	68.9695	42.4696	4.14323	1.62455	1.66804	1.10963	1.01515	1.03968	1.00992	47.9525	50.6001	54.2559	66.8105	UNPD129118
690_C18neg	136.189	113.854	192.277	215.758	234.284	245.059	233.57	260.264	287.647	214.583	234.304	148.505	40.0155	207.535	251.093	230.764	223.89	229.416	UNPD101692
691_C18neg	39.4197	20.4704	32.5719	37.9362	64.2183	67.364	80.108	52.3919	78.986	60.617	32.6136	21.5153	1.03968	26.659	57.2602	52.7776	52.7686	49.3707	Galanganone A
692_C18neg	1.28771	10.8664	2.31941	4.26772	2.32687	1.38122	1.67557	110.786	16.1924	4.75956	1.10963	1.01515	1.03968	1.00992	12.4402	12.6386	11.4828	11.1778	Unknown
696_C18neg	26.5898	22.691	37.1692	45.6388	38.8457	46.9547	26.8246	22.1671	52.8623	19.7064	99.119	11.9174	1.03968	109.657	47.8468	43.2277	43.7298	41.9233	low score: PA(2:0/20:3(6,8,11)-OH(5))
698_C18neg	9.52402	14.1582	20.4623	26.6985	41.8134	36.4103	37.1409	26.5218	37.7028	26.3721	53.3359	45.2657	22.4015	60.0108	30.5244	28.9948	30.1301	29.004	LPS 18:2
699_C18neg	95.8658	109.158	93.0452	98.5805	35.5297	57.1006	49.358	17.8828	23.0401	21.7924	4.53009	1.01515	1.03968	1.00992	48.9333	46.554	45.9257	46.6809	pkonid:44819|BCICPGSUMTZASJ-WMBLZWGYSA-N
69_C18neg	1.28771	1.29876	1.25359	1.26481	3.94668	2.2249	2.57909	32.8586	36.2421	9.94651	1.10963	1.01515	1.03968	1.00992	9.63781	10.5858	9.50125	9.81199	Me ester
700_C18neg	1.28771	1.29876	1.25359	1.26481	36.8216	28.3388	14.7508	1.14601	1.14839	1.15556	8.19854	1.01515	1.03968	1.00992	49.0099	46.1882	48.7787	49.7469	low score: LPG 19:2
701_C18neg	18.358	4.43503	79.222	1.75422	497.438	147.88	94.6674	30.8639	9.49943	1.49827	1.10963	1.01515	1.03968	1.00992	57.6476	40.1541	45.3135	50.6807	Unknown
703_C18neg	1.50474	1.29876	1.25359	1.26481	67.7315	64.641	93.4485	23.4069	16.293	10.0745	1.10963	1.01515	1.03968	1.00992	23.4855	22.363	21.2519	21.1353	Unknown
704_C18neg	86.2032	135.183	133.319	139.208	26.4099	45.1136	37.7949	13.2325	11.8788	13.0289	1.10963	1.01515	1.03968	1.00992	47.4361	45.4143	46.73	46.2577	excavatolide D
708_C18neg	3.17881	3.70065	2.00953	3.05597	31.0303	45.047	37.7274	1.72335	11.1775	2.92821	1.10963	1.01515	1.03968	1.00992	25.8843	22.4382	23.8607	21.4732	8-[1-Hydroxy-2-[[5-hydroxy-3,6,8-trimethoxy-4-oxo-2-(3,4,5-trimethoxyphenyl)-4H-1-benzopyran-7-yl]oxy]-3-methyl-3-butenyl]-7-methoxy-2H-1-benzopyran-2-one
709_C18neg	1.28771	4.80218	2.69069	4.21874	441.704	123.31	524.612	148.25	28.1337	270.262	1.10963	1.01515	1.03968	1.00992	140.525	138.049	136.296	135.149	5-O-(4'-[beta-D-glucopyranosyl]-trans-feruloyl)quinic acid
70_C18neg	107.407	82.7535	65.9436	80.3068	42.8252	67.0289	63.6105	83.3233	44.2099	44.2029	12.493	10.5996	11.9598	10.1983	67.728	65.2806	72.2734	60.8691	Spectral Match to Threonic acid from NIST14
710_C18neg	1.28771	1.29876	1.25359	1.26481	41.5479	9.4912	44.9236	14.7712	3.74708	29.1232	1.10963	1.01515	1.03968	1.00992	14.3602	13.4738	13.4597	12.8248	5-hydroxy-6-methoxy-2-methylchromone-7-O-rutinoside
715_C18neg	14.6455	96.9051	32.15	80.9318	1.8898	3.22709	4.03713	6.78471	3.96023	3.8239	1.10963	1.01515	1.03968	1.00992	15.5973	14.826	14.1393	16.2428	Unknown
717_C18neg	6.83551	11.6181	21.2013	22.1848	44.3119	30.5662	38.8177	29.6053	42.6596	46.1064	65.4754	67.5067	9.60833	62.2475	29.3151	26.9352	27.2456	27.5519	low score: LPG 20:3
719_C18neg	8.63324	34.3617	41.6114	38.3988	29.6817	31.1645	29.6669	28.1038	58.8224	13.0549	1.10963	1.01515	1.03968	1.00992	28.1054	24.9921	27.3269	26.7282	Unknown
723_C18neg	62.9363	11.723	5.37502	7.95582	2.65553	2.6938	2.50729	8.82667	2.80741	2.79332	1.10963	1.01515	1.03968	1.00992	10.3355	9.69624	10.0551	9.54472	3,5-dihydroxy-2-(hydroxymethyl)-6-[(1,3,6,7-tetrahydroxy-9-oxo-9H-xanthen-2-yl)oxy]oxan-4-yl benzoate
725_C18neg	1.28771	1.29876	1.25359	1.26481	27.7325	23.9447	30.2039	11.7224	8.7157	5.06831	1.10963	1.01515	1.03968	1.00992	10.7035	9.1003	10.1121	9.87948	Unknown
728_C18neg	26.0632	20.797	38.6858	44.7758	58.4224	59.9272	71.9875	47.519	84.3066	49.968	39.0054	1.01515	1.03968	42.8829	58.1267	55.04	50.4028	50.1228	3,4,5-trihydroxy-6-({4-hydroxy-6-[3-(4-hydroxyphenyl)propanoyl]-7-methoxy-2,2-dimethyl-3,4-dihydro-2H-1-benzopyran-5-yl}oxy)oxane-2-carboxylic acid
729_C18neg	24.1918	100.316	42.8987	54.4059	19.5391	20.0792	14.1302	114.308	83.8693	47.7601	3.6848	1.01515	1.03968	1.00992	41.2267	38.2476	38.7542	38.631	2-[1,6a-dihydroxy-10-(3-hydroxypropyl)-2-(11-methyl-7-methylidene-1-oxacyclopentadeca-3,5,10-trien-13-yn-3-yl)-dodecahydrocyclopenta[e]naphthalen-9-ylidene]propanal
72_C18neg	18.6315	18.6575	7.14642	13.4289	19.6651	7.72357	15.6328	49.2789	18.6814	84.7764	1.10963	1.01515	1.03968	1.00992	18.1833	20.1561	21.0805	21.417	pkonid:290347|IASCKZVQSNCRPV-UHFFFAOYSA-N
734_C18neg	18.8216	83.3679	36.5855	46.6641	14.9794	15.5516	10.6189	90.2026	61.351	38.0204	1.10963	1.01515	1.03968	1.00992	32.5786	31.4108	30.4646	30.8145	5,7',9',13'-tetramethyl-5'-oxaspiro[oxane-2,6'-pentacyclo[10.8.0.0?,?.0?,?.0??,??]icosan]-16'-yl 4-methoxybenzoate
737_C18neg	9.51165	12.1687	10.5999	19.9194	28.786	29.1848	23.3521	23.5473	58.06	17.0332	1.10963	1.01515	1.03968	7.07252	27.6314	26.7806	27.5639	26.1214	gracigenine
73_C18neg	128.838	69.0631	35.1231	46.7041	19.006	23.5269	15.9596	55.1629	57.5038	101.397	1.10963	1.01515	2.99481	1.00992	47.0707	48.3824	50.7012	48.8647	(2R,3R)-form
743_C18neg	17.5945	26.2097	63.9586	85.2074	40.6411	53.7021	62.1796	52.3034	20.6946	14.0312	1.10963	1.01515	1.03968	1.00992	41.9537	45.0021	46.4362	43.1436	2-hydroxy-3-({3,4,5-trihydroxy-6-[(sulfonyloxy)methyl]oxan-2-yl}oxy)propyl hexadecanoate
746_C18neg	65.8533	1.29876	1.25359	1.26481	1.41144	1.38122	1.25315	1.14601	1.14839	1.15556	1.10963	1.01515	1.03968	1.00992	4.54836	4.46749	4.1198	4.43169	low score: HexCer 14:1;2O/10:0
750_C18neg	1738.77	5509.56	8023.72	7393.75	2081.73	2488.55	1597.54	2112.31	3225.93	982.328	243.167	159.25	171.668	157.027	3139.35	3181.17	3242.14	2976.37	UNPD123361
751_C18neg	1541	2424.52	3280.13	3211.38	1005.64	1389.52	1005.47	1117.47	1396.77	764.127	117.977	53.6984	65.4715	49.5752	1608.7	1501.86	1525.04	1453.48	pkonid:355000|JPTARXOQIAVZTA-DMGFJBLZSA-N
752_C18neg	77.6446	117.529	206.056	198.098	52.1287	82.1142	55.1139	78.8445	95.383	37.2677	7.48935	1.01515	1.03968	1.00992	108.653	109.352	112.771	111.041	8-Hydroxy-3-mycarosylerythronolide B
753_C18neg	74.3039	57.1362	86.7818	91.1292	28.4501	48.2159	38.2075	43.4175	47.382	29.6124	7.2096	1.01515	1.03968	1.00992	55.268	51.3928	53.3168	51.014	pelargoside A1
754_C18neg	1.28771	1.29876	1.25359	1.26481	37.2766	33.656	39.0093	14.1832	10.9692	6.69308	1.10963	1.01515	1.03968	1.00992	14.5349	13.7082	13.3	13.0771	Unknown
756_C18neg	497.398	389.368	237.073	296.829	98.133	175.736	127.761	222.52	215.577	113.923	34.3041	17.7262	9.47621	16.6117	225.62	218.766	216.142	194.832	URIDINE DIPHOSPHATE GLUCOSE
762_C18neg	15.0927	15.1119	11.8565	13.3834	38.3944	24.7539	29.48	44.58	36.2965	18.4951	11.6704	8.92578	6.92293	9.31676	21.7723	21.2378	21.5939	21.0024	1-Palmitoylglycerophosphoinositol
764_C18neg	12.8124	50.9119	63.7895	60.8698	23.9486	26.3514	15.6735	17.0453	29.0478	7.94872	1.10963	1.01515	1.03968	1.00992	35.251	39.9575	38.1049	34.4418	Unknown
765_C18neg	10.3152	22.1412	42.5924	51.2848	52.1661	45.1261	57.7518	65.664	40.2839	63.6703	1.10963	1.01515	1.03968	1.00992	47.9418	48.7932	48.1596	47.3454	Junceol E
769_C18neg	3.45053	31.7194	16.1887	29.8648	40.3362	18.8805	46.5708	26.6266	58.7773	54.5572	1.10963	1.01515	1.03968	1.00992	30.113	28.4216	27.9059	27.179	low score: NCGC00169670-02!(2S,3R,4S,5S,6R)-2-[4-[(3S,3aR,6S,6aR)-3-(4-hydroxy-3,5-dimethoxyphenyl)-1,3,3a,4,6,6a-hexahydrofuro[3,4-c]furan-6-yl]-2,6-dimethoxyphenoxy]-6-(hydroxymethyl)oxane-3,4,5-triol
770_C18neg	10.233	32.3599	28.3652	26.579	9.66209	11.2342	12.7315	17.4367	36.3008	22.5607	1.10963	1.01515	1.03968	1.00992	17.8628	16.3017	17.0738	19.0242	low score: Compound_4450485_C27H25N4O9P
772_C18neg	8.99021	12.0497	23.0077	25.8517	31.0443	54.9686	36.5609	28.8212	6.6409	15.3416	1.10963	1.01515	1.03968	1.00992	26.5878	25.7484	25.5795	25.4241	ptychantin N
775_C18neg	67.9724	67.058	44.5486	53.8274	26.6002	38.999	30.19	23.7762	20.9432	21.6516	1.10963	1.01515	1.03968	1.00992	34.0169	33.2568	32.5608	33.0132	1',2'-Dihydro, 1'S*-hydroxy, 5-O-[3,4,5-trihydroxybenzoyl-(?6)-?-D-glucopyranoside]
779_C18neg	62.2726	26.6442	43.7345	39.221	193.84	59.1169	141.075	47.6637	151.731	946.851	1.10963	1.01515	1.03968	1.00992	222.661	228.246	232.042	220.028	Kaempferol 3-O-glucosyl-(1->2)-rhamnoside
77_C18neg	11.5928	9.94723	7.67148	7.9698	40.6012	38.8895	46.0908	35.3803	25.35	34.9387	18.2286	19.3933	20.0893	22.322	23.2132	23.4871	24.9107	23.4749	Unknown
781_C18neg	15.7928	72.5152	92.7585	133.768	550.203	211.716	521.892	714.018	1056.98	294.772	17.9655	43.8437	11.7617	6.24648	325.444	346.957	337.503	329.661	Unknown
784_C18neg	22.6042	14.0568	22.3584	30.9395	195.234	112.713	202.862	119.95	174.631	150.053	1.10963	6.09024	1.03968	1.00992	105.185	104.938	103.225	97.3633	1-linoleoyl-sn-glycero-3-phospho-D-myo-inositol
785_C18neg	57.5851	61.6788	116.392	141.314	834.539	445.141	760.963	533.946	1063.53	465.078	47.4219	74.8432	23.2318	40.5307	466.726	467.137	465.948	448.751	Unknown
786_C18neg	3.01898	1.29876	1.25359	1.26481	83.8925	97.2376	101.572	83.9025	19.8613	129.293	1.10963	1.01515	1.03968	1.00992	50.2515	49.6714	49.6183	47.3543	low score: Compound_5150415_C31H32O12
787_C18neg	8.71478	1.29876	17.9542	1.26481	64.4301	60.2296	27.4164	6.68953	5.02866	1.15556	1.10963	1.01515	1.03968	1.00992	16.7252	12.4631	12.3068	15.3732	3-Demethoxy, 5'-methoxy, 4'-Me ether
794_C18neg	80.9002	156.663	152.115	177.922	33.165	38.7742	31.2449	194.252	50.4262	46.1687	1.10963	1.01515	1.03968	1.00992	67.912	69.9554	70.3283	70.8331	URIDINE DIPHOSPHATE-N-ACETYLGLUCOSAMINE
798_C18neg	1253.24	726.43	4727.81	104.968	1106.36	104.087	1084.75	470.865	38.435	6315.02	72.4267	37.3836	47.1326	31.5808	1214.55	1221.08	1185.7	1186.79	rutoside
799_C18neg	13.0136	5.54816	31.2224	3.31776	16.7106	3.87672	16.3228	14.2638	2.10669	105.577	1.10963	1.01515	1.03968	2.79542	18.2181	18.0553	17.7964	16.6945	rutoside
7_C18neg	73.5456	219.766	68.9699	86.9969	31.7049	27.6547	24.3117	154.423	123.491	193.317	175.034	236.761	263.675	169.748	72.0893	61.9802	62.9314	53.5377	2-Furancarboxylic acid
801_C18neg	52.931	91.0691	28.4907	44.482	2.02111	7.54998	3.50775	1.96266	11.2472	16.2382	1.10963	1.01515	1.03968	1.00992	16.6296	20.13	18.5892	22.618	low score: Compound_4692384_C27H32O16
810_C18neg	2.19321	4.05019	3.48014	4.03114	30.6928	13.2504	22.2424	12.9505	5.55874	70.2312	1.10963	1.01515	1.03968	1.00992	14.9962	14.507	13.9812	13.6596	Cratenacin
811_C18neg	93.3915	56.0365	38.0853	42.1312	31.9943	62.0519	41.7397	49.536	15.9535	35.9508	1.10963	1.01515	1.03968	1.00992	46.1817	45.6738	45.737	42.2678	Ginsenoside Rh4
812_C18neg	1.66601	3.73254	1.25359	1.26481	12.2634	20.3376	6.05387	3.37323	6.24455	97.6172	1.10963	1.01515	1.03968	1.00992	13.2791	12.5439	12.6972	12.4073	low score: PS O-10:0_15:1
813_C18neg	4.21302	40.2363	18.5218	34.1128	52.1808	18.5817	52.6771	45.7941	92.9136	99.5186	1.10963	1.01515	1.03968	1.00992	41.5946	38.3045	39.4718	38.2062	1-O-[?-L-Rhamnopyranosyl-(1?3)-[4-methoxy-E-cinnamoyl-(?4)]-?-D-glucopyranoside]
814_C18neg	224.009	447.855	216.981	295.167	134.319	223.518	164.406	240.31	140.08	259.436	51.1569	33.9604	43.6848	11.483	209.931	199.863	188.601	189.45	(20R)-Ginsenoside Rh2
815_C18neg	348.049	156.229	1382.6	96.5446	180.139	84.8135	156.666	160.17	35.2675	813.089	21.1122	9.33877	5.37846	9.57462	260.161	245.804	254.082	253.248	Narcissocide
816_C18neg	9.69383	5.53034	20.9782	3.4218	9.6833	5.36246	8.24967	15.6966	3.2493	39.5764	1.10963	1.01515	1.03968	1.00992	11.5699	11.186	10.5188	10.7773	isorhamnetin 3-O-robinobioside
817_C18neg	2.40339	3.95767	2.18086	1.26481	16.9899	39.2904	25.4967	34.9475	18.0942	92.2377	10.057	28.5781	1.03968	1.00992	18.1342	17.8178	18.1062	17.762	UNPD106472
818_C18neg	172.874	115.567	45.6138	107.132	9.38012	27.3036	13.7409	28.773	14.9976	11.9723	1.10963	1.01515	1.03968	1.00992	34.6678	33.9206	33.4534	33.0139	4'-Me ether, 7-O-[?-L-rhamnopyranosyl-(1?6)-?-D-glucopyranoside]
819_C18neg	3.45473	1.29876	27.6867	1.26481	39.2511	6.6132	13.2575	6.55186	1.47917	1.15556	1.10963	1.01515	1.03968	1.00992	10.3348	7.38894	10.1629	10.3796	Unknown
81_C18neg	17.2731	36.799	18.9359	25.4556	69.2046	51.2472	55.4144	25.0898	8.59964	31.1536	21.64	24.2115	22.7604	25.6396	28.5119	37.7315	23.9056	23.1421	Levoglucosan1,6-Anhydroglucose
821_C18neg	22.6942	36.0821	65.1837	56.0037	17.8202	23.3612	16.4806	13.4152	24.5919	9.0107	1.10963	1.01515	1.03968	1.00992	25.1231	25.9057	22.7976	22.9256	13-Epimer
82_C18neg	16.3255	19.5864	11.5243	14.5933	131.614	93.2387	106.471	209.698	150.846	165.507	4.38492	6.47973	10.5618	7.75164	73.179	77.3976	77.7969	74.6822	low score: Hydroxypipecolic acid
830_C18neg	44.672	116.101	12.5121	16.2828	16.8606	27.4699	19.8512	64.2126	18.4751	67.8716	43.4208	68.2135	77.0273	51.7235	33.532	33.1789	34.6302	31.8168	low score: ST 24:1;O3;T/10:0
832_C18neg	25.0587	7.21629	19.2701	3.3607	22.3914	54.2797	30.4582	12.5742	16.9429	7.43044	1.10963	1.01515	1.03968	1.00992	19.5902	24.4153	21.2222	20.2204	12-methoxy-13-{7,13,14-trimethoxy-3,10-dioxo-2,9-dioxatetracyclo[6.6.2.0?,??.0??,??]hexadeca-1(14),4(16),5,7,11(15),12-hexaen-6-yl}-3,5,10,17-tetraoxapentacyclo[9.6.2.0?,?.0?,??.0??,??]nonadeca-1(18),2(6),7,11,13,15(19)-hexaene-9,16-dione
834_C18neg	1.28771	1.29876	1.67266	1.26481	15.3836	46.8283	24.1694	18.3997	10.8873	18.2462	1.10963	1.01515	1.03968	1.00992	12.4418	11.6869	11.8314	10.762	low score: FAHFA 16:4/26:2
835_C18neg	2.56323	1.29876	1.91389	1.49691	104.899	107.069	51.9268	1.14601	1.72706	1.35772	23.7312	1.01515	58.858	1.00992	150.962	139.4	144.89	144.333	Unknown
836_C18neg	2.70533	1.79483	3.17741	1.60579	57.193	162.814	50.9187	33.5593	19.7713	37.3476	29.1749	13.9153	1.03968	36.1532	30.3933	31.1814	29.6118	31.4084	MINEs-450597
838_C18neg	3.91055	3.66603	1.50895	1.26481	38.5673	54.223	27.0441	6.31199	11.9138	70.8415	7.48481	1.01515	1.03968	1.00992	21.3061	18.4019	20.4514	19.6888	Unknown
839_C18neg	1.28771	1.95632	1.61095	1.26481	23.4991	53.3605	30.4221	23.1771	12.9533	55.7331	1.10963	1.01515	1.03968	1.00992	18.8946	18.4201	17.3294	17.0164	low score: FAHFA 22:5/21:1
83_C18neg	59.7585	196.18	220.046	180.123	398.724	307.078	190.714	337.139	213.16	163.841	28.3266	18.5975	25.5743	2.76844	263.351	296.793	290.514	269.591	Glutamine
840_C18neg	175.545	151.267	29.702	63.7346	59.8873	72.4079	51.9995	145.117	48.8878	113.606	9.30543	1.01515	1.03968	2.61402	77.363	74.4893	74.4044	70.9394	Limocitrin 3-rutinoside
841_C18neg	1.6013	3.86132	5.04529	5.69586	20.5114	8.80108	18.6396	26.677	37.2374	11.4395	1.10963	1.01515	1.03968	1.00992	13.4867	13.2135	12.6659	13.2167	UNPD162228
842_C18neg	3.89396	3.93923	5.81116	7.38662	29.8737	18.5868	29.4466	21.9632	41.5737	20.5544	1.10963	1.01515	1.03968	1.00992	18.8393	16.1206	17.639	16.4201	UNPD39483
844_C18neg	11.9387	10.3277	57.1967	2.70585	15.5535	2.85886	14.1597	7.76239	1.63752	58.3069	1.10963	1.01515	1.03968	1.00992	16.4732	16.5288	16.1672	15.3533	corilagin
845_C18neg	74.5631	36.1548	32.6775	41.9306	22.4892	34.1035	28.1655	5.33282	23.5474	17.4662	1.10963	1.01515	1.03968	1.00992	30.8791	31.3853	29.8323	30.5187	corilagin
846_C18neg	66.4115	71.685	54.3899	53.4313	28.7516	37.5514	30.5342	20.6716	18.7704	24.0571	1.10963	1.01515	1.03968	1.00992	33.3499	32.0611	30.1484	31.9209	pkonid:635523|QKELSKZNQYWTNA-UHFFFAOYSA-N
847_C18neg	8.0227	10.6193	12.0476	3.17513	197.739	762.909	318.668	412.669	212.181	272.968	130.739	316.999	49.8983	121.97	193.977	175.348	184.401	171.771	low score: FAHFA 18:2/26:4
848_C18neg	75.6487	33.1331	26.2302	31.8757	20.8999	32.6	27.7514	4.86818	24.8966	19.0198	1.10963	1.01515	1.03968	1.00992	24.3374	29.4254	27.1707	28.3354	low score: Compound_5084369_C27H22O20
849_C18neg	43.1745	132.036	174.582	264.796	6.57913	19.8719	9.18975	1.14601	1.86444	1.41551	1.10963	1.01515	1.03968	1.00992	43.8455	45.154	34.0266	43.8023	low score: Compound_4389801_C36H34N2O11
84_C18neg	508.955	385.766	456.938	407.519	259.176	356.044	365.634	618.096	411.105	845.055	66.1725	54.9323	46.5666	26.0204	398.728	413.327	412.318	433.39	Glutamate
852_C18neg	35.5791	58.0744	94.5839	95.6244	62.305	77.3812	64.8448	80.4781	88.9861	44.2182	1.10963	1.01515	1.03968	1.00992	72.2122	72.2256	68.6663	65.6242	(S)-Nerolidol 3-O-[a-L-rhamnopyranosyl-(1->4)-a-L-rhamnopyranosyl-(1->6)-b-D-glucopyranoside]
854_C18neg	2.21797	1.29876	1.54729	2.45123	39.6927	26.5718	9.48144	1.71167	1.14839	1.28383	26.7767	44.8493	23.3675	64.2909	50.3436	46.9862	49.5789	56.3477	2-(3,7,11,15,19,23,27-heptamethylnonacosa-2,6,10,14,18,22,26-heptaenoyl)-3-methyl-1,4-dihydronaphthalene-1,4-dione
856_C18neg	15.5356	13.5461	74.5715	2.88205	19.0057	3.11909	17.608	9.22502	1.64521	76.4711	1.10963	1.01515	1.03968	1.00992	21.5707	21.0223	20.5262	19.501	Unknown
857_C18neg	182.634	167.303	226.256	208.755	29.2336	88.334	38.4172	28.7734	22.6862	25.341	1.10963	1.01515	1.03968	1.00992	69.7234	67.8507	69.7257	67.4095	Unknown
860_C18neg	2141.51	299.691	287.963	247.692	583.489	942.696	540.92	271.894	1219.85	1098.74	6.61835	1.01515	1.03968	1.00992	691.806	712.847	671.607	798.923	Unknown
861_C18neg	5.38736	11.2671	10.4882	11.0008	7.82851	3.52826	1.25315	111.409	1.37395	1.39286	1.10963	1.01515	1.03968	1.00992	14.0038	13.2512	13.3343	13.7022	Unknown
864_C18neg	1.28771	1.29876	1.25359	1.26481	19.3275	108.024	25.6767	45.0829	13.3812	10.8939	1.10963	1.01515	1.03968	1.00992	17.6265	17.4247	16.1766	15.3737	low score: FAHFA 20:5/26:2
865_C18neg	16.9628	7.02947	5.01803	8.51905	11.6613	9.76201	6.66059	7.59949	9.0216	51.6545	1.10963	1.01515	1.03968	1.00992	11.4238	11.3845	10.7023	11.6858	UNPD65575
867_C18neg	1.28771	1.29876	1.25359	1.26481	31.676	26.9103	15.5994	1.14601	1.14839	1.15556	1.10963	1.01515	11.4153	1.00992	47.888	38.2158	43.1708	48.7285	2-(3,7,11,15,19,23,27-heptamethylnonacosa-2,6,10,14,18,22,26-heptaenoyl)-3-methyl-1,4-dihydronaphthalene-1,4-dione
869_C18neg	2.44083	7.63301	3.52389	2.26202	65.3926	56.0806	125.837	59.9671	76.9183	58.1103	1.10963	1.01515	1.03968	1.00992	49.0087	48.5	43.176	51.0608	Welloside
871_C18neg	42.9048	96.9696	104.176	106.284	20.2203	38.9642	26.0416	36.8523	36.4521	16.8689	1.10963	1.01515	1.03968	1.00992	31.5047	30.9507	32.753	33.6194	low score: DGDG O-8:0_8:0
872_C18neg	26.856	108.84	206.897	165.105	50.5897	57.4751	36.7148	47.4067	67.425	13.7103	1.10963	1.01515	1.03968	1.00992	76.4798	73.8449	77.1787	75.8103	Unknown
873_C18neg	66.4344	89.7741	69.3222	87.8048	44.3783	29.3922	15.236	148.733	23.9737	25.9849	1.10963	1.01515	1.03968	1.00992	70.2365	64.2298	68.5349	70.8373	Unknown
876_C18neg	4196.41	2578.58	3588.7	2880.53	780.621	1789	827.358	228.27	92.038	303.825	6.50797	3.53339	3.62152	6.31095	1324.82	1376.31	1457.36	1333.49	O-?-D-Glucopyranoside
877_C18neg	135.914	419.138	298.818	251.684	108.585	144.415	85.1361	99.5558	74.2159	189.202	6.19042	4.18813	1.03968	6.69024	139.601	133.477	128.781	120.345	(1S)-3t-[3xi-(3,4-dihydroxy-phenyl)-acryloyloxy]-1,4c,5c-trihydroxy-cyclohexane-r-carboxylic acid
878_C18neg	120.638	73.836	116.649	96.1061	18.7252	54.6793	19.5359	10.6232	5.56102	9.85398	5.99989	1.01515	1.03968	4.83278	35.633	34.9674	32.4267	32.5585	pkonid:314484|IQDPCQNHHMHGJX-UHFFFAOYSA-N
883_C18neg	92.7429	85.8623	60.922	74.6272	23.1489	41.02	31.7918	44.9434	25.8733	33.582	1.10963	1.01515	1.03968	1.00992	47.3619	46.6892	43.0938	42.6698	Unknown
884_C18neg	1.28771	1.29876	1.25359	1.26481	18.5391	14.7522	54.1897	21.0591	12.013	16.4156	1.10963	1.01515	1.03968	1.00992	8.5197	8.47141	7.94649	7.89453	Sucrose alcohol
887_C18neg	1.68434	1.74164	2.65119	1.26481	32.0063	78.8921	44.6266	15.984	5.01095	48.2676	1.10963	1.01515	1.03968	1.00992	16.3979	17.0863	16.4218	15.9699	low score: FAHFA 22:5/26:2
889_C18neg	277.918	983.61	1631.16	1506.31	885.42	933.777	749.042	968.477	1229.72	419.074	65.6326	40.8554	39.0799	27.4371	974.199	969.721	1000.4	1035.36	(S)-Nerolidol 3-O-[a-L-rhamnopyranosyl-(1->4)-a-L-rhamnopyranosyl-(1->6)-b-D-glucopyranoside]
88_C18neg	117.896	166.569	72.9676	69.0125	35.257	36.5506	32.6964	83.0064	74.2945	110.519	5.20299	8.22235	7.06041	3.82834	69.5801	70.2539	60.5953	64.7718	CITRAMALIC ACID
892_C18neg	4.74882	1.29876	2.43155	1.26481	48.3665	64.1573	47.0042	1.40483	1.48629	1.28649	122.713	6.13221	38.2122	1.00992	61.7085	60.6263	65.9644	60.0708	pkonid:830667|VWIPPKPLSGQGGH-UHFFFAOYSA-N
893_C18neg	36.8419	19.353	123.85	4.05605	26.2904	4.13179	30.7118	12.8656	2.07916	148.885	1.10963	1.01515	1.03968	1.00992	35.3347	33.6645	30.9243	25.6025	2,3,4,7,8,9,15,22,23,28,33-undecahydroxy-14-(hydroxymethyl)-13,25,32,35-tetraoxaoctacyclo[14.13.3.3?????,?????.0???,?????.0???,????.0?????,?????.0?????,?????.0?????,????]pentatriaconta-1,3,5(30),6,8,10,19(24),20,22-nonaene-12,27,31,34-tetrone
895_C18neg	113.434	91.5428	103.496	99.1384	26.5365	57.8502	25.3004	10.8061	3.98379	9.9297	1.10963	1.01515	1.03968	1.00992	45.9668	42.9125	46.3188	39.1261	cyanidin 3-O-glucoside-7-O-(6-O-(p-hydroxybenzoyl)-glucoside)
898_C18neg	1.94037	1.29876	4.59649	1.26481	50.1097	13.9995	7.86474	1.14601	1.45146	1.15556	1.10963	1.01515	1.03968	1.00992	4.1657	2.59687	2.94576	3.89139	pkonid:533087|NXQLTLHFBQOKOT-UHFFFAOYSA-N
899_C18neg	1.28771	1.29876	1.25359	1.26481	21.3968	72.8067	35.1896	46.6744	25.0404	30.3456	1.10963	21.2047	1.03968	1.00992	22.57	17.2696	20.3115	16.7007	PG(O-18:0/16:1(9Z))
89_C18neg	31.2173	12.7807	6.58071	6.78959	273.263	176.433	284.198	183.811	222.69	408.92	3.78158	5.81323	3.68937	3.07277	134.211	140.376	140.799	132.569	low score: CITRAMALATE (Chimeric precursor selection)
8_C18neg	46.9026	112.025	47.9707	41.0785	21.4498	16.8525	14.8349	122.523	89.3891	126.118	62.566	91.1983	104.196	60.7769	43.1349	48.6232	46.0124	45.5185	OH-form
901_C18neg	2.23491	1.29876	1.25359	1.26481	143.616	86.8311	215.996	151.184	32.4132	27.4983	1.10963	1.01515	1.03968	1.00992	44.8885	38.849	38.4054	38.3434	Buddlejoside A10
903_C18neg	1.28771	1.29876	1.25359	1.26481	42.3051	10.3192	30.6611	43.8917	44.2615	48.5853	1.10963	1.01515	1.03968	1.00992	15.6582	12.7643	12.3643	11.6748	Sileneoside H
904_C18neg	1.28771	1.29876	1.56205	1.26481	47.9427	88.8103	59.8457	59.8141	30.7877	108.456	1.10963	1.01515	1.03968	1.00992	40.0956	34.9928	39.4883	35.583	pkonid:814269|VMBALLOXGOQWMB-UHFFFAOYSA-N
905_C18neg	1.28771	1.29876	1.25359	1.26481	3.25423	2.28063	2.66025	22.3566	38.7058	13.0223	1.10963	1.01515	1.03968	1.00992	9.65311	8.26836	8.5714	8.26317	Unknown
906_C18neg	181.383	47.1845	342.298	62.7137	87.0634	41.0412	40.439	166.001	35.4297	542.807	1.10963	1.01515	1.03968	1.00992	117.992	117.811	118.991	117.56	NCGC00385094-01!2-(3,4-dihydroxyphenyl)-3-[(2S,3R,4S,5R,6R)-4,5-dihydroxy-3-[(2R,3R,4R,5R,6S)-3,4,5-trihydroxy-6-methyloxan-2-yl]oxy-6-[[(2R,3R,4R,5R,6S)-3,4,5-trihydroxy-6-methyloxan-2-yl]oxymethyl]oxan-2-yl]oxy-5,7-dihydroxychromen-4-one
909_C18neg	4.41263	1.75646	1.37224	1.26481	14.2882	78.253	20.3973	1.30008	1.14839	36.7777	1.10963	1.01515	1.03968	1.00992	13.3074	12.2344	11.3691	10.4138	(2R)-2-{[(6E,8E,11E)-5-hydroxyicosa-6,8,11-trienoyl]oxy}-3-(nonadecanoyloxy)propoxyphosphonic acid
916_C18neg	4.75627	3.30332	4.41314	7.83893	31.9205	32.1253	17.367	7.30619	2.32197	2.35626	64.3715	56.0387	107.349	50.5916	46.3257	42.1953	42.8734	42.1946	(2R)-3-{[(5S,6S,8Z,11Z,14Z,17Z)-5,6-dihydroxyicosa-8,11,14,17-tetraenoyl]oxy}-2-(nonadecanoyloxy)propoxyphosphonic acid
917_C18neg	70.0229	68.1843	46.055	53.9908	18.167	32.1875	23.5191	34.5993	19.8379	26.5816	1.10963	1.01515	1.03968	1.00992	35.7458	36.4735	34.5259	31.4973	1-18:2-2-18:3-Monogalactosyldiacylglycerol
918_C18neg	36.3433	41.1021	61.3653	59.9962	18.5518	39.891	27.5042	14.9716	19.9152	12.7135	1.10963	1.01515	1.03968	1.00992	59.8908	74.6819	54.737	38.9418	Goyaglycoside e
921_C18neg	7.78073	1.29876	1.25359	1.26481	10.1501	53.7853	10.5862	1.57419	1.14839	6.88442	1.10963	1.01515	1.03968	1.00992	7.88197	7.30931	6.99711	6.77957	low score: DGGA 17:1_18:1
923_C18neg	62.2293	82.2879	64.1303	91.3045	45.3419	28.8095	15.1779	131.996	21.8925	27.4011	1.10963	1.01515	1.03968	1.00992	69.9641	61.2169	65.7845	72.4601	Unknown
928_C18neg	86.5343	142.839	66.6771	89.6664	24.059	51.3813	31.6053	116.56	64.5069	40.7074	1.10963	1.01515	1.03968	1.00992	53.8191	51.5048	48.5417	44.7271	low score: PG 20:2_18:3
929_C18neg	1.28771	1.29876	1.25359	1.26481	25.5535	19.0885	35.8501	4.36527	3.60096	1.90755	1.10963	1.01515	1.03968	1.00992	4.97527	4.96826	4.19793	4.82002	Unknown
930_C18neg	1.28771	1.29876	1.25359	1.26481	56.1448	40.1788	18.9385	1.14601	1.14839	1.15556	1.10963	1.01515	1.03968	1.00992	83.9479	83.8528	83.2715	71.4759	pkonid:509382|NINZYYYNNDXPFU-UHFFFAOYSA-N
931_C18neg	316.504	694.638	271.844	383.919	50.0369	83.0485	47.8612	330.198	142.533	119.639	40.2635	38.6729	29.4114	24.4253	189.446	180.631	177.058	171.193	PG(20:0/18:4(6Z,9Z,12Z,15Z))
932_C18neg	157.96	161.403	108.206	125.077	40.5007	72.7984	55.3954	79.9263	47.7948	60.9651	12.3993	1.01515	1.03968	1.00992	79.0312	84.5013	74.9503	73.5884	Unknown
934_C18neg	227.63	256.765	141.859	209.443	87.7091	115.141	107.426	48.3289	123.328	179.224	1.10963	1.01515	1.03968	1.00992	111.436	100.053	108.41	119.339	Unknown
935_C18neg	69.7466	80.9208	46.0484	66.2478	28.9377	36.639	35.4579	15.5825	39.9674	57.2423	1.10963	1.01515	1.03968	1.00992	37.8138	30.712	36.7344	37.5991	Unknown
936_C18neg	1.58598	4.38607	1.25359	7.02581	44.8219	15.9858	15.9674	18.4189	80.6523	15.0318	1.10963	1.01515	1.03968	1.00992	25.1605	28.4927	28.4921	26.6789	21-Hydroxyoligomycin A
937_C18neg	26.6797	36.6331	17.08	18.7835	6.41149	9.37167	6.56539	32.3677	32.8805	14.1735	1.10963	1.01515	1.03968	1.00992	18.3488	17.102	16.1519	16.4104	low score: PG 18:1_18:1;2O
942_C18neg	1316.88	1454.35	1250.02	1421.48	596.449	846.32	574.467	1481.09	688.761	834.762	1027.42	656.894	771.938	504.532	903.46	961.228	794.265	858.832	Unknown
943_C18neg	460.755	364.601	221.467	296.511	40.7424	117.139	58.2266	209.747	99.6283	78.9689	39.5119	25.9356	25.5244	11.2986	166.908	170.377	165.484	151.689	low score: PG 18:2_22:4
944_C18neg	135.649	110.688	49.2634	71.0266	22.9917	59.5924	28.2833	153.703	82.0857	51.9008	15.7063	8.49264	1.03968	4.87475	58.6459	59.0782	55.2722	55.4915	low score: PG 18:1_22:4
945_C18neg	91.0215	88.5871	61.8041	71.9519	23.7954	40.1901	31.1663	45.65	26.3678	34.839	1.10963	1.01515	1.03968	1.00992	45.0426	46.1213	42.6521	41.197	Unknown
947_C18neg	80.2582	58.4214	48.7205	70.0601	11.2926	18.1194	9.03879	27.8099	12.0317	13.9138	71.4982	18.3977	16.2915	34.0154	32.6453	31.0664	34.8377	29.728	low score: Massbank:LQB00678 PI 34:1
948_C18neg	73.0113	81.2949	68.1909	76.6765	33.5042	47.0629	33.4863	79.2679	38.464	48.5654	61.5347	41.7149	44.6721	19.2127	49.9825	54.413	44.5985	47.1077	Unknown
951_C18neg	88.6359	81.8595	61.8291	96.2546	21.6002	39.5197	28.7385	27.3133	16.3961	18.0724	18.097	3.73485	3.75187	16.3118	40.5348	36.1271	35.9534	34.6353	UNPD64865
953_C18neg	65.5528	39.9495	17.3694	16.3334	15.2838	18.0152	14.2814	25.7249	29.0532	67.1218	1.10963	1.01515	1.03968	1.00992	29.4741	24.0989	22.8174	22.4828	low score: Compound_4960982_C24H46N2O21P4S
955_C18neg	381.889	438.501	358.245	408.716	169.355	241.904	163.09	406	189.225	237.17	315.865	211.904	241.692	170.295	250.023	262.646	225.851	238.76	Unknown
956_C18neg	169.043	142.036	82.7258	108.859	16.4316	44.4723	21.9314	79.7483	36.3769	29.2825	4.97012	7.05557	1.03968	1.00992	56.4694	59.6863	59.6282	53.9614	low score: PS 18:3_24:4
957_C18neg	63.1015	87.9509	57.0986	75.7334	38.2861	25.5237	15.2162	109.124	21.0751	23.7993	1.10963	1.01515	1.03968	1.00992	59.3695	57.4495	57.4172	64.256	Unknown
962_C18neg	120.986	136.794	100.544	118.604	38.8332	63.9376	39.6575	102.688	48.8214	53.0102	80.0282	41.6041	53.364	40.2039	68.163	73.4358	56.7015	62.377	22,23-dihydroavermectin A1a
963_C18neg	67.7776	83.8286	44.7916	66.9846	29.9974	35.3235	35.695	13.5492	43.2654	59.6306	1.10963	1.01515	1.03968	1.00992	35.3243	32.949	34.7484	39.6727	Unknown
965_C18neg	14.0588	10.3729	37.5965	38.5184	150.162	111.78	171.756	54.2375	246.398	76.2939	1.10963	1.01515	1.03968	1.00992	95.5679	86.6972	84.1303	89.2407	6-Cinnamoyl(E-)
966_C18neg	1.98928	1.29876	2.54463	1.26481	86.8498	75.9094	38.161	1.14601	1.33672	1.15556	1.10963	1.01515	1.03968	1.00992	152.111	138.499	140.558	131.356	(2R)-2-({7-[(1R,2R,3R,5S)-3,5-dihydroxy-2-[(1E,3S)-3-hydroxyoct-1-en-1-yl]cyclopentyl]heptanoyl}oxy)-3-[(20-methylhenicosanoyl)oxy]propoxy((2S)-2,3-dihydroxypropoxy)phosphinic acid
967_C18neg	1.28771	1.29876	1.25359	1.26481	49.2834	34.0456	14.3233	1.14601	1.33672	1.15556	1.10963	1.01515	1.03968	1.00992	84.4302	73.6767	76.842	71.4208	PI(19:0/20:1(11Z))
968_C18neg	1.28771	3.80314	8.03803	8.88966	16.6803	9.22753	21.4174	19.5028	45.4569	8.70225	1.10963	1.01515	1.03968	1.00992	10.9144	10.2229	11.8659	12.1513	Unknown
96_C18neg	20.5898	28.8544	22.0716	24.1829	129.22	58.673	38.4625	23.6564	9.72392	11.8066	172.393	24.7051	68.7622	13.2461	151.899	159.394	163.492	161.228	L-2-(Hydroxymethyl)-1,2,3,4-butanetetrol
976_C18neg	134.084	138.177	103.801	131.625	49.5624	74.5071	52.7795	119.261	63.3918	68.6886	39.1067	12.3707	12.3437	22.1106	78.1937	81.948	77.3903	76.2134	low score: PI(5-iso PGF2VI/22:3(10Z,13Z,16Z))
978_C18neg	1410.57	1365.74	1005.05	1234.67	363.953	673.822	454.254	970.795	562.471	492.589	299.171	151.762	189.482	202.651	691.712	750.871	740.346	685.985	low score: DLCL 22:1_18:2
97_C18neg	3.08844	1.70033	2.24898	1.72143	139.244	45.5507	19.3531	1.88612	1.64254	1.53244	43.1622	19.0508	52.8658	8.00949	178.102	192.832	198.371	184.361	Unknown
980_C18neg	2.70623	1.29876	1.25359	1.26481	36.3956	14.2245	22.1499	19.4775	5.68106	66.0741	1.10963	1.01515	1.03968	1.00992	21.2357	21.5663	17.1113	18.1149	Unknown
982_C18neg	186.842	176.752	132.59	167.618	48.4687	90.4924	60.1355	125.684	73.49	64.6441	36.1444	1.01515	1.03968	9.20432	92.1939	97.112	98.5889	88.9857	low score: Compound_3905084_C50H88N2O19
985_C18neg	152.407	175.156	88.9341	133.341	57.1653	77.2651	74.2475	20.8788	84.2447	125.425	1.10963	1.01515	1.03968	1.00992	70.2832	61.8393	63.6331	70.9762	Unknown
988_C18neg	92.0989	38.7881	78.2618	47.7419	11.9729	34.8072	12.7143	1.14601	1.14839	3.89022	1.10963	1.01515	1.03968	1.00992	23.5952	21.6451	24.6919	23.0494	UNPD131679
991_C18neg	124.046	144.05	69.1669	108.818	43.6281	60.9389	62.2986	13.663	72.5957	107.932	1.10963	1.01515	1.03968	1.00992	53.7376	47.6142	50.8845	57.1464	Unknown
993_C18neg	1.28771	1.29876	1.25359	1.26481	115.424	126.14	148.076	73.1645	33.47	86.247	1.10963	1.01515	1.03968	1.00992	61.4797	61.306	61.4786	55.6742	Unknown
994_C18neg	1.28771	1.29876	1.25359	1.26481	32.6679	44.9661	36.3433	89.9107	25.8565	46.8054	1.10963	1.01515	1.03968	1.00992	22.9933	23.4572	23.9142	18.8523	Unknown
998_C18neg	95.8775	110.021	49.2306	81.0409	32.5475	44.5771	51.7843	5.37817	53.2843	82.1192	1.10963	1.01515	1.03968	1.00992	38.3408	34.3064	38.4219	41.1783	Unknown
112_C18pos	49.7863	1.47949	1.54214	1.55499	1084.3	891.542	1594.2	478.369	448.12	357.25	1.50837	1.55333	1.60972	1.57522	493.975	525.556	557.43	519.839	Unknown
125_C18pos	215.741	155.668	187.418	195.325	72.5988	96.0635	78.5721	38.803	29.9156	66.4914	49.8765	20.0499	20.0382	19.7265	118.672	118.399	119.974	107.451	terephthalaldehyde
129_C18pos	32.985	17.4829	15.2418	20.6007	207.602	185.309	379.991	37.4666	96.537	126.92	13.2629	42.998	49.1173	44.829	107.584	109.615	110.942	103.203	1H-form
130_C18pos	18.7928	10.0204	9.89247	10.2887	82.2667	76.9896	165.468	20.1419	26.8978	39.5676	166.455	67.4984	95.5505	104.522	48.9553	40.042	40.894	36.5684	Unknown
134_C18pos	7929.46	18359.3	8819.58	14328	1136.14	2234.17	1210.81	3983.93	4102.64	6266.03	82.6998	256.291	100.661	79.5767	6066.73	5882.47	5906.13	5587.63	4-methylpyridine-3-carboxylic acid
138_C18pos	79.1092	61.5357	125.959	177.487	25.5124	41.2898	41.4584	3.95311	4.5153	3.29057	108.664	40.7556	45.0312	45.5191	47.6627	52.2454	51.841	47.1281	4-hydroxybenzoic acid
148_C18pos	2.3539	2.9238	2.38551	2.95836	10.7257	19.1931	17.9555	10.4089	5.892	34.5153	13.1002	7.75798	8.56429	6.30582	9.69927	10.3931	10.3719	10.1445	Unknown
14_C18pos	35.4448	88.5724	73.4435	98.1241	4.9475	8.94437	15.4203	29.0021	14.8639	9.38317	1.50837	1.55333	1.60972	1.57522	33.7698	30.5695	29.1035	26.8985	Unknown
155_C18pos	6.73792	1.80574	2.93052	3.74756	154.462	81.0657	148.748	90.2419	91.0707	153.374	6.10444	8.22492	5.23201	6.65202	68.9515	62.4912	66.1294	57.9605	UNPD151925
157_C18pos	69.914	20.0102	13.2625	17.8109	19.725	17.1932	20.7319	22.101	12.596	11.9624	33.5298	30.2015	33.452	35.0372	19.5376	21.3782	21.2286	20.1753	(R)-form
180_C18pos	278.275	102.247	79.0318	128.472	120.88	166.595	173.67	26.744	14.8391	77.7241	24.9158	10.0389	11.1247	10.8953	138.654	124.549	127.893	122.42	2H-1-Benzopyran-2-one
181_C18pos	170.408	31.6365	24.4314	30.1512	16.5745	29.8078	23.2513	16.5119	13.9455	65.5686	28.6422	9.16507	9.70898	8.68945	56.8707	56.4902	56.9784	53.7885	2H-1-Benzopyran-2-one
193_C18pos	552.921	348.506	362.532	442.224	289.003	302.676	510.954	531.697	514.589	909.883	4.05916	22.061	5.33197	4.45007	467.92	418.316	454.523	482.804	O-Acetyl-L-serine
216_C18pos	277.515	480.315	450.913	428.479	56.3243	199.076	327.539	181.985	193.286	289.065	106.637	30.0303	26.6433	27.8138	108.253	310.316	377.856	208.466	MINEs-12903
220_C18pos	9.90699	10.1584	9.20278	10.0904	21.1797	18.8189	33.6666	7.38444	13.8746	10.0064	26.2319	21.1702	20.2102	14.5748	14.0415	15.1276	14.223	13.4268	1,7-Dihydro-form
223_C18pos	48.0999	85.7308	74.778	71.5848	11.1652	34.3929	57.2778	31.5191	35.5467	50.9174	1.50837	1.55333	1.60972	1.57522	20.9223	52.7387	61.2717	39.2388	Unknown
22_C18pos	467.663	1142.63	706.857	604.605	310.479	285.218	413.608	590.096	948.096	705.442	35.3204	26.898	32.0362	21.6766	628.027	507.855	533.727	628.298	Unknown
233_C18pos	1.61652	1.44066	1.63077	1.49637	2.96414	2.52719	2.86644	72.2223	23.3583	6.01911	1.50837	1.55333	1.60972	1.57522	13.5886	15.5935	15.2355	13.9444	pkonid:767091|UIGLAZDLBZDVBL-UHFFFAOYSA-N
238_C18pos	2.16264	3.12625	72.0003	110.067	362.202	178.963	375.833	44.444	46.4799	68.8071	3.87225	1.55333	1.60972	1.57522	103.056	89.4669	93.3862	95.9422	3-(4-oxo-4,5-dihydro-1H-imidazol-5-yl)propanoic acid
239_C18pos	57.3071	41.9716	119.99	28.8977	97.2667	83.3467	69.3189	65.6194	32.4823	13.9399	4.39229	1.55333	1.60972	1.57522	71.6786	71.6305	64.7561	66.4993	pkonid:773812|UMMQVDUMUMBTAV-UHFFFAOYSA-P
247_C18pos	1.61575	2.44283	14.7107	2.16583	1539.35	1684.33	2425.32	1216.73	853.348	2886.64	13.6135	27.2404	6.3866	3.576	1070.77	1013.37	1085.08	1041.1	pkonid:691786|RTNFBJXLYMERBB-UHFFFAOYSA-N
252_C18pos	54.9885	23.8383	12.7271	17.2135	14.5979	14.4877	17.8826	107.379	14.0031	14.2479	14.2158	8.19982	10.6177	12.1312	27.8416	29.8099	29.0618	27.5265	2-aminoadipate(2-)
268_C18pos	148.666	87.5014	82.4805	101.003	71.0577	75.3479	75.1203	41.8026	106.495	82.5042	92.3084	28.1205	29.4929	35.852	100.425	85.0607	83.1603	84.0893	6-Deoxymannonic acid,9CI,8CI-1,4-Lactone
273_C18pos	1.53752	1.60906	1.5359	1.6577	16.5644	7.72926	4.88923	1.35765	1.5952	1.36076	15.1697	3.22033	3.96754	4.17405	37.3342	35.7123	35.1166	36.1916	Unknown
274_C18pos	2.11649	2.20827	2.0008	2.13813	358.495	119.175	312.627	320.282	421.934	396.204	37.5913	12.327	11.9011	15.197	155.185	163.216	163.26	157.116	4-Isopentylphenol
275_C18pos	5.04188	6.45306	2.19585	4.95755	16.8998	5.79623	14.0659	11.9484	35.8269	41.1758	48.6767	12.9481	16.2349	18.5366	12.6919	12.4302	12.3444	12.7435	2-butyl-4-methyl-phenol
276_C18pos	2.36172	2.74436	2.16937	2.42422	46.649	22.1631	40.1454	33.5706	37.5409	65.2859	50.0896	13.2053	13.451	16.2341	23.1366	23.27	23.4613	23.4905	4-n-Pentylphenol
277_C18pos	86.379	117.863	75.4764	114.639	44.8608	31.876	30.2395	144.186	17.8518	13.8711	23.4428	16.6719	16.9472	15.3	105.921	103.388	98.6046	103.262	L-Phenylalanine
279_C18pos	1.31609	1.28779	1.37759	1.48654	9.92876	6.91272	10.1291	42.226	46.541	12.2513	1.50837	1.55333	3.0435	3.30075	16.853	19.9521	19.6803	16.7623	4-Hydroxy-3-nitrosobenzamide
282_C18pos	5.66034	5.56634	5.27065	6.13775	15.1511	5.8927	12.2359	40.501	41.3612	30.3529	30.5713	21.1809	22.6905	22.9148	15.7916	16.326	16.0431	15.7599	pyridoxal
303_C18pos	18.7616	152.985	52.1476	101.371	3.44815	4.5284	4.86377	14.3152	8.68591	14.2764	1.50837	1.55333	1.60972	1.57522	19.6039	23.0315	22.5096	16.0171	Unknown
305_C18pos	365.94	53.8713	20.7283	34.4606	126.913	115.75	183.731	39.3746	51.5275	26.4486	19.8578	19.0873	20.1706	16.0009	54.5231	57.8969	52.2945	50.4219	Unknown
308_C18pos	107.234	135.368	53.2594	58.844	22.9662	17.0598	15.8233	51.9543	59.9851	64.1206	20.7613	5.40715	9.14969	12.2497	57.2391	48.3839	50.0864	53.4372	5-[(1S)-1,2-dihydroxyethyl]oxolane-2,3,4-trione
314_C18pos	38.2555	22.3437	55.9192	15.8024	69.0975	66.695	58.1335	32.394	26.2735	13.2192	21.1438	5.98881	4.88797	3.60017	44.4138	39.9132	48.909	68.3126	D-Arginine
317_C18pos	24.9538	23.8593	15.3932	22.659	28.8193	22.4939	25.7068	98.6841	75.1298	50.4098	1.50837	1.55333	1.60972	1.57522	47.426	45.0464	44.6289	44.6193	N-formyl-L-glutamic acid
319_C18pos	20.0651	16.7585	14.9507	24.9119	36.3247	22.0415	44.7402	21.2223	12.1039	67.2723	72.3427	20.2954	22.079	24.7191	26.5517	27.3036	27.1238	25.58	Herniarin
320_C18pos	28.3592	56.703	37.2344	61.7591	35.2369	28.2183	34.8581	24.5987	28.3843	51.1526	71.0808	20.3367	22.0285	23.8699	35.6476	34.9565	36.1785	34.0555	Me ether
344_C18pos	5.14144	1.47494	1.45563	1.48603	60.3459	44.6903	48.905	2.75736	63.4713	4.30325	19.0956	3.05453	1.60972	3.73818	57.276	46.2005	51.2311	54.5475	Unknown
345_C18pos	2.55872	3.95306	2.88903	3.72944	9.19444	2.87909	6.37857	30.3625	36.8707	31.8456	31.8012	9.80229	10.3619	10.4384	12.3749	12.0841	12.256	11.6581	Unknown
349_C18pos	6.8126	6.47958	6.48454	6.89239	32.2754	10.7598	25.5652	91.671	102.202	74.4904	42.5147	37.4431	37.6308	39.3171	34.3582	34.9604	33.763	32.4044	pkonid:31851|AUBQRFWTCXGISU-UHFFFAOYSA-N
361_C18pos	215.618	271.333	396.292	300.275	338.819	298.707	332.54	274.781	217.929	485.663	13.1012	4.91511	3.00658	3.31713	298.246	253.325	256.627	313.076	Homo-L-arginine
362_C18pos	182.848	374.436	290.107	386.228	113.824	122.392	139.289	183.016	99.6062	108.741	9.74759	2.83943	1.60972	3.37717	185.536	173.608	172.575	165.025	N6,N6,N6-Trimethyl-L-lysine
372_C18pos	33.4004	126.291	259.958	407.239	21.6479	25.3568	41.0639	18.4699	5.40657	4.00581	1.50837	1.55333	1.60972	1.57522	43.9487	43.6843	41.1201	38.5998	D-form
390_C18pos	1.31609	1.28779	1.37759	1.37319	411.932	430.042	478.109	116.934	188.424	430.261	1.50837	1.55333	1.60972	1.57522	282.969	283.139	268.381	266.354	(3S,8aS)-form
405_C18pos	1.54831	2.00677	1.68382	1.85496	6.65565	5.90632	6.48934	22.9798	40.8517	14.2632	12.7506	3.32071	3.26415	3.72571	10.0009	10.8312	9.32973	9.71856	2-N,N-Di-Me
411_C18pos	55.8874	151.671	119.98	130.828	123.589	106.738	110.821	74.6184	54.3303	44.6382	28.5115	7.04188	8.20585	6.53818	89.0752	81.2512	82.8571	84.6595	Symmetric dimethylarginine
434_C18pos	3.46187	13.373	4.73542	9.19647	12.2392	3.56143	8.38734	33.9674	18.9241	88.3354	44.5367	9.0378	11.6228	16.1039	18.9337	17.0439	17.0488	17.1367	UNPD9482
435_C18pos	48.4119	112.868	89.8336	151.445	41.0398	42.9404	62.3225	47.0313	34.5144	41.1754	42.7394	11.3026	9.21724	14.443	53.844	56.8386	55.3683	53.8615	7-Me ether
439_C18pos	3.31475	1.37871	1.46621	1.37319	33.8305	25.2721	27.1919	2.11686	33.8061	2.93725	7.24038	1.55333	1.60972	3.222	30.1813	25.957	29.256	30.9645	Unknown
440_C18pos	2.57355	2.33775	1.9254	1.93534	18.5591	12.1377	19.2784	17.0969	25.3432	33.3074	6.92758	1.55333	3.24344	1.57522	12.8096	14.5243	14.4475	13.2367	2-Amino-4-hydroxy-6-pteridinecarboxylic acid
449_C18pos	1.83422	15.3301	2.52727	6.02363	3.58244	1.79218	2.42054	79.4401	140.927	16.6044	31.2105	4.62563	5.77328	6.64188	32.4409	30.279	31.1289	32.5146	CNP0450467
454_C18pos	2.37829	2.5213	1.99995	2.28292	34.7309	9.48992	13.2023	25.9247	34.5572	19.8294	3.87032	1.55333	1.60972	1.57522	16.5191	9.55547	9.22121	11.4072	N-Acetyl-L-glutamic acid
464_C18pos	1.31609	1.71846	1.67595	1.72384	1.90763	2.03359	1.81316	46.7932	3.44684	1.35315	3.5091	2.88155	1.60972	1.57522	6.2085	6.19608	6.5478	6.39847	cyclo(gly-his)
474_C18pos	64.4646	63.7592	64.723	73.1536	26.5102	37.1795	39.7629	10.3501	19.729	16.7485	38.5868	6.27739	5.33017	7.399	36.2538	36.9805	37	34.7985	UNPD86310
478_C18pos	3.09387	3.32695	3.05517	3.09531	8.53617	10.3676	5.72745	1.64521	1.92907	2.31156	6.47727	1.55333	3.039	1.57522	10.2167	37.4402	34.5928	23.7544	Me ether
497_C18pos	7.0976	1.28779	1.75902	1.81016	245.538	87.7387	158.476	2075.81	2212.13	544.515	14.9024	1.55333	3.4794	4.23643	612.825	593.266	586.708	548.886	low score: Sinapic acid (Chimeric precursor selection)
52_C18pos	120.036	93.4785	113.872	111.32	48.7682	37.5804	58.8216	70.4249	57.2474	50.7483	598.049	801.755	789.219	651.78	78.4304	76.6402	77.5862	55.3623	Valine
537_C18pos	3.97531	1.28779	1.53241	1.37319	700.164	394.177	684.243	189.728	296.204	895.224	4.91717	1.55333	3.9081	1.57522	344.699	292.552	310.242	296.437	Ergothioneine
552_C18pos	15.4466	19.2096	10.4741	11.6166	21.3321	10.8176	19.6687	200.121	127.753	34.1235	15.6994	1.55333	1.60972	1.57522	42.13	46.8176	47.0348	41.5433	gamma-Glutamyl-2-aminobutyric acid
555_C18pos	16.422	1.28779	1.37759	1.37319	355.081	268.706	493.081	150.008	142.188	113.339	1.50837	1.55333	1.60972	1.57522	154.897	160.455	172.76	167.051	pkonid:369301|JYRWZDUJNNTMMI-UHFFFAOYSA-N
556_C18pos	3.78442	1.92967	1.62205	1.96708	72.5888	60.9444	100.944	15.9389	24.0968	31.924	1.50837	1.55333	1.60972	1.57522	28.8128	29.2872	30.825	28.8437	hopantenic acid
562_C18pos	220.428	1.28779	1.37759	1.37319	1.56515	1.43899	1.38703	1.23082	1.28034	1.23774	1.50837	3.60751	4.07381	1.57522	14.9523	14.4244	14.4831	14.1723	Unknown
584_C18pos	51.8515	149.707	251.637	257.208	124.324	88.0511	65.4666	49.1352	108.634	31.4547	33.2199	17.4651	22.7472	24.4555	128.836	186.21	165.322	169.077	(5,9-dimethyldeca-2,8-dien-1-yl)benzene
599_C18pos	1.99782	1.28779	1.37759	1.37319	36.3686	30.5605	52.9055	12.5846	12.3578	5.50054	1.50837	1.55333	1.60972	1.57522	16.0755	18.6742	19.5564	19.08	2-oxo-4-phenyl-1,3-oxazolidin-3-yl cyclopropanecarboxylate
604_C18pos	5.27063	3.53414	4.51282	3.99541	37.9779	28.4355	27.046	24.5188	25.6271	90.8928	12.1986	4.24204	1.60972	4.24812	20.9517	24.4919	25.0626	23.1878	Nz-(Dicarboxymethyl)Lysine
624_C18pos	2.51244	1.28779	1.37759	1.52996	55.7954	37.7767	68.0757	38.4927	71.9154	68.7709	1.50837	1.55333	1.60972	1.57522	34.1126	37.287	37.8163	34.3183	1-[4-azido-5-(hydroxymethyl)oxolan-2-yl]pyrimidine-2,4-dione
637_C18pos	3.02129	2.7713	2.62336	4.27709	36.1432	13.5331	17.1248	25.3679	53.1683	28.5206	47.9804	7.7517	20.2633	22.0563	14.4649	23.0593	22.9701	21.8419	1-Hydroxy-4-ethyl-2, 6-di-tert-butylbenzene
638_C18pos	822.403	845.024	821.898	1292.42	313.536	258.397	257.853	1721.92	511.587	164.183	1.50837	10.9531	1.60972	1.57522	636.975	642.485	683.374	693.898	pkonid:564105|ORESXOWGWRZOHX-QMMMGPOBSA-N
646_C18pos	1.31609	1.28779	1.37759	1.37319	3.71963	3.77882	4.59779	2.58256	61.1221	1.31733	1.50837	1.55333	1.60972	1.57522	6.26584	6.84628	6.83578	6.85666	Cystathionine sulfoxide
660_C18pos	2.53437	2.24777	2.15318	2.19004	23.7951	3.42613	8.5565	8.81848	44.6186	103.117	4.72445	1.55333	1.60972	1.57522	28.9983	13.4563	13.4918	15.1386	Unknown
673_C18pos	83.7137	42.1744	41.511	54.2265	20.819	34.8831	18.6874	18.5705	21.8721	17.0076	174.019	104.258	127.757	116.932	39.8624	34.6957	37.5586	36.7873	Unknown
681_C18pos	9.10067	9.63708	7.32086	7.04322	98.0124	62.2093	36.7986	13.1871	11.9473	7.5482	524.136	111.807	143.009	182.044	89.8057	121.645	126.604	118.056	UNPD170483
683_C18pos	24.8387	31.1115	17.3638	19.8594	100.815	43.8365	34.575	43.4387	40.1475	23.8152	1470.64	313.579	422.371	717.811	101.13	90.5589	92.4592	94.1753	1-Me ether
686_C18pos	1.31609	1.62133	1.56932	1.37319	26.625	25.9616	29.6145	91.0881	72.5185	37.2005	1.50837	1.55333	1.60972	1.57522	39.3509	39.2255	38.6387	34.4103	(S)-2-Amino-4-[(2s,3r)-2,3,5-Trihydroxy-4-Oxo-Pentyl]Mercapto-Butyric Acid
68_C18pos	2.72199	2.97873	2.58179	2.77364	31.8081	14.4952	27.6994	22.6692	24.312	42.9343	59.6807	16.9614	19.4915	22.1007	16.0762	15.8807	16.3136	16.2453	3-Allyl-1-cyclohexene
698_C18pos	2.56677	1.91518	1.86261	1.88696	50.0962	68.1958	56.7107	17.2638	6.88185	11.5663	1.50837	1.55333	1.60972	1.57522	18.8179	19.903	19.2985	19.576	Unknown
701_C18pos	65.8685	94.0108	54.6782	96.8703	2030.3	814.605	1398.81	1223.74	1260.83	1238.04	1.50837	18.9439	9.35503	4.61459	672.26	621.188	615.888	610.605	pkonid:748060|TWPCYGOMAMBJOR-UHFFFAOYSA-N
702_C18pos	14.2053	22.9931	13.4573	25.3025	274.975	157.082	244.017	155.625	204.866	198.767	1.50837	1.55333	1.60972	1.57522	124.868	138.874	137.493	124.517	Deidaclin
723_C18pos	74.1421	102.992	100.84	32.8819	183.126	190.077	210.112	55.2047	64.7519	83.9833	3.98362	1.55333	1.60972	1.57522	125.019	112.033	116.587	117.009	Nalpha-succinylarginine
724_C18pos	29.0954	26.0975	30.1767	12.2941	131.731	72.9661	91.5763	19.2743	29.0714	29.4975	7.9202	1.55333	1.60972	1.57522	37.4878	34.3633	32.1019	31.7227	Unknown
725_C18pos	17.2529	19.5168	4.03888	37.2794	116.536	78.4298	58.5994	258.882	606.052	301.08	186.934	47.558	66.1795	71.9526	129	151.407	159.017	143.277	UNPD13569
737_C18pos	4.82759	23.1246	17.1326	19.5124	22.1865	42.8767	42.491	41.4907	170.851	11.5828	3.8984	1.55333	1.60972	1.57522	42.5286	44.3226	42.6742	40.2457	Glu-Glu
738_C18pos	41.005	97.3334	128.554	139.039	31.7851	45.2006	39.4372	36.9485	57.2887	23.9335	106.038	34.3878	38.372	50.298	40.6647	68.1411	73.7045	62.6856	Unknown
739_C18pos	35.6662	40.4747	65.3549	69.1928	20.1862	26.1606	23.0914	16.96	28.3975	17.679	104.422	37.0389	41.8295	50.4001	18.1394	33.0282	30.3904	27.9682	Unknown
746_C18pos	15.6534	13.614	12.2906	17.4079	54.4525	34.9742	77.7823	33.9913	45.4228	95.4269	305.433	101.051	111.025	148.387	32.2727	38.6067	38.2228	41.1183	cis-Parinaric acid
754_C18pos	194.863	254.832	284.712	376.265	159.62	199.941	248.195	294.596	264.147	130.538	222.434	139.874	147.495	149.677	234.795	223.727	216.931	233.76	(1'S,3'S,5E)-8-(2',2'-dimethyl-3'-hydroxy-6'-methylenecyclohex-1'-yl)-6-methyloct-5-en-2-one
757_C18pos	15.5974	72.2097	30.9196	19.6844	4.18354	4.55105	1.45875	3.83026	9.40406	16.2354	1.50837	1.55333	1.60972	1.57522	11.7003	11.9762	12.3668	12.0072	Andrachamine
771_C18pos	1.31609	1.28779	1.37759	1.37319	11.1505	27.3889	10.0199	1.5715	2.66063	1.69326	1.50837	1.55333	1.60972	1.57522	6.64557	6.59527	6.47334	6.76379	pkonid:387375|KKAGQDJCBNLWGS-UHFFFAOYSA-O
776_C18pos	4.31829	4.43611	2.88185	3.14364	169.999	111.814	77.5195	4.36647	5.11109	3.49216	113.585	29.5249	44.634	53.9354	159.898	236.584	243.901	240.367	Me ester
781_C18pos	1.31609	1.28779	1.37759	1.37319	2.28027	1.76938	1.80934	5.31041	34.6444	3.31926	1.50837	1.55333	1.60972	1.57522	5.20352	5.91664	5.45805	4.99568	2-Methyl-1-[2,4,6-trihydroxy-3-(3-methyl-2-butenyl)phenyl]-1-propanone
788_C18pos	1.31609	1.28779	1.37759	1.37319	3.15528	1.90405	1.38703	263.087	4.4597	1.83358	1.50837	1.55333	1.60972	1.57522	26.2719	27.0482	25.6978	25.297	Violaceimide C
795_C18pos	749.273	437.293	668.517	226.103	1027.91	839.826	716.744	173.431	450.479	241.802	1.50837	7.86194	1.60972	1.57522	607.835	552.255	548.95	537.353	(N(omega)-L-arginino)succinic acid
798_C18pos	11.091	14.1803	10.3032	11.0339	40.0018	13.3751	10.0878	29.9924	53.3801	23.34	635.751	111.551	155.212	231.614	27.0576	21.1043	21.138	21.5136	UNPD197470
806_C18pos	121.98	135.45	254.387	264.7	140.81	128.16	261.066	228.136	362.174	71.7901	30.9945	16.3905	10.5844	10.3869	164.537	209.215	213.49	209.013	Unknown
809_C18pos	17.281	36.6537	18.2865	29.1806	16.8835	7.96043	9.90306	66.0029	28.1411	42.9992	1.50837	1.55333	1.60972	1.57522	21.1952	24.0004	24.5357	21.9383	CNP0440300
811_C18pos	86.9685	88.5339	115.922	109.633	49.8588	37.6572	30.2658	71.227	71.0753	20.3112	1.50837	1.55333	1.60972	1.57522	76.7116	75.1165	81.1574	53.6213	Unknown
819_C18pos	68.748	75.0019	51.1089	67.2582	22.8459	39.7485	37.9267	49.2574	46.0534	38.2962	194.57	308.085	332.966	275.407	33.8452	54.2621	52.5244	44.1767	low score: putrescine-C14:1
822_C18pos	130.466	60.4374	52.2708	59.5882	38.3114	59.4903	53.0343	38.7595	30.8863	57.1543	1.50837	1.55333	1.60972	1.57522	56.0985	54.5269	51.3175	51.9925	5'-Deoxy-5'-methylthioadenosine
833_C18pos	99.5588	33.4304	24.6071	29.0929	70.1496	65.1396	36.5907	22.3529	39.4585	34.271	92.0701	44.0896	51.4256	46.705	43.7912	45.0637	45.3704	43.4615	UNPD91590
836_C18pos	19.6865	5.84802	38.5818	8.41259	48.8544	16.3278	25.8768	20.1049	19.3816	64.4449	1.50837	1.55333	1.60972	1.57522	25.2977	17.8913	18.0439	21.8304	Quercetin
838_C18pos	6.02603	2.60882	15.4625	2.27283	9.00676	2.57798	9.66997	5.66403	1.78914	54.9216	1.50837	1.55333	1.60972	1.57522	10.3041	10.5884	11.1834	9.17028	Herbacetin
841_C18pos	28.8326	14.999	42.0129	6.53279	83.3284	137.761	33.5082	75.6659	86.4787	55.819	1.50837	1.55333	1.60972	1.57522	64.1409	57.9703	56.9144	55.8348	gamma-Glutamylarginine
842_C18pos	41.6446	11.3267	5.4376	8.08964	10.0152	4.62553	8.30546	24.8251	46.2584	20.4341	71.1138	32.2207	35.0226	34.1132	22.7987	22.4952	23.5573	22.8014	(2S,3S,4R)-form
853_C18pos	204.684	15.9781	3.94899	4.89427	1.84638	1.72181	1.98466	6.53304	1.91913	1.59216	7.73136	6.8241	3.17319	1.57522	59.1284	43.818	42.5642	48.2719	Unknown
859_C18pos	3.7957	4.76491	2.03515	2.80374	20.1532	16.7016	24.1531	38.4737	55.0463	96.7066	1.50837	1.55333	1.60972	1.57522	23.39	27.009	26.9818	24.6377	N-Acetylneuraminic acid
861_C18pos	639.395	612.25	510.042	651.616	384.87	301.761	331.309	549.717	448.89	419.043	11312.1	9099.61	9190.03	8631.34	541.116	432.987	435.99	456.54	Amide
863_C18pos	27.5811	38.7498	88.3082	81.8857	64.8077	17.8561	38.3337	48.7271	101.789	45.4722	31.409	26.2966	23.384	22.914	44.8656	59.9102	58.8598	59.053	Unknown
865_C18pos	10.5374	14.2952	22.1012	29.8562	102.925	109.607	188.783	53.7593	297.186	62.3387	22.6236	26.0466	30.978	41.4707	59.9795	91.7504	91.9976	85.6401	Me ester
885_C18pos	74.5608	29.1849	291.921	24.6678	45.6339	18.8479	42.7452	29.0789	10.1691	175.763	1.50837	8.9903	6.16685	3.21265	64.0749	65.9131	66.7652	64.7306	MS 347;MS 347a
886_C18pos	14.8267	2.37185	3.97552	2.20873	11.1102	6.17205	6.82381	85.0218	1.61528	4.19677	1.50837	1.55333	1.60972	1.57522	9.90422	11.7334	9.10593	12.342	pkonid:994695|ZVWMXVWQKMUWNK-UHFFFAOYSA-N
899_C18pos	20.1632	21.1856	16.2969	18.9385	39.8802	39.8757	69.701	22.0215	33.2262	26.983	642.992	324.521	358.955	365.737	30.0964	30.4422	33.0058	33.219	19-Hydroxy-8,13E-labdadien-15-oic acid
900_C18pos	18.093	15.4709	12.0107	13.5532	34.2846	43.0256	81.4968	17.7669	38.542	22.2239	451.601	322.662	248.267	241.175	20.2881	26.1734	26.7073	26.5221	ent-sinuflexibilin D
904_C18pos	4.2949	4.54721	4.26435	4.3693	36.9629	38.5633	21.3034	4.63511	11.5716	3.43437	108.226	51.0829	68.4932	63.838	9.07801	13.6658	12.5677	11.7932	pkonid:490958|MXDLRPLEMQUIBB-UHFFFAOYSA-N
921_C18pos	6.89564	8.47621	9.98628	6.57492	232.827	200.001	394.06	136.427	411.346	184.452	69.819	41.3364	44.4854	90.0181	119.28	154.039	172.342	168.618	Unknown
93_C18pos	287.268	660.738	395.498	400.871	172.287	178.603	232.646	312.799	531.91	421.048	32.5885	17.3719	21.9772	17.5503	218.68	315.175	337.518	372.667	low score: MassbankEU:SM825801 4-Chloroaniline
1001_C18pos	1.31609	1.28779	1.37759	1.37319	44.5872	16.6469	9.69744	1.23082	1.28034	1.23774	1.50837	1.55333	1.60972	1.57522	75.903	47.9613	47.3776	52.8293	Ba salt
1003_C18pos	1.64037	1.40329	1.52065	1.66036	3.37718	2.21821	1.94657	8.97274	32.0844	4.263	1.50837	1.55333	1.60972	1.57522	6.41657	4.8028	4.49465	4.70539	Unknown
1004_C18pos	90.2991	113.059	72.8016	96.8034	43.0898	47.5841	56.426	96.747	63.2537	70.053	1.50837	1.55333	1.60972	1.57522	54.4217	68.6247	65.9053	62.4896	4-[(2R,5R)-5-(6-Aminopurin-9-yl)-3,4-dihydroxyoxolan-2-yl]butanamide
1005_C18pos	5.7134	8.14111	9.88521	11.1503	23.2457	14.0412	10.5108	20.1158	82.2065	22.3438	54.6663	28.5238	35.6738	42.7019	18.6478	20.6774	21.6343	22.4709	Unknown
1006_C18pos	5.74367	9.14589	9.2781	9.50493	8.76478	5.58623	3.08555	4.65513	34.7031	6.68778	58.4847	12.7975	25.3662	33.6321	15.0399	11.2111	11.3168	12.7527	Azadiralactone
1007_C18pos	11.3163	18.1612	21.399	24.3813	28.8976	19.0253	15.2403	22.0823	117.071	33.9184	59.9073	28.2845	26.8504	43.3834	27.1671	34.4446	34.9636	33.8994	Unknown
1009_C18pos	1.31609	1.28779	1.37759	1.37319	29.4331	16.4297	25.5748	1.23082	27.57	1.23774	1.50837	1.55333	1.60972	1.57522	9.82932	6.06795	6.80606	8.04079	1-[(2-NITROPHENYL)SULFONYL]-1H-PYRROLO[3,2-B]PYRIDINE-6-CARBOXAMIDE
1011_C18pos	9.65397	11.8232	13.3715	16.1171	26.3033	16.1797	17.9727	23.5501	74.3506	35.1604	139.698	65.1736	77.0023	88.029	20.1404	24.341	23.9147	24.627	Tricalysiolide D;(-)-Tricalysiolide D
1012_C18pos	14.2091	28.5261	18.7436	25.0754	74.4499	46.7722	102.391	51.4689	96.5333	112.392	151.212	58.5423	73.9438	90.5912	46.4605	52.5791	55.3963	54.1625	Unknown
1013_C18pos	10.7477	13.4864	16.8637	19.8563	31.9862	21.2908	25.6069	25.701	59.9773	42.5723	134.946	64.9603	78.1956	84.9849	20.8717	27.2378	27.7085	26.8849	17alpha-Hydroperoxyprogesterone
1014_C18pos	7.83247	7.76912	6.67753	9.37929	23.4875	12.0116	15.3048	16.8179	61.6267	17.653	110.47	54.6984	62.4843	91.9027	15.4389	19.884	17.2983	18.8395	puupehanol
1017_C18pos	38.9586	25.2581	21.5341	29.7513	24.9428	31.3217	35.4797	25.377	26.8976	31.9604	3.93617	16.507	14.2139	9.59783	27.916	27.4941	27.0332	25.0177	3'-Azido-3'-Deoxythymidine-5'-Monophosphate
1018_C18pos	102.109	94.5574	91.1804	103.791	53.6055	51.7577	59.1397	77.3002	65.9376	65.0358	1308.75	1656.12	1777.65	1413.01	73.0559	85.0004	83.8917	81.2128	Unknown
1019_C18pos	15.6063	7.31477	10.545	10.9532	10.7273	6.68105	14.2746	14.8761	19.9001	46.2427	1.50837	1.55333	1.60972	1.57522	19.42	11.1126	14.3755	18.8861	MINEs-220758
101_C18pos	55.5929	119.112	73.5157	78.3085	32.6654	34.5273	46.171	60.2533	95.7811	73.3519	174.693	217.724	193.346	175.998	43.2669	58.2399	63.8833	67.8408	low score: 4-hydroxy-1-methyl-4-imidazoline-2-thione
1020_C18pos	2.98615	3.97219	2.71044	3.89491	70.9685	23.0017	12.8643	1.831	2.83656	1.66811	1.50837	1.55333	1.60972	1.57522	92.2823	84.7345	90.8026	107.3	MINEs-221009
1022_C18pos	64.6552	29.3141	12.5842	30.6616	7.82663	12.4357	13.2452	6.42257	4.9349	6.0127	1.50837	1.55333	1.60972	1.57522	14.2988	14.8624	14.321	13.6782	(2S)-7-O-?-D-ribofuranosyl-5-hydroxy-2-methylchroman-4-one
1023_C18pos	52.7666	18.0754	6.51801	17.6146	7.12357	13.8699	11.7716	7.32043	6.12915	3.05122	1.50837	1.55333	1.60972	1.57522	12.3012	11.8487	12.4272	11.473	UNPD134876
1024_C18pos	267.072	161.052	134.469	31.0576	155.723	83.8132	82.6003	153.678	223.531	416.536	1.50837	1.55333	1.60972	1.57522	169.72	174.734	162.604	163.786	1-ethyl 4-propan-2-yl 2-(1,3-dimethyl-2,4-dioxo-1,2,3,4-tetrahydropyrimidin-5-yl)butanedioate
1026_C18pos	36.5643	33.7383	27.1909	35.3116	51.2181	45.5785	46.9126	61.6518	30.1029	63.5852	247.511	53.3011	70.9654	102.388	34.9839	37.5419	37.1185	40.4828	Unknown
1027_C18pos	49.8205	18.6492	199.562	9.84268	299.919	238.661	161.496	77.618	25.2374	4.57728	1.50837	1.55333	1.60972	1.57522	103.631	97.2987	94.8647	90.8428	Unknown
1028_C18pos	10.3309	8.05122	7.23953	8.84894	24.3621	19.2986	47.2064	15.8934	30.1939	88.8242	124.367	64.7541	84.2738	83.4676	18.8236	22.5179	22.5213	23.6481	Avocadyne Acetate
1029_C18pos	39.6048	26.19	39.4456	57.8865	20.3804	37.3878	47.9246	26.787	19.323	58.4145	108.128	80.0215	77.603	68.0033	22.085	31.8516	29.6754	30.4697	12,15-Epoxy-13,14-dimethyleicosa-12,14,16-trienoic acid
102_C18pos	796.933	733.113	773.065	828.272	1127.78	813.422	1056.96	1346.75	1188.94	1600.17	27.821	56.1485	20.9055	22.4298	1186.86	1091.3	1142.53	1113.72	N-Acryloylglycine
1032_C18pos	3.54433	2.7705	2.55035	2.62675	20.8849	21.9077	21.1729	15.2927	8.88424	40.5209	1.50837	1.55333	1.60972	1.57522	13.8404	12.7393	13.8898	12.6914	Unknown
1037_C18pos	1.31609	1.69999	1.59702	1.50298	5.19132	2.07868	3.54522	105.909	102.484	22.4001	1.50837	1.55333	1.60972	1.57522	22.3567	27.5012	25.1868	22.8703	UK-390957
1038_C18pos	1.31609	1.38724	1.44719	1.37319	30.5892	5.22086	3.65608	1.23082	1.28034	1.23774	5.30066	1.55333	1.60972	1.57522	43.4823	25.514	25.1149	30.2115	2,4-Dinitrophenylhydrazone
1039_C18pos	1.31609	1.28779	1.37759	1.37319	30.2777	5.12546	3.39371	1.33463	1.52009	1.57159	6.00179	1.55333	1.60972	1.57522	42.9788	25.4711	25.9445	27.8523	UNPD57356
103_C18pos	46.9437	42.5739	54.5276	138.934	53.4185	159.083	64.207	112.811	111.194	95.3418	23.8031	30.5986	21.8097	28.5374	72.4044	96.68	67.1523	108.452	UNPD192933
1040_C18pos	1.31609	1.50539	1.52872	1.59053	122.905	21.7364	14.2743	1.23082	1.39692	1.32332	1.50837	1.55333	1.60972	1.57522	172.55	93.2188	97.2776	107.166	Hericenone A
1043_C18pos	464.876	716.082	682.94	866.568	162.677	292.271	343.036	769.307	493.28	218.33	94.2549	106.584	103.043	93.0691	304.525	446.092	441.796	450.349	CNP0442685
1044_C18pos	542.903	408.021	324.116	453.111	98.9743	253.289	242.575	536.293	204.297	211.69	65.0476	45.5809	54.7138	53.0637	184.739	266.093	256.302	267.089	ceratodictyol D
1047_C18pos	116.964	171.994	317.402	364.698	241.354	253.364	280.424	202.584	339.395	164.116	13.4469	11.8941	9.92332	13.6594	234.497	272.027	266.031	245.189	UNPD228360
104_C18pos	56.7548	97.5368	193.614	95.3653	90.6812	77.7784	78.2316	79.1937	46.6069	25.4292	27.2516	20.2354	16.5086	17.6493	79.8313	78.6261	80.6007	83.1446	methyl 3-(ethylamino)prop-2-enoate
1059_C18pos	1035.04	724.559	916.758	932.332	349.152	488.342	353.303	165.264	119.621	311.086	1.50837	8.47945	3.36953	1.57522	558.599	515.701	529.778	481.945	6-methoxy-7-{[3,4,5-trihydroxy-6-(hydroxymethyl)oxan-2-yl]oxy}chromen-2-one
1062_C18pos	2.16696	1.74355	1.49947	1.70992	40.3023	7.78747	5.15184	3.91188	3.29758	2.27262	5.17767	1.55333	1.60972	1.57522	54.8199	30.0073	32.4651	35.0143	1-({4-methoxy-6-methyl-2H,5H,6H,7H,8H-[1,3]dioxolo[4,5-g]isoquinolin-9-yl}sulfonyl)pyrrolidine
1063_C18pos	1.31609	1.46978	1.44833	1.52888	20.3852	14.4888	22.2513	30.3404	80.7556	62.433	1.50837	5.29781	1.60972	3.43253	17.41	23.6611	20.6207	18.4957	19(E)-hydroxyhumantenine
1065_C18pos	1.53648	1.38411	1.37759	1.37319	207.241	77.777	44.4796	1.23082	1.28034	1.34774	1.50837	1.55333	4.29716	3.88477	254.404	286.501	262.445	254.065	CNP0437041
1067_C18pos	206.078	63.2228	51.8327	66.1301	27.0943	70.2174	69.371	49.1963	38.4876	54.1725	537.929	274.256	290.233	322.519	45.1337	67.7969	65.493	57.3685	pkonid:824137|VSFCXUJTWJIBPN-UHFFFAOYSA-N
1068_C18pos	297.746	148.603	153.641	188.284	53.5409	130.104	131.771	89.398	96.771	83.6755	264.08	135.568	142.905	141.003	88.4782	121.594	131.053	125.107	Cryptorigidifoliol H
1069_C18pos	18.5963	23.0208	46.8842	47.9714	12.2764	17.0892	15.9369	15.1165	24.9091	9.7146	29.8828	9.88385	13.053	11.19	19.6107	26.1018	28.5108	27.6596	Unknown
1070_C18pos	15.3198	42.9082	22.4949	29.6341	13.0771	27.0981	23.5859	68.2996	34.5777	10.4648	1.50837	1.55333	1.60972	1.57522	27.5955	26.2178	25.4105	23.2848	5-(methylthio)pentyldesulfoglucosinolate
1071_C18pos	1.31609	1.28779	1.37759	1.37319	265.98	79.6184	46.1891	1.23082	1.28034	1.23774	1.50837	1.55333	1.60972	1.57522	341.87	344.916	354.989	360.432	pkonid:824703|VSOUBIGMRGTBBJ-UHFFFAOYSA-N
1075_C18pos	51.8958	14.7249	13.2591	17.4764	12.5485	15.6107	10.0463	11.6163	9.82848	10.7984	119.173	23.1634	46.4767	59.7717	16.5872	14.9633	14.5416	13.9061	Unknown
1076_C18pos	84.3011	37.5369	36.4089	48.3618	16.1344	32.4765	15.579	13.718	16.8674	13.0543	25.3099	12.1863	6.87473	1.57522	33.8491	30.9055	33.8525	32.1549	CNP0430421
1078_C18pos	5.66421	13.483	3.41603	7.96881	384.943	91.5353	270.057	327.143	481.018	709.502	1.50837	1.55333	1.60972	1.57522	241.088	167.47	199.496	247.465	2-Methoxyacetaminophen glucuronide
1079_C18pos	4.26054	1.85205	2.90505	5.89774	373.742	97.6598	290.232	180.346	267.048	494.81	1.50837	1.55333	1.60972	1.57522	149.336	184.075	178.877	148.107	2xi-Hexosyloxy-7-methoxy-4H-benz<b><1,4>oxazin-3-on
1082_C18pos	1.54754	1.49251	1.46617	1.5618	29.7056	16.995	11.6355	1.39852	1.37071	1.39661	1.50837	4.59874	4.75017	3.61343	39.6122	34.1915	36.6741	35.7849	N-Desmethyltamoxifen
1083_C18pos	83.754	20.1051	9.34304	13.6376	12.8593	11.653	18.0095	32.3762	50.1913	34.0075	7.1387	1.55333	7.15122	4.31206	19.419	29.2664	26.3862	25.7781	(2S,3S,4R,16E)-form
1086_C18pos	2.91416	1.88657	1.96511	1.95643	35.2547	6.15309	4.35032	8.9204	1.46769	1.77722	1.50837	1.55333	1.60972	1.57522	46.3235	23.5205	26.0133	35.8549	N-(N-L-gamma-Glutamyl-S-nitroso-L-cysteinyl)glycine
1087_C18pos	547.614	22.312	8.81758	13.3741	8.70795	4.25647	4.91367	22.921	41.9849	8.09195	1.50837	1.55333	1.60972	1.57522	86.0159	51.4071	49.9078	51.5295	N2-(3,4-Dihydroxy-E-cinnamoyl)
108_C18pos	28.3135	49.3068	62.0803	58.7083	5.29424	5.37119	12.1382	146.458	7.95222	17.2428	62.0039	26.0681	32.4091	27.9924	34.6465	32.7264	35.3073	29.351	L-Asparagine
1092_C18pos	8.65608	8.94836	10.013	15.0697	29.7048	19.8335	75.0134	21.6612	90.2143	33.6725	86.0641	47.1287	1.60972	7.52375	33.6825	30.089	30.3638	32.7466	ent-18-Acetoxy-7beta-hydroxykaur-16-en-15-one;(-)-ent-18-Acetoxy-7beta-hydroxykaur-16-en-15-one
1095_C18pos	88.3657	51.5994	65.7964	62.793	31.3577	31.8713	38.1307	19.2302	46.8598	39.4311	1.50837	1.55333	1.60972	1.57522	46.9084	42.6881	44.4537	36.3102	Vulgaxanthin I
1097_C18pos	62.7044	56.1976	55.4008	73.5568	36.3184	46.9345	52.4016	64.7528	50.6785	74.2664	103.968	19.1429	18.3558	44.613	49.0738	47.4339	46.9149	49.2657	Unknown
1098_C18pos	4.59897	4.81402	3.92632	4.88147	21.876	19.4137	44.8638	12.4667	27.6167	67.9603	131.139	61.2893	67.1405	74.9085	24.178	18.354	18.1078	18.9535	11(R)-hydroxy-12(20)-en-knightol acetate
1099_C18pos	53.0095	50.1959	86.1037	122.415	71.1869	69.3231	98.5938	58.4084	55.3233	128.054	186.336	122.44	95.9324	100.368	57.9457	65.7168	65.9536	62.7369	2'(R)-Hydroxylanneaquinol
109_C18pos	11.1203	13.6824	14.8314	14.3909	13.5117	7.41974	11.6295	12.3762	25.4708	63.3041	50.4043	14.6895	17.7398	20.5982	19.1162	16.3119	17.4245	16.1273	2-Methylcumarone
1101_C18pos	288.469	209.583	158.024	168.858	293.391	88.1046	98.4872	190.487	420.18	181.169	15.837	34.3242	15.2721	28.861	323.201	128.52	138.253	221.46	Polymaltose
1109_C18pos	106.66	80.2275	80.2303	114.785	17.0173	14.4804	7.56944	19.9736	33.7228	36.9671	132.027	96.5544	99.5835	83.1222	44.3302	38.6821	47.2151	45.5131	Oxime
1110_C18pos	88.5657	57.5067	63.5356	60.0067	36.515	31.8351	36.0211	34.2256	47.1212	37.8412	11.3116	32.3256	19.1646	12.953	55.0773	42.3309	47.099	49.8233	Unknown
1112_C18pos	9.67695	5.92781	5.22742	10.8553	29.4589	32.071	70.4456	6.97435	3.9675	21.1392	4.51624	3.68189	3.13987	4.97717	14.031	20.2745	21.9086	14.7055	Orotidylic acid
1117_C18pos	93.9052	42.3263	67.1063	59.3146	47.6299	32.5146	35.5159	17.2864	58.4332	45.9684	1.50837	1.55333	1.60972	1.57522	78.8215	39.6079	44.2287	52.6507	N-[(2H-1,3-benzodioxol-5-yl)methyl]-2-[(4-hydroxyquinazolin-2-yl)sulfanyl]acetamide
111_C18pos	73.9973	24.1937	22.7017	35.0357	17.1909	16.717	26.1671	22.5889	47.3052	21.4205	1.50837	2.98552	1.60972	1.57522	29.9804	26.3069	25.3804	24.2461	Monoamide, N-hydroxy
1120_C18pos	1.42144	1.40959	1.37759	1.37319	64.8829	17.0086	10.5089	1.36096	1.69147	1.46	17.5084	3.57076	4.90508	3.33194	92.6255	50.2901	53.1884	55.492	UNPD198064
1127_C18pos	46.122	46.9676	48.3056	56.0759	20.3316	30.8123	27.7321	33.4554	24.562	26.6577	545.957	823.977	786.003	525.871	24.0446	42.1259	38.4795	31.1828	MINEs-255039
1129_C18pos	1.31609	1.28779	1.37759	1.37319	118.543	146.99	194	52.3895	85.8461	135.137	1.50837	1.55333	1.60972	1.57522	67.6292	56.4054	48.5328	49.7668	3-[(11-carboxyundec-8-enoyl)oxy]-4-(trimethylammonio)butanoate
1131_C18pos	1.31609	1.28779	1.37759	1.37319	42.1459	10.9948	7.3809	1.3351	1.28034	1.23774	1.50837	1.55333	1.60972	1.57522	59.2703	31.9513	33.3934	35.7675	Unknown
1132_C18pos	570.648	9.20584	3.67619	3.59597	2.59586	1.77424	2.14454	6.18408	2.27583	1.23774	4.0824	1.55333	1.60972	1.57522	81.0585	45.2412	42.4024	50.6549	[(9S,13S,14S,17S)-17-hydroxy-13-methyl-6,9,11,12,14,15,16,17-octahydrocyclopenta[a]phenanthren-3-yl] hydrogen sulfate
1133_C18pos	2.78962	2.61067	2.16166	2.72101	6.42841	3.75017	4.02025	9.22952	34.1677	5.42065	5.16217	1.55333	1.60972	1.57522	9.06489	6.41672	6.16783	7.04781	propargite
1134_C18pos	1.31609	1.28779	1.37759	1.37319	96.7443	67.6586	105.348	154.206	418.399	324.145	1.50837	1.55333	1.60972	1.57522	79.1284	109.943	100.01	87.5625	CNP0450352
1135_C18pos	1.44574	1.28779	1.37759	1.50549	107.56	38.7637	22.5827	1.23082	1.28034	1.23774	1.50837	1.55333	1.60972	3.6992	132.517	142.298	130.819	129.791	9',10',12',13'-Tetradehydro(Z,Z-)
1137_C18pos	70.443	53.1545	58.5207	68.759	25.2607	30.7615	25.2165	12.7304	6.44722	12.6656	1.50837	1.55333	1.60972	1.57522	36.5711	36.0074	35.1781	33.6131	{[(3-hydroxy-1-{[3,4,5-trihydroxy-6-(hydroxymethyl)oxan-2-yl]oxy}pent-4-en-1-ylidene)amino]oxy}sulfonic acid
1138_C18pos	4.7389	24.0695	9.1363	11.8159	12.7171	4.78123	36.8805	5.89522	7.21263	26.8945	1.50837	1.55333	1.60972	1.57522	11.66	15.042	14.7389	13.0619	Unknown
1139_C18pos	1.31609	1.28779	1.37759	1.37319	67.3654	24.9994	15.8852	1.23082	1.28034	1.30584	1.50837	1.55333	1.60972	3.21966	92.0482	90.657	94.2389	92.2439	(3E)-4-{4-[2-(methylamino)ethoxy]phenyl}-3,4-diphenylbut-3-en-1-ol
113_C18pos	405.73	1.69994	1.45275	1.4546	2.04302	1.51494	1.88317	3.46329	1.77502	2.06537	1.50837	2.92099	1.60972	1.57522	24.3467	25.9925	27.2226	25.0731	Monoamide, N-hydroxy
1145_C18pos	56.2744	55.1234	38.5908	52.2606	14.1351	21.8631	20.2789	65.1961	25.7949	24.0499	152.008	86.3355	91.0474	99.0504	20.5215	26.1612	22.0618	25.8077	MG(0:0/18:3(9Z,12Z,15Z)/0:0)
1153_C18pos	345.631	286.196	293.601	317.845	264.658	171.046	129.614	122.344	99.7701	142.713	1.50837	6.71834	1.60972	1.57522	444.718	198.525	193.41	221.875	Chlorogenic Acid
1154_C18pos	101.251	72.3481	89.3827	93.1198	50.0673	47.6751	30.5865	28.3403	22.5849	21.5432	1.50837	3.0375	1.60972	1.57522	90.1255	49.5881	47.5358	54.7832	UNPD50669
1155_C18pos	72.0779	121.94	95.7851	107.976	91.3431	49.5167	44.8986	74.0984	76.4516	76.985	1.50837	1.55333	1.60972	1.57522	122.388	64.1083	57.9946	75.9727	UNPD191318
1157_C18pos	75.4353	21.2295	16.7347	24.4648	7.8188	22.7341	19.8176	15.8252	17.2077	17.6855	81.4167	41.9691	39.4393	44.5483	16.335	18.4286	14.3534	19.8833	Unknown
1159_C18pos	38.3813	7.05771	17.2612	4.16405	35.2058	19.8706	24.6586	184.897	1.61115	25.485	1.50837	1.55333	1.60972	1.57522	26.9571	25.9192	22.9606	32.0223	low score: UNPD15763
115_C18pos	6.0623	2.3341	1.72381	2.16168	24.6038	10.0874	28.8931	10.5821	9.58092	9.94822	1.50837	1.55333	1.60972	1.57522	10.5157	12.9091	12.3472	11.2975	4-Amide
1160_C18pos	3.76262	2.42346	2.33035	3.64522	17.0766	11.8215	27.031	2.84478	1.93401	7.20754	1.50837	1.55333	1.60972	1.57522	7.85151	7.22593	7.78739	6.42228	low score: UNPD26617
1167_C18pos	267.308	188.046	420.153	385.974	93.9624	202.498	113.893	56.3167	235.302	131.674	1.50837	15.7049	13.7843	9.35767	146.85	150.783	134.055	656.556	Unknown
1169_C18pos	130.551	119.023	99.854	135.961	70.9879	70.3654	77.11	107.187	83.5816	79.2355	1496.39	1656.75	1576.03	1506.7	94.7119	103.621	104.128	91.6937	pkonid:271453|HOPWAAYGPGJTDW-UHFFFAOYSA-N
1172_C18pos	30.1443	38.2642	17.2304	38.4987	38.8487	15.5849	24.5551	17.3933	24.3203	26.1978	1.50837	1.55333	1.60972	1.57522	36.8545	19.1438	18.3228	22.432	rel-(1S,2R,3R,5S,7R)-7-[(E)-caffeoyloxymethyl]-2,3-dihydroxy-6,8-dioxabicyclo[3.2.1]octane-5-carboxylic acid
1175_C18pos	4.63364	13.5905	6.12944	8.68926	24.8037	10.8707	26.4612	28.1522	21.8776	51.4432	1.50837	1.55333	1.60972	1.57522	18.7366	18.4364	16.7349	18.3134	Succinyladenosine
1178_C18pos	2.15376	2.38567	2.04602	2.14791	849.278	151.406	433.377	591.131	927.182	621.197	92.8323	12.9176	15.0947	28.8976	310.999	226.854	214.775	230.137	3,4,5-trihydroxy-6-{[1-(4-methoxyphenyl)-4-methylpentan-3-yl]oxy}oxane-2-carboxylic acid
1179_C18pos	1.49188	2.38567	2.04602	2.14791	76.7211	20.9412	36.6592	38.297	49.9006	67.2024	92.8323	12.9176	15.0947	28.8976	32.875	20.3943	21.2406	22.9495	UNPD103576
1182_C18pos	165.765	124.488	152.862	156.775	69.6203	59.3848	78.985	55.6041	93.0127	63.197	4.43684	34.0939	19.5023	10.1156	106.317	84.0763	91.4836	94.2114	Unknown
1183_C18pos	75.7529	16.0295	114.505	7.92186	260.884	208.496	170.429	57.0517	42.3364	10.7406	1.50837	1.55333	1.60972	1.57522	109.192	120.485	115.463	117.723	pkonid:891331|XIXDAQLEECZCDH-UHFFFAOYSA-N
1184_C18pos	1.31609	1.28779	1.87454	1.48148	16.2046	12.5232	39.0404	3.23378	2.97664	7.44202	1.50837	1.55333	1.60972	1.57522	5.94851	9.15211	8.05385	6.64884	Not named
1185_C18pos	47.3022	2.57761	2.39448	2.0042	279.066	99.4358	241.049	406.059	197.648	374.334	36.956	10.0828	14.0662	24.443	126.453	132.698	138.332	136.081	3-[(ethylamino)methyl]-3-hydroxy-12-(5-hydroxy-6-methylpiperidin-2-yl)dodecanoic acid
1191_C18pos	1.41539	2.22935	3.75021	1.86755	149.207	63.0603	138.909	31.6957	53.7178	50.9904	4.2296	1.55333	1.60972	4.34169	41.1368	53.3511	47.9773	42.2733	19?-Hydroxy, N-Me
1194_C18pos	1.31609	1.28779	1.37759	1.37319	44.4144	21.0679	13.1191	1.23082	1.28034	1.23774	1.50837	1.55333	1.60972	1.57522	66.3922	54.7344	54.1791	54.0011	UNPD88218
1196_C18pos	2.15531	2.03097	1.99528	2.1776	12.4653	7.50209	16.9481	60.6203	66.3409	33.6419	1.50837	1.55333	1.60972	1.57522	21.7651	21.0326	20.5503	20.4063	Unknown
11_C18pos	3.15412	3.13146	2.8069	3.18634	48.8068	18.5415	42.5775	45.5705	54.6145	51.8045	81.1523	25.5133	31.7678	29.1448	24.5178	25.0348	24.4158	22.995	Unknown
1200_C18pos	1.433	1.77443	1.94357	1.52402	3.99133	5.93875	6.27266	82.5154	37.923	2.22069	1.50837	1.55333	1.60972	1.57522	14.5556	14.5919	13.5091	13.5321	UNPD148187
1203_C18pos	265.926	38.8014	18.4349	28.2581	7.12585	5.99336	7.52102	26.6441	9.73748	7.97743	1.50837	3.31175	1.60972	1.57522	35.0796	38.0912	37.0933	37.9685	Unknown
1204_C18pos	2.96791	2.89377	2.23337	2.80876	31.5906	22.5732	44.5757	37.4474	10.9605	14.3602	1.50837	1.55333	1.60972	1.57522	16.2915	16.1426	17.166	17.0492	3,5-Dinitrobenzoyl
1205_C18pos	11.1207	3.32638	2.07032	2.88028	288.122	120.216	231.375	250.411	130.97	74.8923	1.50837	1.55333	1.60972	1.57522	163.238	95.6909	98.0427	114.741	1-O-ethyl-6-O-caffeoyl-beta-D-glucopyranose
1221_C18pos	95.776	68.9626	21.5702	40.4482	11.0513	15.6252	34.7931	16.1152	51.066	31.8781	1.50837	1.55333	1.60972	1.57522	62.1616	70.4409	59.9989	54.6097	Unknown
1228_C18pos	24.9797	55.5275	44.202	60.8592	9.44392	18.7372	21.5742	65.284	11.1849	8.86466	1.50837	1.55333	1.60972	1.57522	22.972	30.0408	28.7138	28.6199	4-methoxy-N-(3-methoxypropyl)-6-methyl-2H,5H,6H,7H,8H-[1,3]dioxolo[4,5-g]isoquinoline-9-sulfonamide
1229_C18pos	4.89912	4.35853	3.93439	3.30378	2.07828	1.69328	1.54754	14.0124	12.8414	35.6212	1.50837	1.55333	1.60972	2.96781	7.69413	7.5311	7.75564	7.908	Multifidol glucoside;2-(2-Methylbutyryl)-phloroglucinol 1-O-beta-D-glucopyranoside
1230_C18pos	1.31609	1.28779	1.37759	1.37319	63.029	15.5743	23.9783	65.0419	211.546	70.3264	1.50837	1.55333	1.60972	3.03331	52.5837	25.1552	23.2317	29.1292	Unknown
1231_C18pos	81.7157	72.7831	62.7732	80.8391	47.4321	42.0821	50.0709	63.3486	55.6277	51.3063	1107.84	1111.04	1193.37	1031.27	56.0119	52.8476	57.2732	56.6606	Xysmalogenin;5,6-Dehydrouzarigenin
1233_C18pos	92.9512	61.3563	66.4714	75.2831	72.2585	32.8128	35.1503	62.7552	62.0018	44.3794	1282.97	1121.44	1168.14	1171.77	74.6953	45.5765	58.3263	64.852	Unknown
1237_C18pos	1.31609	1.28779	1.37759	1.37319	2.5133	3.83006	4.03749	99.4949	30.8225	1.52412	1.50837	1.55333	1.60972	1.57522	14.718	16.6388	15.3097	14.5949	pkonid:124206|DADAEORYKYWIOG-UHFFFAOYSA-N
1239_C18pos	1.31609	1.28779	1.37759	1.37319	2.79231	4.88647	5.1452	136.163	36.0912	1.41984	1.50837	1.55333	1.60972	1.57522	17.1951	20.3358	20.0869	17.5371	Unknown
1242_C18pos	60.535	42.4138	54.2098	51.6659	45.176	26.2474	28.8964	32.2152	44.0406	40.1357	1.50837	17.7734	7.94197	4.00875	64.4183	31.5933	33.5277	40.5301	16-Hydroxyadipoyl-7-ADCA
1243_C18pos	1.49862	1.58893	1.8042	1.62513	465.833	475.98	714.439	1.46016	547.266	1.73256	1.50837	1.55333	1.60972	1.57522	150.121	169.388	175.028	179.562	Unknown
1251_C18pos	112.672	79.6268	89.4124	103.503	19.2525	23.8651	17.2339	20.8389	11.5033	21.6011	1.50837	1.55333	1.60972	1.57522	44.9638	38.347	40.2722	39.8815	Unknown
1252_C18pos	53.9696	24.2473	33.3671	23.138	54.5549	59.3746	66.7683	82.1142	16.8405	43.1017	1.50837	1.55333	1.60972	1.57522	46.6329	52.407	49.4332	51.722	S-Adenosyl-L-methionine
1255_C18pos	1.31609	1.28779	1.37759	1.57399	32.0915	29.8977	51.0585	3.29093	4.43674	14.5145	1.50837	1.55333	1.60972	1.57522	11.9805	13.7177	13.4471	12.9481	methyl 5-phenylmethanesulfonyl-3-(propan-2-yl)-3H,4H,5H,6H,7H-imidazo[4,5-c]pyridine-6-carboxylate
1259_C18pos	2.16737	14.0375	7.50228	13.8475	21.8735	7.99968	23.5869	14.9832	42.2373	39.5797	1.50837	1.55333	1.60972	1.57522	18.2069	16.7366	17.278	17.2808	Unknown
1260_C18pos	2.52177	14.8468	8.78744	16.1126	22.8542	9.22779	27.2029	11.923	34.0427	28.4395	4.03204	1.55333	1.60972	1.57522	15.0168	15.8129	16.6155	16.1827	Unknown
1264_C18pos	15.8817	2.06464	42.076	1.80432	77.5007	42.0556	31.4743	32.4161	13.0933	3.90874	1.50837	1.55333	1.60972	1.57522	38.3933	21.4358	19.7201	29.8418	Sulforidazine
1269_C18pos	2.25524	3.10247	6.87125	3.7191	175.552	133.29	443.351	24.0162	24.6496	72.309	4.12888	27.0764	13.8689	16.6653	53.6038	91.597	81.0846	59.4554	JBIR-68
1270_C18pos	1.67049	1.51662	3.53504	4.36556	14.3034	15.1794	24.9273	7.03201	37.9512	8.25098	1.50837	1.55333	1.60972	1.57522	8.10558	12.5721	12.8144	11.3832	pkonid:640336|QNFBUHZOXLSHBK-UHFFFAOYSA-N
1272_C18pos	8.18054	19.502	12.7718	13.3232	9.18254	4.97312	5.00095	19.0822	32.4252	35.6638	1.50837	1.55333	1.60972	1.57522	14.14	13.7244	12.8166	12.6861	2,6,10,14,18-Pentamethyl-15-eicosene-2,13-diol
1273_C18pos	2.13834	1.28779	1.37759	1.37319	29.3259	21.3753	32.1368	1.47277	28.045	1.23774	1.50837	1.55333	1.60972	1.57522	12.0267	8.32103	8.75789	9.90629	Unknown
1275_C18pos	1.31609	1.28779	1.46638	1.57865	176.114	102.861	166.959	1.23082	178.161	1.23774	1.50837	1.55333	1.60972	1.57522	53.0406	30.4737	33.4812	42.9153	Unknown
1277_C18pos	1.45807	1.28779	1.37759	1.37319	32.6817	15.7096	24.7041	24.7363	24.5223	39.7636	1.50837	1.55333	1.60972	1.57522	15.7277	15.421	16.8289	17.5344	Unknown
1278_C18pos	9.17498	9.47881	15.9895	20.6643	20.0032	25.8476	40.8881	18.457	49.6038	15.9763	1.50837	61.9256	37.3228	1.57522	22.7815	25.8794	26.4697	24.223	Unknown
1279_C18pos	16.4367	15.0354	22.3422	29.2203	36.4243	42.3846	61.8369	34.417	63.0065	23.8658	1.50837	32.5873	28.8489	1.57522	32.4301	36.5871	36.374	33.2458	3-Benzoyl
1283_C18pos	1.31609	1.28779	1.37759	1.37319	32.4282	17.6649	26.823	6.24891	5.77988	2.24031	1.50837	1.55333	1.60972	1.57522	11.0939	10.6821	11.0923	10.9725	Unknown
128_C18pos	57.562	27.7265	24.5421	27.4207	18.0201	27.4743	25.6138	18.7481	15.1724	25.5396	25.9103	12.206	9.71618	14.8376	25.823	24.8414	25.4307	24.2755	Unknown
1290_C18pos	88.3418	103.746	57.5883	87.0309	10.5742	37.5502	27.8111	35.1328	38.405	19.9378	164.189	68.9718	75.6666	69.6087	31.1026	46.038	48.9753	44.0321	Trisphaerolide A
1291_C18pos	2.01656	3.15992	1.48459	2.20448	5.90762	1.96236	3.72451	14.5876	13.5274	38.4883	1.50837	1.55333	1.60972	1.57522	8.9392	8.23129	7.70695	8.22465	Sinapoylspermine
1292_C18pos	64.4228	200.819	115.56	110.029	81.6931	59.8948	57.8508	261.195	153.033	150.07	1.50837	1.55333	1.60972	1.57522	110.362	107.409	107.388	100.033	pkonid:145604|DNPNGMPLSLKKCQ-UHFFFAOYSA-N
1294_C18pos	1.40283	1.4631	1.58319	1.48972	8.93263	29.082	20.0832	225.458	59.5845	2.50735	1.50837	1.55333	1.60972	11.0637	29.489	35.2629	34.5201	29.7837	pkonid:152019|DROQCLYNPVLJHR-UHFFFAOYSA-N
1295_C18pos	1.98098	1.36867	2.5235	1.96416	5.33008	10.5221	8.93251	58.0306	16.8447	2.90522	4.96849	3.50085	9.53606	44.4883	11.7001	11.2572	11.4352	12.3425	pkonid:152019|DROQCLYNPVLJHR-UHFFFAOYSA-N
1296_C18pos	1.47354	1.28779	1.48718	1.47129	10.3511	27.5254	19.1162	253.189	51.1805	3.79058	1.50837	1.55333	1.60972	4.7643	30.4499	38.0295	34.336	30.9816	{4,12-dimethoxy-17-methyl-13-oxo-17-azatetracyclo[7.5.3.0?,??.0?,?]heptadeca-2,4,6,11-tetraen-3-yl}oxidanesulfonic acid
1298_C18pos	1.92164	1.45629	1.37759	1.37319	98.4479	115.223	68.082	1.39482	1.46279	1.40217	24.1672	4.01171	13.0061	4.44773	134.063	181.407	213.399	172.765	Unknown
1302_C18pos	1.31609	1.28779	1.48653	1.37319	60.4726	9.73233	20.8224	9.52043	19.602	8.16121	1.50837	1.55333	1.60972	1.57522	16.5539	8.96333	8.0133	9.74647	pkonid:117512|CVZYCCJMVMSEJF-UHFFFAOYSA-N
1309_C18pos	2.94602	1.70936	1.78538	1.37319	50.2722	25.4828	39.0217	108.329	53.7704	19.7278	87.1894	6.57046	4.98704	25.0099	26.3997	27.2316	25.257	25.0072	3-[(ethylamino)methyl]-3-hydroxy-10-(7-hydroxy-6-methyl-octahydro-1H-quinolizin-2-yl)decanoic acid
1314_C18pos	42.4035	49.2413	29.2405	40.7505	18.7984	26.7847	23.3794	30.809	27.1939	25.8159	49.4892	25.7876	31.6687	36.4126	24.9737	35.8498	34.125	33.01	Glabcensin J;(-)-Glabcensin J
1316_C18pos	64.6215	49.0317	49.6311	65.4933	255.064	201.32	322.517	51.449	106.167	159.458	1.50837	1.55333	1.60972	1.57522	121.47	133.583	134.984	120.782	(22Alpha)-hydroxy-campest-4-en-3-one
1318_C18pos	13.4719	14.188	19.3364	24.1992	39.241	29.9406	34.5347	7.9039	41.0752	33.0238	1.50837	1.55333	1.60972	1.57522	25.9979	16.5415	17.4848	20.3801	2-(glutathion-S-yl)-1,4-hydroquinone
1319_C18pos	1.31609	2.62606	1.47587	1.89627	39.1396	8.32456	25.7436	24.5512	19.7717	55.424	1.50837	1.55333	1.60972	1.57522	15.9876	16.425	16.5704	16.1032	ethyl 4-({8-methoxy-1H,2H,3H,4H,5H-pyrido[4,3-b]indole-2-carbonyl}amino)benzoate
131_C18pos	5.6198	4.9506	5.21314	5.46538	60.7348	46.2009	104.278	7.46591	27.3495	45.9651	181.003	19.608	16.5059	20.3518	32.8347	31.3585	30.575	29.0663	1H-form
1321_C18pos	19.0145	5.20386	9.84959	15.1853	49.1231	40.5608	55.7371	7.13488	20.9038	29.4185	1.50837	1.55333	1.60972	1.57522	31.8296	26.9099	28.1934	28.9113	Unknown
1322_C18pos	326.28	242.942	258.705	323.192	994.112	656.873	1056.06	286.08	531.165	713.137	1.50837	25.1441	11.4337	38.7448	582.985	576.803	603.186	570.555	Scytoscalarol
1323_C18pos	93.1313	83.8822	77.0405	87.6591	40.3192	39.382	35.5133	28.1033	16.4845	22.2578	1.50837	1.55333	1.60972	1.57522	63.397	49.1748	54.2971	55.1913	pkonid:588258|PGMCLNXWQWEGMR-UHFFFAOYSA-N
1325_C18pos	43.7204	63.4226	52.2054	58.8543	29.7454	27.326	27.8349	34.5766	27.1829	39.1236	1.50837	1.55333	1.60972	1.57522	33.5821	34.9448	36.2222	38.1583	Unknown
132_C18pos	2.91603	3.16589	3.39928	3.56709	100.291	43.2075	31.352	2.52084	2.2615	2.07359	37.4267	23.0854	27.3872	22.4937	111.113	105.487	108.284	108.11	3-(2-Methylpropyl)pyridine
1330_C18pos	5.10831	4.11138	69.2703	48.9533	3.37583	3.10242	2.20103	3.03944	3.0238	2.60686	71.2619	19.7577	26.9207	39.4512	8.86921	9.1065	9.24831	8.86709	Unknown
1331_C18pos	1.31609	1.28779	1.83787	1.37319	18.9521	18.8191	38.0127	12.0034	26.6212	18.0907	1.50837	1.55333	1.60972	1.57522	10.644	15.5586	15.3252	13.7701	Unknown
1332_C18pos	1.66348	1.28779	1.75472	1.37319	32.9816	28.0404	56.533	20.0078	57.4476	27.0957	1.50837	1.55333	1.60972	1.57522	18.0881	22.986	24.4049	23.8487	Unknown
1334_C18pos	19.2606	110.127	48.7995	49.2083	96.779	40.1551	73.4208	181.202	132.725	82.3703	1.50837	1.55333	1.60972	1.57522	81.0953	74.7641	69.5174	74.2561	pkonid:283871|HWNMKCKZWVCWCI-AEBHVXNASA-N
1335_C18pos	8.11975	51.0002	20.4641	35.6887	7.54359	6.61466	7.94952	10.7418	16.6956	10.1285	1.50837	1.55333	1.60972	1.57522	12.9673	13.5829	14.3045	13.0617	7-a,25-Dihydroxycholesterol
1338_C18pos	68.138	65.6757	57.8468	75.0422	36.3608	39.3208	37.2281	53.1105	42.451	44.8291	592.347	999.248	1033.45	792.436	45.1896	49.6998	50.248	55.3285	low score: Compound_2737694_C28H52O2
1342_C18pos	1.44342	1.28779	1.4927	1.45931	38.535	13.2122	9.51285	1.47774	1.38322	1.31861	19.0947	3.04108	4.22511	3.10972	45.7904	33.7866	36.1768	36.6421	excavatoid K
1345_C18pos	1.46763	1.49247	1.48804	1.84528	25.3867	36.8298	36.7321	3.89687	7.32344	30.4018	1.50837	1.55333	1.60972	1.57522	10.7762	13.775	13.0688	12.3428	1-(2H-1,3-benzodioxol-5-yl)-4,5-dihydroxy-7-(morpholine-4-carbonyl)-octahydro-1H-1,3-benzodiazole-2-thione
1349_C18pos	45.6055	21.3814	24.3526	33.226	24.9965	29.2635	36.2847	24.7321	16.4254	50.5451	36.1077	20.601	23.1219	25.8317	25.6989	25.8141	23.7764	24.2482	Liriopeoside A;(-)-Liriopeoside A
1350_C18pos	31.6701	30.4714	30.351	35.0266	34.1647	25.3634	35.1322	33.0184	20.7602	41.4041	22.5248	16.6612	15.7008	18.3066	29.1584	26.4509	27.4129	27.6552	feigrisolide C
1354_C18pos	25.5266	51.16	28.4626	25.385	25.0914	17.3742	18.2482	73.1489	37.826	40.8689	484.045	150.824	481.278	776.008	41.0399	28.447	31.7613	36.144	2-[1-hydroxy-3-(1-hydroxycyclopentyl)propyl]-7-(4-pentylcyclohex-2-en-1-yl)heptanoic acid
1359_C18pos	4.56047	5.49861	4.30974	5.47546	31.9593	15.6784	16.1281	7.16058	17.6121	24.8737	1.50837	1.55333	3.38664	1.57522	17.6558	12.27	11.445	12.0586	Glochidionionoside A;(+)-Glochidionionoside A
135_C18pos	15.5917	54.7069	30.1645	41.3006	41.2665	30.2716	44.9887	76.7685	88.3714	58.9665	24.2766	16.1405	15.6486	15.5238	41.5008	45.3575	43.8809	42.3133	N-Formyl
136_C18pos	38.0313	140.457	99.2881	100.679	12.2945	18.4816	12.2181	38.0037	41.2924	34.1702	32.5866	24.2882	20.2579	18.4984	65.2367	33.2472	45.5701	41.3753	pkonid:270093|HNTZKNJGAFJMHQ-UHFFFAOYSA-N
1371_C18pos	1.31609	2.4891	3.00118	1.52873	413.899	85.513	381.662	295.203	127.621	281.333	1.50837	4.98592	4.07471	20.659	128.539	131.398	143.918	148.867	1-methyl-1-{2-[(6-{[1-(1-methylpiperidin-1-ium-1-yl)propan-2-yl]oxy}-6-oxohexanoyl)oxy]propyl}piperidin-1-ium
1376_C18pos	2.08896	16.7885	56.6769	69.8391	2.2956	3.20079	4.81887	1.23082	1.28034	1.23774	1.50837	1.55333	1.60972	1.57522	4.94697	4.93386	3.63609	4.62966	{4-[2,3-dioxo-3-(2,4,6-trihydroxy-3-methoxyphenyl)propyl]-2-methoxyphenyl}oxidanesulfonic acid
1379_C18pos	8.42327	14.7973	10.9937	20.7682	5.51026	6.97961	6.98506	6.88524	14.0555	54.8851	1.50837	1.55333	1.60972	1.57522	13.1234	13.6251	12.9457	12.4417	Unknown
1380_C18pos	17.3025	46.0214	76.1498	94.9146	100.098	68.94	147.911	122.152	219.716	79.3001	1.50837	6.28008	5.59676	11.9588	58.8607	99.4412	99.6187	93.3842	Calcaripeptide C
1381_C18pos	15.393	20.0553	31.7889	46.2214	59.2436	41.7583	91.5067	65.2018	111.054	58.4399	1.50837	7.81802	5.23921	5.08243	34.365	57.4752	54.9283	55.1087	CNP0440577
1384_C18pos	45.7742	158.69	99.0075	119.253	88.8187	59.5908	72.2425	107.246	133.281	88.2993	1.50837	1.55333	1.60972	13.0661	72.2421	101.075	91.1383	82.3392	UNPD6598
1385_C18pos	116.976	706.711	368.049	395.302	587.069	220.619	387.842	997.361	1376.69	494.823	58.6281	84.0958	54.1212	246.323	585.52	454.015	476.69	547.826	alpha-Tocomonoenol
1387_C18pos	144.477	823.442	439.632	451.682	636.821	241.579	475.577	1048.98	1288.34	635.295	18.3945	93.6013	63.3354	297.077	588.251	485.744	533.721	546.152	DL-ALPHA-Tocopherol
1391_C18pos	82.0603	39.913	72.9134	91.4394	133.726	152.368	260.185	92.8018	216.989	159.196	1.50837	37.9576	26.8901	7.03331	105.024	145.564	142.017	126.988	N-[3-(dimethylamino)propyl]-3-{5-methoxy-4,8,8-trimethyl-2-oxo-2H,8H,9H,10H-pyrano[2,3-h]chromen-3-yl}propanamide
1393_C18pos	27.4164	22.9996	35.2092	42.5379	39.0674	43.3345	58.6897	14.3744	26.2446	35.0776	1.50837	71.916	55.011	18.7386	24.5465	38.6557	34.8273	29.0427	4alpha-Carboxy-5alpha-cholesta-8-en-3beta-ol
1394_C18pos	1460.66	919.375	1800.72	1600.98	261.7	770.41	464.096	229.972	601.126	441.936	214.566	1103.95	732.843	279.275	730.079	813.583	786.918	752.854	erectasteroid G
1395_C18pos	25.926	20.099	32.5224	49.2069	39.3774	42.6121	33.8993	15.2739	49.5907	18.7432	1.50837	14.7074	1.60972	1.57522	43.9458	49.7302	51.3673	46.5056	Unknown
1398_C18pos	110.126	101.292	103.734	116.666	54.1023	54.9306	41.9576	38.5165	19.0697	31.6903	1.50837	3.35297	4.04409	1.57522	78.5289	62.5838	66.5591	68.6568	Unknown
1400_C18pos	24.8924	75.1769	46.1305	49.5338	34.9	29.2875	32.7917	89.3233	64.6922	63.3885	1.50837	1.55333	1.60972	1.57522	32.4058	45.0203	48.6612	51.6182	pkonid:752325|TZDOBCZHGBGJLS-UHFFFAOYSA-N
1410_C18pos	2.41879	3.0482	3.29869	3.83055	40.6856	7.52697	4.11907	1.54474	1.51844	1.88373	4.38067	1.55333	1.60972	1.57522	52.2877	43.0394	40.9629	43.8618	UNPD186864
1415_C18pos	87.271	54.6111	33.1952	56.5089	10.8475	13.1713	5.82903	20.6662	23.2307	7.87217	1.50837	1.55333	1.60972	1.57522	28.8237	35.5524	31.1058	28.0558	UNPD185868
1428_C18pos	9.40761	9.77716	15.2883	21.2908	32.5034	30.3901	54.3835	26.5761	73.2489	19.3707	1.50837	1.55333	1.60972	9.80368	38.0188	28.9909	29.2051	30.3322	Unknown
1430_C18pos	13.5106	13.7437	23.5848	29.9462	35.6066	20.9168	46.788	37.5633	62.0142	34.8405	1.50837	1.55333	1.60972	1.57522	21.0673	34.535	32.9605	32.12	Unknown
1435_C18pos	1.31609	1.28779	1.37759	1.37319	107.527	36.3691	22.7802	1.23082	1.38295	1.23774	1.50837	1.55333	1.60972	1.57522	125.886	139.507	129.671	133.354	N-(2,2-dimethyloxan-4-yl)-3-(2-methoxyphenyl)-3-[4-(propan-2-yloxy)phenyl]propanimidic acid
1436_C18pos	20.8565	10.3144	71.5392	3.08778	17.1359	2.78443	19.1365	5.96317	1.61112	103.001	1.50837	3.1092	1.60972	1.57522	20.9001	21.7094	19.6537	20.2544	Carthamone
1437_C18pos	95.3113	72.4614	148.384	180.924	182.276	233.459	333.398	165.002	413.001	203.354	1.50837	49.2573	19.5951	34.5912	165.469	244.732	243.459	242.454	UNPD206311
1438_C18pos	22.8175	12.1962	22.1171	27.0023	39.3895	41.929	68.2525	27.7713	60.6224	44.1691	1.50837	6.229	1.60972	1.57522	30.8802	39.3851	37.7434	37.8052	UNPD206309
1440_C18pos	43.3933	28.8393	29.7137	39.7836	83.6435	95.1493	109.526	25.2841	33.2987	66.8442	202.658	73.038	72.2947	88.1795	51.5942	52.8154	61.1862	58.0101	UNPD153713
1444_C18pos	1.31609	1.28779	1.37759	1.37319	35.7158	13.0742	8.59207	1.23082	1.46802	1.23774	1.50837	1.55333	1.60972	1.57522	42.2732	47.4417	43.0746	45.9819	pkonid:823064|VRMQEAKUIZSPBV-KPBQCRAESA-N
1452_C18pos	2890.76	1932.18	3498.95	3159.78	604.764	1576.25	882.67	515.712	1287.43	899.943	447.691	2382.87	1688.19	626.245	1738.86	1777.86	1578.71	1722.21	Stellettin J;(-)-Stellettin J
1453_C18pos	74.0558	58.3158	82.6599	102.257	127.428	134.594	186.85	38.0954	75.7508	102.153	1.50837	190.024	134.479	48.861	79.746	102.073	99.2445	91.1588	17-(10-Undecenoyl)
1464_C18pos	1.31609	1.28779	1.37759	1.37319	68.674	46.0341	52.1483	27.5491	27.8037	33.9289	1.50837	1.55333	3.23894	1.57522	28.0907	35.2846	33.2683	30.423	14-hydroxy-10-[2,3,4,5-tetrahydroxy-6-(hydroxymethyl)oxan-2-yl]-3,5-dioxa-10-azapentacyclo[9.7.1.0?,?.0?,??.0??,??]nonadeca-1,6,8(19),11,13,15,17-heptaen-9-one
1465_C18pos	1.31609	1.28779	1.37759	1.37319	48.0851	37.9358	38.4346	20.8075	24.7091	4.90135	1.50837	1.55333	3.16239	1.57522	25.0086	20.9705	22.4235	21.2287	14-hydroxy-10-[2,3,4,5-tetrahydroxy-6-(hydroxymethyl)oxan-2-yl]-3,5-dioxa-10-azapentacyclo[9.7.1.0?,?.0?,??.0??,??]nonadeca-1,6,8(19),11,13,15,17-heptaen-9-one
1467_C18pos	1.31609	1.28779	2.76784	1.69415	52.9575	34.2596	66.709	29.483	91.2263	34.9519	9.08907	1.55333	1.60972	1.57522	31.8101	26.2676	30.2855	32.4125	glyceryl mono-oleolyl-2-phosphate
146_C18pos	11.879	11.8944	7.25779	10.0106	17.9299	13.0994	18.1171	68.8219	61.868	30.7702	13.0402	7.47835	10.7456	4.93818	25.2026	27.7519	27.0432	25.221	2-nitrophenol
1475_C18pos	98.7452	18.9697	55.0937	10.1142	140.374	130.646	138.665	28.9686	55.1687	18.9924	1.50837	1.55333	1.60972	1.57522	92.4725	106.25	100.877	85.8269	Unknown
1477_C18pos	363.938	51.1529	25.4771	39.0511	8.63818	7.30747	9.18749	36.9115	11.1584	10.1322	1.50837	1.55333	1.60972	1.57522	50.1979	51.8554	48.9253	50.2061	1-O-[alpha-L-Rhamnopyranosyl(1?3)-beta-D-glucopyranoside]-2-(3,4-Dihydroxyphenyl)ethanol
1479_C18pos	89.3413	337.903	221.255	255.782	139.898	88.4088	111.034	261.313	248.716	189.271	44.0235	15.3876	18.028	1.57522	152.332	174.738	181.576	164.632	UNPD167459
147_C18pos	3.86414	4.25458	2.73738	3.9226	40.926	22.6172	31.8357	45.8569	47.0401	10.9061	12.6141	10.1169	10.9843	10.6388	22.7755	25.2721	25.1019	23.9716	Unknown
1480_C18pos	13.3944	7.30156	8.50108	12.7216	22.2799	37.1029	37.6891	5.4348	8.34165	20.1037	33.4116	11.6127	24.7565	22.6005	13.0897	20.473	18.866	17.5304	3?,5?,6?,9?-tetrahydroxy-7-ene-steroids
1483_C18pos	190.926	174.358	146.785	164.305	103.972	83.6953	78.5573	142.972	127.682	105.975	2430.65	2430.97	2841.8	2447.87	137.56	120.795	137.12	136.853	Unknown
1485_C18pos	168.088	70.2545	593.619	13.9155	132.076	11.5708	147.957	40.585	5.96256	835.091	1.50837	2.80627	1.60972	1.57522	156.077	171.856	155.495	155.21	Hyperoside
1486_C18pos	8.67424	15.8279	15.7474	1.81313	21.4357	1.92256	79.3492	1.80483	1.28034	17.97	1.50837	1.55333	1.60972	1.57522	17.3252	17.2828	17.7527	18.2696	pkonid:907004|XSSVMGXVGVASHY-UHFFFAOYSA-N
1487_C18pos	4.8437	44.8741	19.0626	25.202	4.65262	2.06275	2.21556	111.919	95.7133	73.5616	1.50837	3.19793	1.60972	1.57522	37.7491	26.334	25.51	28.8258	Mopanolside
1490_C18pos	1.31609	1.28779	1.70893	1.37319	44.4974	15.2926	19.882	7.45377	25.9033	16.888	6.55087	1.55333	1.60972	1.57522	11.5813	12.8117	13.2739	12.9925	Unknown
1502_C18pos	23.1839	67.3814	101.638	125.808	195.282	89.7418	189.516	211.711	384.582	111.299	7.24232	16.3323	7.20436	30.2419	127.004	125.779	129.857	137.21	CNP0431367
1503_C18pos	58.6117	42.6536	72.2122	68.1965	15.1642	34.3516	21.198	13.7986	31.3712	18.5931	91.8096	88.2373	87.3044	38.836	35.4735	37.2063	35.6851	38.7554	5-{[6-amino-5-(3-methylbutyl)piperidin-1-ium-3-yl]methyl}-4-(3,5-dioxodec-1-en-1-yl)-1-hydroxy-2-methoxycyclohexyl
1507_C18pos	1.31609	1.28779	1.37759	1.37319	22.7252	4.12554	11.6583	11.3794	51.5866	41.0288	1.50837	1.55333	1.60972	1.57522	14.6176	9.68572	9.16377	10.6937	pkonid:105781|COMDRIRIPOCXNX-UHFFFAOYSA-N
1508_C18pos	128.545	104.922	195.26	240.178	326.929	298.78	413.752	264.545	679.298	282.287	47.3538	63.2225	41.4116	69.013	319.833	313.013	317.446	336.985	6-Cinnamoyl(E-)
1510_C18pos	40.158	22.4077	27.1296	35.1741	94.8451	89.7587	103.539	17.5444	34.6451	68.1701	1.50837	1.55333	1.60972	1.57522	51.6732	47.7277	53.7278	60.2997	10-hydroxy-9-(hydroxymethyl)-2,4a,6a,6b,9,12a-hexamethyl-1,3,4,5,6,7,8,8a,10,11,12,14b-dodecahydropicene-2-carboxylic acid
1514_C18pos	43.8502	33.4826	56.1355	77.5587	72.0939	64.4008	54.7967	26.2332	90.7074	30.7401	1.50837	9.26903	11.2508	1.57522	76.7073	77.5369	78.8605	79.0006	UNPD185915
1517_C18pos	155.419	113.234	78.1299	93.762	30.3776	47.0854	47.0519	73.9891	51.8184	60.5331	570.873	385.423	427.66	379.654	98.5811	97.8862	106.588	115.137	pkonid:743443|SZUXICHIYZJLOY-KFKQLNMZSA-N
1519_C18pos	48.7869	117.025	125.523	132.874	16.8258	41.1195	25.9184	21.0543	21.1817	28.3671	1.50837	1.55333	1.60972	1.57522	29.9463	48.3053	39.2877	37.9122	lactoquinomycin d
1523_C18pos	15.8048	80.5306	51.229	61.8131	25.1064	24.3716	28.7164	59.3752	62.8377	47.2582	1.50837	1.55333	1.60972	1.57522	21.7775	51.0185	50.9488	38.0719	(24S)-24-methylcholestan-3b,6b,25-triol-25-O-acetate
1526_C18pos	44.7131	17.6442	177.799	14.7286	27.034	11.6865	26.3733	17.686	5.91786	105.319	1.50837	1.55333	1.60972	1.57522	39.0897	39.85	41.5746	39.2893	Isorhamnetin-3-glucoside
1527_C18pos	1.31609	1.28779	1.37759	1.37319	4.31338	2.72332	4.04126	42.4944	56.0663	26.101	1.50837	1.55333	1.60972	1.57522	12.7443	14.6694	13.8988	13.0175	2-{2-[3-(7-methoxy-4,8-dimethyl-2-oxo-2H-chromen-3-yl)propanamido]-4-(methylsulfanyl)butanamido}propanoic acid
1529_C18pos	30.9203	104.452	77.6883	81.5871	60.1138	35.0139	40.0445	100.422	93.7384	73.8964	20.8998	1.55333	1.60972	29.8575	58.0921	70.0612	66.2944	63.8149	DG(i-12:0/i-12:0/0:0)
1530_C18pos	19.1534	137.696	92.0583	83.6575	107.225	36.9392	79.1863	136.586	198.45	92.7894	60.7256	37.5327	39.8689	96.4399	76.3878	82.8643	90.8968	88.802	cholestane-3?,5?,6?,26-acetate
1538_C18pos	2.1311	1.28779	1.37759	1.37319	11.306	14.5847	30.104	2.28015	13.5616	5.1844	1.50837	1.55333	1.60972	1.57522	4.03192	5.71252	5.54468	4.18891	pkonid:901084|XPAUETMCWKPTDC-UHFFFAOYSA-N
1540_C18pos	4.15556	10.1992	16.5083	20.1323	18.0444	14.3483	26.7836	23.2514	34.6768	15.4713	1.50837	1.55333	1.60972	1.57522	10.807	20.8209	20.4504	17.8972	Unknown
1541_C18pos	5.2528	5.43989	5.27313	9.27951	13.5495	13.068	14.8632	9.47896	35.787	9.1364	1.50837	1.55333	1.60972	4.90231	11.0837	14.4001	14.7855	14.8697	pkonid:321037|IUHXQFZAXDVYTB-MMPBUCRVSA-N
1542_C18pos	130.024	221.479	187.167	231.025	11.9683	56.8408	58.7969	65.3564	36.0877	47.9399	787.428	1077.15	1105.28	793.006	63.3242	109.061	108.01	101.074	(2?,3?,5?,14?,20R,22R)-form
1543_C18pos	81.0838	311.121	228.012	246.548	159.74	80.9358	109.162	276.673	285.732	199.388	20.1164	1.55333	1.60972	1.57522	168.153	162.055	170.374	165.397	UNPD75032
1546_C18pos	15.154	11.7165	22.5729	27.1304	24.5756	32.836	43.0222	23.6201	50.1522	27.2985	1.50837	1.55333	1.60972	1.57522	22.6408	33.9532	33.9555	30.9507	Unknown
1547_C18pos	1.31609	1.28779	1.50329	1.37319	68.6337	34.02	24.2821	1.23082	1.28034	1.23774	1.50837	1.55333	1.60972	1.57522	70.2516	87.3497	82.3568	81.9387	WSS2218
1555_C18pos	56.4725	35.9456	64.6831	60.8804	11.8069	31.1951	18.8543	10.967	22.999	18.0696	20.126	39.0411	20.9532	11.3507	29.1805	32.9005	32.7043	32.7695	low score: Cer 9:1;2O/22:3
1558_C18pos	70.0969	68.5383	45.7118	53.7341	35.4354	35.332	33.997	57.5645	46.1399	40.6189	432.927	470.472	542.796	521.341	50.5215	46.8446	48.7975	46.0299	Unknown
1559_C18pos	10.5134	10.4095	14.1633	15.7773	24.6125	15.5269	17.4334	19.5413	37.1774	17.0542	1.50837	1.55333	1.60972	1.57522	32.7775	16.6831	17.3776	20.8505	pkonid:805585|VGQCINHMFNBCAO-UHFFFAOYSA-N
1561_C18pos	9.28834	42.3497	33.821	38.1345	35.4978	16.3589	26.3739	47.8652	84.0482	38.6614	1.50837	15.402	15.3234	1.57522	28.426	33.3784	33.057	32.2991	(24S)-ergostane-6-acetate-3beta,5alpha,6beta,25-tetraol
1564_C18pos	1.70194	1.28779	1.37759	1.37319	320.692	210	124.543	1.23082	1.37573	1.23774	1.50837	1.55333	1.60972	1.57522	417.571	456.929	449.824	453.341	3-benzyl-6,12-dihydroxy-4,5,10,12-tetramethyl-1-oxo-2H,3H,6H,6aH,9H,10H,11H,15H,15bH-cycloundeca[e]isoindol-15-yl acetate
156_C18pos	66.7381	58.6216	35.6569	38.7847	51.2616	43.2698	60.1454	125.521	28.1073	34.5716	34.4759	18.3533	19.6041	17.799	50.4799	45.6588	48.573	46.892	UNPD122642
1572_C18pos	79.1376	44.9953	76.2203	69.894	15.7478	35.7907	21.6186	13.6904	10.215	15.1652	1.50837	8.70709	3.99185	1.57522	29.6666	32.7437	35.7171	31.1253	N-(2,3-dihydro-1,4-benzodioxin-6-yl)-3-(1H-indol-3-yl)-2-[(1,2,3,4-tetrahydroisoquinolin-3-yl)formamido]propanamide
1579_C18pos	134.859	16.1802	8.67553	12.9844	3.72114	3.11281	3.75058	11.3724	4.37064	3.90724	1.50837	1.55333	1.60972	1.57522	14.8624	17.4867	16.7072	17.3037	Unknown
1580_C18pos	4.14177	13.1996	3.2456	3.88523	8.86948	3.52637	10.0468	12.6675	39.8896	12.6222	1.50837	1.55333	1.60972	1.57522	10.9101	11.9966	11.033	11.0623	CNP0430259
1581_C18pos	3.98514	10.2676	3.32639	3.28285	8.89912	3.28525	9.92689	8.72622	40.4682	30.2736	1.50837	1.55333	1.60972	1.57522	10.599	11.8757	12.1966	12.1607	Unknown
1584_C18pos	114.112	1.28779	1.37759	1.37319	1.56515	1.43899	1.38703	1.23082	1.28034	1.23774	1.50837	1.55333	1.60972	1.57522	5.78292	7.59895	7.77387	7.0439	3-{[9-(1,5-dimethylcyclohex-2-en-1-yl)spiro[4.5]decan-7-yl]methyl}-5-({2-[(ethylamino)methyl]phenyl}methyl)phenol
1585_C18pos	214.77	1.28779	1.37759	1.37319	1.56515	1.43899	1.38703	1.23082	1.28034	1.23774	1.50837	1.55333	5.96241	1.57522	9.57674	14.2812	14.7242	12.6409	Unknown
1586_C18pos	3.33628	89.1928	60.9924	57.4393	114.908	27.6863	63.9773	120.448	185.875	85.4159	1.50837	1.55333	1.60972	1.57522	73.2531	63.0218	67.726	66.3133	22-Formyl
1589_C18pos	1.31609	3.00549	1.84939	2.69101	68.7224	15.5983	43.5712	45.0302	34.109	99.8718	1.50837	1.55333	1.60972	1.57522	28.7804	27.9479	28.5254	30.1375	Cysfluoretin
1593_C18pos	13.0916	48.3106	22.2024	27.9834	21.4762	11.7448	17.4394	45.5363	44.1497	32.1568	19.2031	1.55333	1.60972	1.57522	27.1415	23.8361	21.1803	23.4123	Nebrosteroid C(+)-Nebrosteroid C
1596_C18pos	18.0424	12.9762	24.0954	28.5984	21.7191	28.0632	35.0899	26.2224	41.8364	28.983	1.50837	26.82	16.0592	1.57522	21.6987	34.1775	32.938	30.7086	pkonid:273821|HQEROINPMXLZCG-UHFFFAOYSA-N
1597_C18pos	49.3873	41.2109	37.454	47.3501	17.6811	25.8005	28.6597	32.1429	23.8282	27.92	380.885	708.672	708.36	632.194	20.3205	38.8895	33.6833	37.5165	Hippuristerol E;(+)-Hippuristerol E
1601_C18pos	9.37107	9.85616	9.13289	18.3543	38.2157	24.584	27.8956	22.4221	93.0595	19.6797	1.50837	1.55333	1.60972	1.57522	29.5278	25.5618	27.9413	29.2333	Unknown
1602_C18pos	198.409	279.499	209.874	267.388	18.6301	71.0651	77.552	88.0258	56.3481	62.3912	1061.38	1021.67	1007.89	974.432	107.321	124.409	125.881	142.16	18-Carboxylic acid, 15-(3,4-dihydroxy-E-cinnamoyl)
1611_C18pos	1.31609	1.28779	1.37759	1.37319	53.8828	46.1948	33.1892	1.23082	1.28034	1.23774	1.50837	1.55333	1.60972	5.31011	56.8343	71.5317	73.9579	76.7804	dihydrosiphonarin A
1618_C18pos	1.31609	1.28779	1.37759	1.37319	36.0725	24.9978	16.3188	1.23082	1.28034	1.23774	1.50837	1.55333	1.60972	1.57522	80.9568	72.4091	75.7852	69.2993	iso-migrastatin
1622_C18pos	1.31609	1.28779	1.37759	1.37319	35.7393	14.9928	12.4312	1.23082	1.28034	1.23774	1.50837	1.55333	1.60972	1.57522	43.6278	33.7216	36.399	36.2999	Unknown
1627_C18pos	559.921	1.28779	1.37759	1.37319	1.56515	1.43899	1.38703	1.23082	1.28034	1.23774	1.50837	1.55333	23.3723	1.57522	29.0676	37.2074	41.6482	36.7902	low score: LDGTS 19:1
1628_C18pos	7.8256	26.0906	55.9796	53.7933	28.7591	28.7403	30.6358	25.0291	53.4445	13.8402	1.50837	1.55333	1.60972	1.57522	31.9912	37.12	35.0996	35.4491	UNPD228488
1629_C18pos	29.0305	39.2313	68.6072	69.8341	22.4691	29.5134	23.3365	14.0061	28.619	14.2339	1.50837	1.55333	1.60972	1.57522	21.3685	37.9492	39.7277	38.2975	UNPD228488
1634_C18pos	37.706	158.224	91.9167	115.004	104.925	41.2925	67.4967	165.192	168.965	113.251	1.50837	1.55333	1.60972	1.57522	89.2682	88.0079	91.8289	89.3848	Rubiarbonol G
1635_C18pos	1.89788	21.4298	4.1958	10.2567	3.54585	2.45219	2.49657	216.297	44.1148	9.48507	1.50837	1.55333	1.60972	1.57522	27.597	28.513	29.0234	26.1371	Analogue (R = -NHAc)
1638_C18pos	1.31609	1.28779	1.37759	1.37319	34.5206	7.1318	14.9378	19.6856	12.209	23.7508	1.50837	1.55333	1.60972	1.57522	12.1019	11.1123	10.5474	11.1218	Unknown
1639_C18pos	52.8845	22.2408	21.316	25.5379	10.702	11.813	8.48988	5.96546	14.9695	11.7616	12.1783	13.3433	5.32837	8.21225	14.9228	22.654	22.0177	20.5338	LysoPC(18:2(9Z,12Z))
1640_C18pos	46.5534	33.5042	39.9152	51.0927	23.565	16.6763	12.9946	8.4132	28.3161	16.1002	11.7987	15.5328	13.0809	16.3362	26.9744	34.2243	38.6554	35.9791	LysoPC(18:2(9Z,12Z))
1646_C18pos	30.642	49.7929	40.22	51.4835	4.16421	13.1138	14.4082	14.3458	9.48426	11.5796	169.39	249.269	234.462	194.701	17.1561	25.5706	22.5535	25.8488	2-{2-[3-(7-methoxy-4,8-dimethyl-2-oxo-2H-chromen-3-yl)propanamido]-3-methylpentanamido}-2-phenylacetic acid
1647_C18pos	6.02344	1.28779	54.5239	1.37319	104.762	78.4679	41.6581	12.2199	2.88429	1.23774	1.50837	1.55333	1.60972	1.57522	16.7777	18.5423	17.162	19.1129	Unknown
164_C18pos	83.7033	62.9638	71.315	72.3516	34.4722	36.0781	29.0043	14.8251	13.8308	25.5441	46.0107	33.4701	39.1367	33.0052	59.0891	42.835	42.7786	46.2888	Unknown
1660_C18pos	3.33259	27.0078	4.65673	14.6288	12.0208	6.06548	14.6939	15.4795	79.8986	20.6928	1.50837	1.55333	1.60972	1.57522	18.5136	18.441	17.615	16.3181	Unknown
1661_C18pos	3.84316	27.1608	7.3656	12.971	18.0524	6.6293	21.9837	15.4003	75.4235	63.5673	1.50837	1.55333	1.60972	1.57522	21.9633	24.3243	25.5615	25.2831	pkonid:31196|ATRDFZWUXCJSPA-UHFFFAOYSA-N
1666_C18pos	142.308	79.081	60.8074	62.3091	90.94	58.7569	52.7294	27.8256	108.411	72.0364	1.50837	1.55333	1.60972	1.57522	103.697	59.5873	64.4234	80.678	MINEs-388294
1671_C18pos	178.944	558.388	922.916	953.948	215.111	241.015	226.401	159.601	348.768	112.166	1.50837	1.55333	1.60972	1.57522	244.857	444.458	436.615	425.651	N-(2?-Hydroxy-4E-decenoyl), 1-O-?-D-glucopyranoside
1675_C18pos	9.73252	35.7724	29.6532	32.9188	40.3677	13.8957	23.0182	44.8896	73.6219	32.6095	24.4713	11.057	14.5012	16.6037	30.9726	24.7732	26.9268	29.0501	pouogenin A
1676_C18pos	12.2436	50.7963	97.1468	109.06	17.1147	27.0109	22.7919	10.0975	33.772	6.47561	1.50837	1.55333	1.60972	1.57522	19.0955	43.7282	45.9216	40.3793	4-(3-butoxypropyl)-9-(2-ethoxy-3-methoxyphenyl)-2-methyl-4,7,17-triazatetracyclo[8.7.0.0?,?.0??,??]heptadeca-1(10),11,13,15-tetraene-3,6-dione
1681_C18pos	126.682	1.52476	1.37759	1.37319	1.56515	1.43899	1.38703	1.23082	1.28034	1.23774	11.6137	1.55333	8.67867	1.57522	4.89632	9.79027	10.5077	7.80624	Unknown
1683_C18pos	54.4962	58.2077	40.3337	48.8844	25.2351	28.9301	27.004	44.6291	36.0188	29.8443	239.234	356.483	399.303	348.242	37.9411	35.9694	39.6864	41.4158	Unknown
1684_C18pos	49.5196	44.0434	9.89672	24.8375	4.76644	4.5084	16.6151	5.77292	22.3034	12.5143	1.50837	1.55333	1.60972	1.57522	31.2281	36.4599	35.451	30.8567	Unknown
1686_C18pos	558.728	1464.73	1851.36	2115.57	713.216	682.241	626.785	497.071	1016.44	315.628	1.50837	16.179	1.60972	1.57522	815.178	1090.66	1047.11	1112.21	UNPD13645
1692_C18pos	94.6114	106.76	106.53	109.162	14.7425	16.7898	12.3815	73.2868	15.5521	55.2731	1.50837	11.1744	14.2274	3.02395	44.7299	51.9617	44.2699	48.233	pkonid:570464|OVIYREYKTPRMLS-UHFFFAOYSA-N
1697_C18pos	1.31609	1.28779	1.37759	1.37319	19.6122	14.8903	31.3726	5.71018	6.00658	3.42679	1.50837	2.97835	1.60972	1.57522	6.25563	8.10608	8.02234	7.78389	2'',3''-Dihydroochnaflavone
1699_C18pos	131.871	54.4848	76.7594	70.3167	75.1534	39.8902	47.6497	15.9544	93.6727	72.6639	1.50837	1.55333	1.60972	1.57522	114.377	57.6134	59.9493	70.9101	Unknown
1701_C18pos	52.2509	57.65	40.3546	53.84	33.1576	32.4586	31.0827	48.5753	42.4179	30.279	565.395	428.617	469.13	421.973	56.8053	41.9642	42.0109	43.4112	(2E,24R)-24-[(alpha-L-ascarosyl)oxy]-2-methylpentacos-2-enoic acid
1703_C18pos	9.44001	31.3438	71.9641	64.7648	12.2768	16.0228	11.8279	6.77015	19.5974	4.59556	1.50837	1.55333	1.60972	1.57522	17.2444	28.5729	27.4006	22.1306	pkonid:992513|ZUMYEBMXWDSHPT-UHFFFAOYSA-N
1708_C18pos	1.31609	1.28779	1.37759	1.37319	61.9168	41.0585	44.0864	1.23082	1.28034	1.23774	1.50837	1.55333	1.60972	1.57522	44.6218	82.7355	84.2653	73.1963	2-deoxy-20-hydroxyecdysone 22-phosphate
1712_C18pos	34.0635	5.25487	15.6417	3.07191	48.7791	53.5809	49.4954	9.02619	24.4872	9.2048	1.50837	1.55333	1.60972	1.57522	32.7582	41.274	32.1009	31.1345	Orange B
1713_C18pos	1.6522	1.28779	1.37759	1.37319	104.771	71.1469	149.825	25.2477	27.557	14.7627	1.50837	1.55333	1.60972	1.57522	26.8933	35.6271	34.1314	34.6929	Verrulactone B
1715_C18pos	80.1497	44.5916	53.2688	58.3684	34.2863	32.3825	34.4466	22.7339	51.5069	37.5929	1.50837	7.92647	8.65706	6.04227	53.7312	41.8982	41.1803	44.1867	Unknown
171_C18pos	21.9785	116.067	58.5421	112.278	7.46967	9.6861	9.12326	20.9661	14.1255	17.3825	87.6368	57.2284	70.9699	68.6582	25.2378	28.0802	29.449	26.9428	(2R,4S)-form
1720_C18pos	3.04235	5.03901	8.95256	1.49069	9.90747	1.49521	9.62079	2.89196	1.28034	44.7748	1.50837	1.55333	1.60972	1.57522	9.96141	10.4523	9.84393	10.1439	UNPD112938
1721_C18pos	132.685	88.9048	108.689	126.496	32.8617	66.0797	42.6002	11.0698	6.93703	22.2073	1.50837	1.55333	1.60972	1.57522	55.1222	70.0736	65.9005	55.1236	Unknown
1726_C18pos	48.3979	113.836	163.412	188.266	37.2178	58.4035	57.9429	33.1554	54.33	24.2283	1.50837	1.55333	1.60972	1.57522	40.6795	93.3456	89.4647	87.2402	CNP0436448
1737_C18pos	22.3325	60.7939	37.0859	46.9758	14.6311	17.4522	23.3156	15.7215	74.9658	48.2334	1.50837	1.55333	1.60972	1.57522	25.2366	32.0896	32.0247	26.5936	(+)-morelloflavone
1740_C18pos	17.8015	61.9563	21.0793	38.904	58.6017	17.8389	56.9934	46.6052	109.541	117.793	1.50837	1.55333	1.60972	1.57522	50.3445	54.0497	54.2744	54.2449	UNPD21993
1741_C18pos	10.7716	51.997	10.3687	44.9946	31.4553	16.4258	35.3513	36.0512	127.351	37.5714	1.50837	1.55333	1.60972	1.57522	34.9199	36.3274	33.6014	33.5448	pkonid:629099|QGGNKJAJWMPKIU-UHFFFAOYSA-N
1742_C18pos	5.13357	22.1407	6.24589	13.0629	30.1209	10.7369	25.9155	20.4465	41.5214	54.0936	1.50837	1.55333	1.60972	1.57522	21.8512	20.5196	22.1225	20.8868	pkonid:77821|BWXVQEGPCYCHLB-UHFFFAOYSA-N
1745_C18pos	83.8811	51.0707	73.4777	66.3935	28.7553	36.7114	21.0815	3.85608	2.5064	11.3074	1.50837	1.55333	1.60972	1.57522	56.3263	31.7043	36.5963	34.858	8-Hydroxy, 7-O-(4-hydroxybenzoyl)
1747_C18pos	1.31609	1.28779	1.37759	1.37319	11.572	29.9816	10.3415	7.07935	23.5899	33.1908	1.50837	1.55333	1.60972	1.57522	10.6296	13.4187	11.8729	11.8628	Unknown
1751_C18pos	181.544	15.2945	7.7598	10.3455	6.65699	5.44731	6.08445	5.30769	3.40091	3.12305	1.50837	1.55333	1.60972	1.57522	24.3368	34.185	34.6778	28.8729	Lophirone L
1758_C18pos	9.39723	9.49899	6.16554	6.1849	36.3927	2.32232	4.78493	19.4251	19.137	8.30712	1.50837	73.5444	80.6354	239.034	129.351	4.68655	7.44125	11.5884	Unknown
1759_C18pos	93.8558	124.905	59.8217	58.612	292.063	23.5857	39.9859	208.662	199.454	92.5772	4350.92	977.85	1531.16	3603.24	816.087	34.5278	55.7449	116.828	Unknown
1761_C18pos	1.31609	1.28779	1.37759	1.37319	34.0174	14.5026	23.1104	160.292	271.179	70.3952	1.50837	1.55333	1.60972	1.57522	79.2578	72.0677	73.0922	71.9504	pkonid:237389|GTKIMJNHEFFKCG-UHFFFAOYSA-N
1765_C18pos	347.714	647.498	215.117	294.381	158.826	221.72	197.321	323.772	345.286	179.195	20.4195	1.55333	1.60972	1.57522	294.882	207.708	247.055	266.073	3-hydroxyechinenone3-Hydroxyechinenone3-Hydroxy-beta,beta-caroten-4-one
1769_C18pos	22.4113	20.8887	11.6826	16.7486	7.17238	10.649	3.51018	61.4329	10.8944	2.23133	258.276	112.36	90.3062	254.475	15.1853	16.6146	15.7469	10.8112	3,4-Dihydroanhydrorhodovibrin
1773_C18pos	1.31609	1.28779	1.37759	1.37319	6.2749	1.5489	2.56411	24.5154	61.1886	14.8	1.50837	1.55333	1.60972	1.57522	4.09024	3.31365	3.34504	3.22192	Scorzonoside
1777_C18pos	3.48499	1.28779	1.37759	1.37319	19.4342	31.9551	30.0887	1.23082	10.9608	1.53256	1.50837	1.55333	1.60972	1.57522	23.8706	24.7397	23.0957	23.5021	5-Hydroxy-7-methoxyflavone-(4' ->O -> 8'')-4''',5'',7''-trihydroxyflavone
1779_C18pos	1.65461	3.0976	4.94001	7.19077	23.2267	9.47548	26.2122	23.6836	46.4627	12.4604	1.50837	1.55333	1.60972	1.57522	14.0479	16.2565	14.9167	15.5538	Geldanamycin B
1781_C18pos	4.22437	2.95306	4.70248	6.24833	26.4535	14.7877	39.6155	15.8954	33.0391	25.814	1.50837	1.55333	1.60972	1.57522	9.08538	18.5238	17.3184	14.8832	UNPD202355
1782_C18pos	3.57686	3.58973	6.03465	7.89555	32.0933	17.6475	37.3469	18.6965	56.2304	19.5937	1.50837	1.55333	1.60972	1.57522	16.5174	20.9604	21.3007	19.889	UNPD202355
1785_C18pos	69.3565	79.2321	46.6707	52.3434	55.2735	31.7755	31.2831	76.4031	65.2353	45.7594	1297.64	515.488	650.477	1026.79	72.404	37.5548	42.802	57.0321	Unknown
1786_C18pos	1.31609	2.09831	2.96034	1.37319	46.4043	43.4675	52.9	7.07481	8.96941	27.1056	5.90398	1.55333	1.60972	3.39978	19.4152	19.8844	19.2041	18.6018	2-amino-4-({1-[(carboxymethyl)-C-hydroxycarbonimidoyl]-2-{[1-(3,5-dihydroxyphenyl)-2-hydroxy-2-(3-hydroxy-4-methoxyphenyl)ethyl]sulfanyl}ethyl}-C-hydroxycarbonimidoyl)butanoic acid
1789_C18pos	87.4554	83.3245	77.5107	67.242	17.6954	23.4227	15.7239	26.545	36.1543	21.7692	1.50837	1.55333	1.60972	1.57522	38.9078	36.3289	44.4374	48.5865	Unknown
1790_C18pos	53.6024	81.5746	34.1223	52.3108	23.385	34.7362	34.261	39.0457	43.3874	13.1749	1.50837	1.55333	1.60972	1.57522	31.8756	32.9257	36.3414	35.3096	AdonixanthinDoradexanthin
1791_C18pos	81.9904	84.0501	74.0918	64.1355	18.5042	22.0588	15.2408	27.6377	35.4241	21.9083	1.50837	1.55333	1.60972	1.57522	43.1925	35.1047	43.9526	41.442	Unknown
1797_C18pos	2.0228	2.05896	2.1931	2.2995	40.4595	1.95172	1.95434	2.1344	2.17011	2.10055	60.7896	22.4724	27.7366	27.1253	1.65312	2.8415	2.94087	3.32474	Unknown
179_C18pos	79.9029	96.6712	43.7272	47.0052	16.0899	14.8086	13.2912	35.3526	36.7032	42.3839	36.9851	8.03491	7.58352	10.2879	34.6643	39.4379	41.0652	34.6375	(2R)-2-hydroxypentanedioate
1800_C18pos	9.92751	13.2453	7.68566	7.45116	55.9288	3.68427	5.12129	24.3158	21.0344	11.783	1.50837	114.044	213.897	470.723	173.877	5.10999	7.61171	13.119	low score: UNPD82482
1802_C18pos	1.31609	1.28779	1.37759	1.37319	50.1377	65.9916	74.9744	33.5943	16.8922	68.3772	1.50837	1.55333	1.60972	1.57522	30.3615	35.0145	32.9381	33.3662	Unknown
1804_C18pos	36.4487	62.2866	31.7729	50.3768	6.87131	8.80937	7.86955	27.0356	17.7376	12.6144	40.0414	16.7849	15.3099	48.6465	16.8806	26.9432	26.5169	21.0769	DG(16:0/16:0/0:0)
1812_C18pos	16.1553	3.30389	61.7502	3.08697	6.53177	2.61619	11.395	2.43035	1.55959	41.5303	1.50837	1.55333	1.60972	1.57522	12.4191	13.3386	13.2348	12.0061	Kaempferol 3-O-glucosyl-(1->2)-rhamnoside
1820_C18pos	1.80719	1.28779	1.37759	1.37319	69.2636	125.675	103.743	39.7161	42.0865	181.822	12.4175	1.55333	1.60972	1.57522	50.2097	43.7665	43.3762	37.9271	Erythrodiol 3-decanoate
1825_C18pos	111.59	138.131	77.8902	104.873	59.7234	59.8076	56.8681	86.3705	96.1978	30.7853	1.50837	13.6158	1.60972	11.9347	80.7209	59.7205	70.5985	70.9112	3-benzyl-6,9,12,15-tetrakis(butan-2-yl)-1,4,7,10,13-pentaazacyclopentadeca-1,4,7,10,13-pentaene-2,5,8,11,14-pentol
1826_C18pos	67.2971	118.57	60.633	81.0232	44.1572	32.9483	41.1707	73.7214	83.6354	18.7152	1.50837	1.55333	1.60972	1.57522	70.4861	50.9963	49.7514	54.6633	Unknown
1829_C18pos	44.8481	35.6462	35.8749	35.8775	25.8801	18.2042	13.0035	7.9724	4.17446	7.6759	1.50837	1.55333	1.60972	1.57522	44.2574	19.3295	22.932	30.7028	low score: Procyanidin B2
182_C18pos	157.518	287.821	152.094	260.89	136.405	151.4	161.511	24.2888	23.4284	69.9329	24.6456	7.78934	8.67237	10.2372	126.664	130.784	123.465	121.658	2H-1-Benzopyran-2-one
1830_C18pos	1.31609	1.28779	1.37759	1.37319	29.609	27.2731	19.8164	1.23082	1.28034	1.23774	1.50837	1.55333	1.60972	1.57522	45.0398	39.1179	42.7947	44.4484	Na salt
1839_C18pos	612.4	1136.11	716.311	930.077	518.985	248.65	421.644	1172.27	1163.72	717.866	1.50837	1.55333	1.60972	21.0676	834.715	593.189	676.169	756.533	Scutianine K
183_C18pos	20.6836	9.50221	5.2829	9.05265	6.48066	5.34323	11.7901	9.05051	5.09451	67.0613	24.2108	10.4189	10.905	10.9998	12.1687	11.6733	11.8814	11.0923	2H-1-Benzopyran-2-one
1840_C18pos	43.8063	78.3799	37.5241	52.2174	42.8413	15.0591	30.5924	80.7967	65.749	48.1261	1.50837	1.55333	1.60972	1.57522	54.704	38.3514	41.218	48.5613	Unknown
1841_C18pos	2.37902	3.7176	1.37759	3.26585	14.0603	6.62371	14.4734	13.5143	62.675	7.06102	1.50837	1.55333	1.60972	1.57522	11.9123	12.6362	15.5046	14.1399	Unknown
184_C18pos	167.459	64.6828	47.1043	85.6498	88.4869	113.439	129.297	22.1724	11.087	71.1392	26.5582	9.72611	9.71168	12.9015	81.2265	83.108	83.1278	78.4712	1H-Indene-1,2(3H)-dione
1854_C18pos	21.6593	5.90021	39.6948	8.58195	15.998	7.67475	11.0953	16.2014	6.05934	73.6601	6.06086	1.55333	1.60972	1.57522	18.4105	21.4584	18.929	18.5326	rutin
1855_C18pos	105.55	72.4438	64.3339	101.714	12.8742	19.8752	13.5744	27.2338	16.2413	18.3767	1.50837	28.1429	16.6518	1.57522	37.0481	43.5177	47.159	47.3221	DG(14:0/0:0/20:4n6)
185_C18pos	55.1368	68.8616	44.1468	68.6766	47.5948	50.7881	60.1417	13.9151	11.0802	29.5878	28.3004	9.46083	10.5051	11.2087	45.3019	44.1037	43.9891	43.2257	Unknown
1860_C18pos	25.4669	13.7064	9.1853	11.1531	18.9087	24.8908	24.3948	23.9319	23.0971	35.1227	1.50837	1.55333	1.60972	1.57522	18.7314	20.9549	18.6862	19.4609	3'-Dehydrouriolide
1861_C18pos	1162.94	1074.06	812.518	1108.59	254.969	420.792	319.94	569.312	425.283	364.189	1.50837	150.964	109.724	1.57522	446.683	592.133	614.22	570.595	pkonid:810395|VJQIPMXNHWLHEJ-UHFFFAOYSA-N
1863_C18pos	92.7094	84.7206	57.8344	71.2898	40.4541	51.0033	44.9614	72.1642	66.0385	49.8382	410.063	450.236	461.612	434.67	73.3407	62.5946	62.0979	54.0977	Unknown
1869_C18pos	128.409	178.944	77.8126	84.3969	183.411	32.3042	56.6845	419.094	397.942	168	26.964	1426.98	2691.97	7453.25	1.65312	44.7412	66.6241	251.111	Unknown
1870_C18pos	1.81288	3.0976	4.26881	6.76901	32.1002	7.76801	21.7974	24.111	57.3297	11.9816	1.50837	1.55333	1.60972	1.57522	19.8406	13.9738	12.6082	15.3688	Geldanamycin D
1875_C18pos	1.31609	1.28779	1.37759	1.37319	112.248	73.8376	45.6231	1.23082	1.28034	1.23774	1.50837	1.55333	1.60972	1.57522	102.868	146.439	153.577	146.459	11-O-(2-Methylbutanoyl)
1877_C18pos	1.31609	1.28779	1.37759	1.37319	37.1109	24.1367	15.2691	1.23082	1.28034	1.23774	1.50837	1.55333	1.60972	1.57522	33.6045	48.9249	49.1672	48.6359	pkonid:737391|SVZSFUWUMPVAOH-UHFFFAOYSA-N
1878_C18pos	1.31609	2.44629	1.37759	1.37319	5.49299	9.84614	3.85508	2.34317	3.54508	37.5108	1.50837	1.55333	1.60972	1.57522	4.82811	6.23628	6.47082	7.87229	pkonid:124832|DANDLZOYFYDBPA-UHFFFAOYSA-N
1879_C18pos	147.967	164.271	161.938	222.169	72.7099	53.9396	77.6911	115.98	101.002	94.3631	1.50837	1.55333	1.60972	1.57522	113.464	118.757	120.086	122.287	Unknown
1882_C18pos	2.30466	3.6943	1.37759	1.37319	10.4223	17.6454	7.01505	2.87938	7.45948	114.323	1.50837	1.55333	1.60972	5.00134	11.8213	14.7111	14.0764	14.0714	pkonid:940839|YNUKOUNQMKPOBD-UHFFFAOYSA-N
1883_C18pos	1.31609	1.28779	1.37759	1.37319	61.2118	36.0653	23.8286	1.23082	1.28034	1.23774	1.50837	1.55333	1.60972	1.57522	69.0084	73.5244	72.7816	72.2932	Myxovirescin N1
1885_C18pos	4.83401	1.28779	1.37759	1.37319	60.3129	121.098	48.5056	12.8163	14.4448	22.4928	14.0822	1.55333	1.60972	1.57522	23.2287	23.4393	25.5313	23.1909	11-Ketone, 3-dodecanoyl
1886_C18pos	13.0235	125.09	65.1536	125.728	3.43214	5.83203	15.2935	18.1258	20.4642	14.6605	1.50837	1.55333	1.60972	1.57522	31.3055	36.745	35.1342	24.8733	pkonid:130941|DEIWOTCKEMMQCU-UHFFFAOYSA-N
1888_C18pos	1.31609	1.28779	1.49749	1.37319	42.8183	28.9337	36.0952	14.2082	12.6686	41.5856	1.50837	1.55333	1.60972	1.57522	24.2131	15.0141	15.5422	20.2094	Unknown
1889_C18pos	1.31609	1.28779	1.37759	1.37319	40.9515	26.1326	34.2745	17.4354	12.1749	45.55	1.50837	1.55333	1.60972	1.57522	23.5433	13.8202	15.4134	20.3719	isorhamnetin 3-O-robinobioside
1890_C18pos	142.573	56.4218	561.802	43.8486	83.9817	33.7087	79.2451	55.5981	17.8013	347.245	1.50837	1.55333	1.60972	1.57522	121.536	123.625	129.259	124.868	6-C-Rhamnopyranosylrhamnetin 3-O-glucopyranoside
1891_C18pos	11.9775	30.7121	15.7671	4.12063	287.891	453.138	357.021	297.052	219.592	1065.67	191.21	59.2226	99.3574	284.03	195.889	213.748	209.673	206.571	Ornithine-containing lipid
1893_C18pos	147.303	155.575	85.5036	144.818	52.4386	67.792	82.9191	25.6665	96.3499	111.471	1.50837	1.55333	1.60972	1.57522	83.9911	83.4975	82.0633	73.221	low score: UNPD154273
1894_C18pos	1.31609	1.28779	1.37759	1.37319	8.93611	14.1142	8.27869	7.55786	16.7961	33.2001	1.50837	1.55333	1.60972	1.57522	10.09	11.1093	10.5135	11.2629	Unknown
189_C18pos	16.384	26.2999	50.4575	25.4054	26.3643	20.6751	21.3923	22.8308	13.8643	7.27487	33.3022	12.7348	13.3736	11.0972	22.5369	21.5923	21.3201	23.6528	L-Lysine
1905_C18pos	18.7399	59.8198	6.474	8.9414	9.61882	15.3571	13.1351	30.3449	11.6895	31.744	1.50837	6.5606	30.5024	21.1588	18.1592	21.7767	23.1844	19.3402	1-[4-(3,3-dimethyloxiran-2-yl)-4-hydroxybutan-2-yl]-8-(3-hydroxyphenyl)-5-[(2-hydroxypropyl)amino]-3a,3b,6,6,9a-pentamethyl-2H,3H,3aH,3bH,4H,5H,5aH,6H,7H,8H,9H,9aH,9bH,10H,11H-cyclopenta[a]phenanthrene-2,7-dione
1906_C18pos	2.27959	2.54304	1.37759	1.62554	4.85029	7.88031	4.26832	2.71546	6.03579	41.3851	1.50837	1.55333	1.60972	1.57522	6.47028	6.75344	6.91215	6.3744	1-[4-(3,3-dimethyloxiran-2-yl)-4-hydroxybutan-2-yl]-8-{3-hydroxy-5-[(methylamino)methyl]phenyl}-3b-(2-hydroxyethyl)-3a,6,6,9a-tetramethyl-2H,3H,3aH,3bH,4H,5H,5aH,6H,7H,8H,9H,9aH,9bH,10H,11H-cyclopenta[a]phenanthrene-2,7-dione
1911_C18pos	21.9313	6.59186	11.1543	1.78738	302.93	539.228	453.771	41.5187	30.7421	326.135	1.50837	8.31095	19.5275	1.57522	132.742	132.478	132.207	122.301	pkonid:437765|LPTZAZYNWAEJDH-UHFFFAOYSA-N
1912_C18pos	52.0373	128.576	13.7274	17.0345	17.3305	26.1859	28.6251	62.4715	23.4217	81.6944	9.94902	23.0478	40.6884	25.898	31.3985	40.2494	44.5585	40.0521	2-(1-{4-[7-(2,3-dihydroxypropyl)-4-(1-hydroxyethyl)-8-(3-hydroxyoct-1-en-1-yl)-1,2-didehydro-3,4,5,6,9,10-hexahydro-5-benzazacyclododecin-6-yl]butyl}cyclopentyl)acetic acid
1915_C18pos	6.8515	3.78925	5.16982	5.32904	25.4201	7.72732	20.8603	11.1968	25.4133	72.5281	1.50837	1.55333	1.60972	1.57522	29.449	28.5885	33.09	29.596	UNPD221396
1916_C18pos	1.31609	1.80403	2.53401	1.37319	35.0517	123.697	83.8538	40.7989	34.5066	54.2066	1.50837	1.55333	1.60972	1.57522	29.3684	38.3458	40.7288	36.6621	Unknown
1924_C18pos	1.31609	2.5895	1.37759	1.37319	9.91395	15.0578	10.9529	36.0616	21.8551	69.5649	1.50837	1.55333	1.60972	22.698	12.5155	14.3946	14.1837	14.332	UNPD178654
1927_C18pos	1.78316	1.28779	1.37759	1.37319	32.2554	32.8377	22.0959	1.23082	1.28034	1.23774	1.50837	1.55333	1.60972	1.57522	40.6746	58.0152	58.9345	56.9528	Cauloside B;(+)-Cauloside B
1934_C18pos	79.7356	75.8993	60.9757	117.005	24.8311	32.999	35.3046	23.4803	18.7917	20.3474	4.49881	11.1807	8.94976	3.17834	43.0592	38.5439	47.3794	39.9627	Unknown
1935_C18pos	54.9822	46.8241	40.9692	44.1288	31.5168	24.9769	30.326	13.8331	15.579	19.1603	1.50837	3.14594	1.60972	1.57522	32.7866	39.7581	34.6843	35.7906	17-O-?-D-Glucopyranoside
1938_C18pos	23.1743	27.4964	29.9279	11.801	1043.7	2294.36	863.694	354.405	314.054	462.804	1125.38	153.646	230.241	504.944	485.976	471.247	487.348	459.239	low score: NAOrn 18:1/16:0
1939_C18pos	16.4787	18.6245	12.3911	22.1972	7.37574	7.85778	14.6637	9.68474	48.9121	20.5667	1.50837	1.55333	1.60972	1.57522	15.3867	17.4939	18.1989	12.6042	(6-{[3-(2,3-dihydro-1,4-benzodioxin-6-yl)-4-oxo-4H-chromen-7-yl]oxy}-3,4,5-trihydroxyoxan-2-yl)methyl 2-{[(tert-butoxy)carbonyl]amino}propanoate
1941_C18pos	114.77	112.347	65.0705	79.5734	59.2591	55.3578	50.0328	108.23	80.8813	70.2744	532.799	589.132	611.257	591.251	87.0268	80.3311	76.6127	71.115	low score: Cer 9:0;2O/34:7
1942_C18pos	1.31609	4.40087	3.76493	1.37319	61.7401	150.882	139.502	58.6013	46.4135	197.395	1.50837	1.55333	1.60972	17.3093	55.5781	60.7908	58.9761	58.7433	Unknown
1948_C18pos	66.8866	62.1531	41.924	52.3837	32.3027	35.6896	31.3688	55.5296	43.9057	40.8408	364.246	366.978	354.312	338.302	46.7197	48.9942	50.4664	40.7467	Unknown
194_C18pos	158.945	80.8797	103.743	217.892	64.5577	210.544	112.996	97.5781	214.714	182.278	5.75097	1.85447	4.32688	3.58535	109.579	178.321	119.535	100.956	O-Acetyl-L-serine
1950_C18pos	26.4723	83.367	183	178.797	95.7255	91.8619	96.5974	83.6757	180.972	42.0996	1.50837	1.55333	1.60972	1.57522	106.926	122.025	115.842	117.946	3-O-[?-D-Glucopyranosyl-(1?6)-?-D-glucopyranoside]
1954_C18pos	49.6158	41.3855	36.2964	46.1113	76.3999	69.5906	89.4049	109.644	34.6072	95.9027	418.436	720.256	800.544	632.386	47.2642	49.1057	56.3191	54.4381	Unknown
1957_C18pos	25.9712	38.6406	7.03369	8.18333	7.90856	14.1705	12.4904	25.0339	11.7372	46.6715	1.50837	1.55333	7.271	1.57522	14.1611	19.3335	19.3168	18.882	pkonid:956365|YXPFBTUTVIMVKC-UHFFFAOYSA-N
1959_C18pos	3.32262	1.28779	1.99906	1.37319	44.5674	91.5137	69.0881	5.63076	2.82354	24.609	1.50837	1.55333	1.60972	1.57522	20.9086	20.8359	20.1566	20.9489	Unknown
1960_C18pos	90.4684	49.5391	40.3112	55.127	36.2373	48.2719	41.9189	66.3828	50.0578	68.3615	1.50837	1.55333	1.60972	1.57522	51.6568	57.6122	51.3657	53.6352	BETA-NICOTINAMIDE ADENINE DINUCLEOTIDE
1962_C18pos	22.3538	22.4685	19.3909	19.7447	20.7414	19.2348	27.9918	8.32144	12.9174	12.4173	1.50837	1.55333	1.60972	1.57522	16.1187	19.6868	18.096	18.4387	UNPD46358
1963_C18pos	1.31609	1.28779	1.37759	1.37319	8.05213	34.4278	18.2649	15.0685	9.53729	6.3481	1.50837	1.55333	1.60972	1.57522	10.2811	11.2552	10.4792	9.3904	UNPD214700
1964_C18pos	319.897	60.2564	82.502	14.0067	1976.35	3669.26	2488.15	393.493	225.83	2450.61	672.537	141.415	426.824	384.607	765.54	826.984	831.608	752.635	pkonid:755971|UBJQOANJERYKMN-UHFFFAOYSA-N
1965_C18pos	21.2799	35.5999	39.3438	43.4886	14.2001	21.4182	37.7569	30.4095	74.9647	79.7161	1.50837	1.55333	1.60972	1.57522	34.1262	41.3239	41.028	43.3796	Unknown
1968_C18pos	9.23364	32.1785	38.0931	9.48793	1375.78	4310.69	1968.52	1753.67	990.785	1314.37	247.388	102.565	104.722	663.214	971.986	828.462	941.735	860.018	Unknown
1969_C18pos	74.9185	1.28779	1.37759	1.37319	1.56515	1.43899	1.38703	1.23082	1.28034	1.23774	1.50837	1.55333	1.60972	1.57522	12.5861	12.5272	12.259	12.9574	GlcCer(d14:2(4E,6E)/18:1(9Z))
1974_C18pos	1.31609	1.28779	1.37759	1.37319	25.1709	45.6579	52.0812	3.02273	6.88337	33.0169	1.50837	1.55333	1.60972	1.57522	11.8938	14.0868	15.5777	14.6501	low score: SM 31:4;3O
1976_C18pos	1.31609	1.28779	1.37759	1.37319	96.9444	140.308	65.5716	34.0773	31.1745	38.8008	29.8615	1.55333	1.60972	1.57522	49.6095	34.0316	36.2371	41.5022	low score: TG 8:0_11:0_18:1
1977_C18pos	1.31609	1.28779	1.37759	1.37319	52.3204	22.2869	36.2541	30.7171	29.3426	45.4772	1.50837	1.55333	1.60972	1.57522	21.2513	21.7065	22.1928	21.8199	pkonid:607239|PSOKEQKBZDOZCR-UHFFFAOYSA-N
1982_C18pos	6.38052	18.5811	37.5392	39.8475	21.7239	19.8776	22.3507	18.4963	38.8171	10.4145	1.50837	1.55333	1.60972	1.57522	22.109	27.5965	26.0141	26.613	All-trans-heptaprenyl diphosphate
1986_C18pos	2.0369	3.47982	2.65147	2.06538	63.1214	111.157	94.2941	9.19176	6.26839	50.1072	133.054	1.55333	1.60972	41.0115	33.198	25.5454	26.5019	26.2453	pkonid:472113|MLHNFRNYBFWBAQ-UHFFFAOYSA-N
1987_C18pos	12.3804	15.4807	8.38143	8.10868	143.583	126.923	50.0832	45.7457	35.7632	25.8494	2226.21	101.758	192.715	426.346	97.428	32.83	38.3655	46.4161	pkonid:598820|PNCSOWDONJIHKJ-UHFFFAOYSA-N
1989_C18pos	143.833	124.874	195.719	223.888	21.4231	66.3557	36.9852	17.3504	14.8105	21.3307	1.50837	3.56807	1.60972	1.57522	54.447	69.9281	55.4637	58.9499	TMC 95C
1990_C18pos	6.50639	5.47299	43.1415	29.7174	2.6244	2.84681	3.04276	4.76147	3.35006	4.28088	89.6123	49.3675	72.836	46.383	5.28618	5.67687	6.60274	6.30043	Unknown
1991_C18pos	1.31609	1.71486	2.10691	1.37319	59.5587	129.379	81.2287	28.4191	12.127	53.4126	1.50837	1.55333	1.60972	1.57522	28.9776	26.3921	29.1294	27.0989	Unknown
1993_C18pos	1.51241	5.54199	1.82757	3.09864	3.0628	2.19512	2.16342	59.9253	10.3783	9.25654	1.50837	1.55333	1.60972	1.57522	9.33023	10.2404	9.97861	10.3666	low score: Compound_2605658_C25H44O21
1995_C18pos	41.4444	243.162	183.062	33.1091	4854.88	7309.88	5858.58	3035.48	2234.69	8948.6	580.702	390.941	505.609	1793.88	2708.05	2793.72	2629.9	2712.73	3-Pentadecanoyl
1_C18pos	1.78662	1.42579	1.49059	1.48921	21.1002	17.8799	28.8271	8.14484	7.52316	3.7073	4.27802	3.19165	3.30378	3.37093	9.78419	11.5551	11.2948	11.204	1-Aminocyclopropane-1-carboxylate
2007_C18pos	38.363	8.4549	10.5832	1.98607	209.768	274.87	216.574	53.1373	29.2156	250.456	1.50837	13.0377	60.7317	50.8968	93.4044	86.9609	88.5709	90.0585	CE(20:5(5Z,8Z,11Z,14Z,16E)-OH(18R))
2010_C18pos	1.31609	1.28779	1.37759	1.37319	42.1769	84.0354	47.936	54.0475	31.9505	37.9667	1.50837	1.55333	1.60972	1.57522	32.3352	20.9287	25.1927	26.569	3-Tetradecanoyl
2011_C18pos	68.0701	97.3056	87.9783	141.826	4.09884	13.6801	9.46267	15.2037	12.3439	11.3104	1.50837	22.8667	8.26889	1.57522	15.364	37.7224	35.7045	28.0799	muricellasteroid B
2012_C18pos	12.0878	1.28779	1.37759	1.37319	42.3371	75.9404	35.3069	5.70742	2.32683	11.6301	1.50837	1.55333	13.6735	1.57522	17.3595	16.2757	18.2475	16.3463	CE(7D7)
2013_C18pos	185.805	1.28779	1.37759	1.37319	1.56515	1.43899	1.86122	1.23082	1.28034	1.23774	1.50837	1.55333	40.4867	1.57522	16.3317	21.2881	22.0507	19.6726	Unknown
2016_C18pos	1.31609	1.6934	3.51768	1.37319	117.526	500.034	142.903	180.977	67.8044	61.1972	36.3876	16.749	1.60972	85.7576	85.4146	88.3491	86.8381	87.5347	UNPD68420
2021_C18pos	1.31609	2.15509	2.28387	1.37319	16.0732	33.3849	16.7818	22.8599	10.0319	23.5922	1.50837	1.55333	1.60972	12.9857	9.09087	11.4063	11.402	9.60284	(3beta,5alpha,6alpha,22E)-ergosta-7,22-diene-3,5,6-triol 6-oleate
2024_C18pos	91.0517	107.626	55.1977	71.2615	52.4464	46.4054	46.7445	92.1238	76.7694	61.4359	705.627	522.188	672.836	572.401	77.6784	60.6208	69.6307	71.826	UNPD168755
2025_C18pos	1.31609	1.28779	33.3756	1.37319	60.225	49.2367	23.1531	4.12385	1.28034	1.23774	1.50837	1.55333	1.60972	1.57522	6.45611	8.38784	7.91884	9.54163	Unknown
2034_C18pos	56.2321	62.8717	34.9194	42.2087	32.4196	29.3	28.3609	56.4696	43.7772	34.5079	563.593	314.175	367.781	400.618	49.4527	37.8335	37.6042	44.9965	Unknown
2040_C18pos	1.31609	10.9234	5.03682	1.37319	183.563	166.684	160.953	145.136	112.434	245.549	103.717	1.55333	1.60972	107.475	132.768	86.2051	88.0439	106.345	PA(O-20:0/17:1(9Z))
2045_C18pos	2.24382	6.48824	8.01716	2.2675	224.421	736.218	252.578	190.27	50.2366	123.027	98.1924	14.5685	21.2873	115.379	125.623	128.056	125.238	122.654	low score: CE(20:3(8Z,11Z,14Z)-2OH(5,6))
2052_C18pos	123.444	133.82	72.0638	119.899	48.1783	55.5881	68.8171	18.2194	80.2602	94.7966	1.50837	1.55333	1.60972	1.57522	67.4215	68.3814	65.1661	57.9736	Unknown
2056_C18pos	85.027	84.8426	49.4214	80.6118	33.9961	37.8277	49.9632	11.1573	56.8354	63.7401	1.50837	1.55333	1.60972	1.57522	51.1595	48.0601	45.8807	41.1929	1,3,4,2',3'-pentahydroxy-2-(icosanoylamino)tricosene
2057_C18pos	479.804	382.291	314.165	398.459	121.427	182.304	171.378	170.241	130.364	156.024	1.50837	1.55333	16.6744	1.57522	175.117	272.349	248.797	220.426	Soyacerebroside I
2068_C18pos	2.10234	14.1969	18.4914	1.37319	504.597	972.382	613.534	124.897	37.627	523.405	1.50837	12.8818	1.60972	78.4173	155.343	157.932	178.449	169.43	3-O-(9Z-Octadecenoyl)
2074_C18pos	56.0669	35.5568	49.6952	49.5958	9.82425	26.9635	15.3438	2.57756	1.96794	7.02062	1.50837	1.55333	1.60972	1.57522	22.0778	26.1585	25.6134	21.2524	low score: Compound_2925765_C24H40O23S
2080_C18pos	1.31609	1.28779	1.37759	1.37319	24.3661	49.4421	19.1961	19.8524	7.21329	9.07102	30.457	1.55333	1.60972	1.57522	16.1142	8.21188	10.2458	10.5935	CE(22:6(5Z,8E,10Z,13Z,15E,19Z)-2OH(7S, 17S))
2087_C18pos	5.55159	1.28779	37.4001	1.37319	86.5246	73.6861	41.1398	8.04737	3.62381	1.23774	1.50837	1.55333	1.60972	1.57522	14.3606	16.8047	16.7661	16.8198	pkonid:992712|ZUQLBSNKNHTECC-UHFFFAOYSA-N
2088_C18pos	551.499	464.241	366.333	473.91	152.187	209.769	202.546	230.628	171.42	208.766	1.50837	1.55333	1.60972	17.8083	241.043	320.673	299.535	271.886	35-O-[5R-Amino-2R,3S,4R-trihydroxy-2-(hydroxymethyl)-1S-cyclopentyl] ether
2093_C18pos	66.2897	78.2713	42.1782	54.7567	36.9031	37.3256	38.2234	62.5158	48.1204	45.1835	318.048	339.283	455.022	358.848	58.785	52.608	47.2778	51.5819	plakoridine B
2105_C18pos	1.31609	1.28779	1.37759	1.37319	45.1467	6.44946	28.4437	29.5965	57.0595	39.9885	1.50837	1.55333	1.60972	1.57522	7.62036	10.5554	9.47164	8.59448	pkonid:726742|SPIXUCWOTRLFAZ-UHFFFAOYSA-N
2114_C18pos	187.936	140.328	153.766	162.291	55.044	79.8107	56.5852	22.1068	9.09114	19.3707	1.50837	1.55333	1.60972	1.57522	90.7736	83.0678	89.574	84.6457	low score: Indapamide
2119_C18pos	49.5408	53.3153	51.1795	54.3329	32.4521	25.3233	27.3146	50.8735	35.8593	38.6354	172.694	1006.04	1049.49	833.264	199.272	33.7392	35.8491	40.0276	Amidepsine I
2121_C18pos	50.1426	25.4697	27.2278	42.0295	2.89283	9.53689	7.19952	6.66764	5.70007	8.43448	1.50837	18.6983	1.60972	7.55104	8.93506	16.4364	16.2077	12.7438	norokadanone
2122_C18pos	1.72096	1.28779	1.37759	1.37319	28.6486	25.3325	14.6966	1.23082	1.28034	1.23774	1.50837	1.55333	1.60972	1.57522	41.8632	58.6428	63.2986	51.4787	pkonid:748667|TWYIGPPZFWTZFI-NPPMLFKCSA-N
2125_C18pos	49.2989	119.707	15.0046	15.5903	20.0688	29.7812	26.7894	63.5882	22.4854	79.6536	1.50837	65.6065	134.483	62.6497	33.9938	45.3502	43.9003	41.4827	Unknown
2126_C18pos	55.4433	37.2155	41.1084	39.3549	20.5407	19.3329	13.8457	5.9716	3.22842	7.56302	1.50837	1.55333	1.60972	1.57522	39.3361	18.8966	22.5539	26.2	4D-Hydroxy
2132_C18pos	72.101	101.773	53.4073	84.0714	26.03	44.4004	36.5212	80.2044	68.0187	36.9044	1.50837	1.55333	1.60972	1.57522	39.5074	58.0033	56.1559	51.1663	2-aminoethoxy((2R)-3-[(1E)-octadec-1-en-1-yloxy]-2-{[(5Z)-7-{3-[(2Z,5Z)-undeca-2,5-dien-1-yl]oxiran-2-yl}hept-5-enoyl]oxy}propoxy)phosphinic acid
2133_C18pos	1.31609	1.28779	1.37759	1.37319	73.8351	13.0347	62.2765	53.9465	94.3018	88.2372	1.50837	1.55333	1.60972	1.57522	16.7186	21.6575	21.008	18.0802	Unknown
2134_C18pos	67.132	86.9768	41.9184	62.7644	22.8135	37.0453	22.8173	73.8628	69.0431	23.5292	1.50837	1.55333	1.60972	1.57522	44.9143	48.427	44.2779	43.758	PI(15:0/14:0)
2137_C18pos	28.8432	13.7049	60.0694	11.9084	18.2426	15.1863	9.54002	31.0774	13.8728	49.3181	1.50837	1.55333	1.60972	1.57522	22.15	23.6647	25.5698	24.5694	3-[(2S,3R,4S,5S,6R)-4,5-dihydroxy-3-[(2R,3R,4R,5R,6S)-3,4,5-trihydroxy-6-methyloxan-2-yl]oxy-6-[[(2R,3R,4R,5R,6S)-3,4,5-trihydroxy-6-methyloxan-2-yl]oxymethyl]oxan-2-yl]oxy-5,7-dihydroxy-2-(4-hydroxyphenyl)-6-methoxychromen-4-one
2138_C18pos	59.768	61.3936	40.8405	59.3016	10.5009	24.0955	14.8487	41.8372	43.0003	13.372	1.50837	1.55333	1.60972	1.57522	23.4459	30.0567	32.0063	31.0248	MGDG(16:3(7Z,10Z,13Z)/20:5(5Z,8Z,11Z,14Z,17Z))
2140_C18pos	104.921	108.226	90.4614	103.715	83.0809	57.2153	60.2699	103.836	80.9781	71.1343	1746.46	1791.52	1820.25	1603.35	99.1396	72.6968	93.1029	94.8519	PC(o-18:1(9Z)/18:1(11Z))
2148_C18pos	809.007	1361.77	737.963	1132.32	238.007	186.492	184.406	736.185	506.316	347.553	1.50837	74.8708	42.9391	13.8076	539.096	625.559	612.853	550.249	1-(9Z-octadecenoyl)-2-(7Z,10Z-hexadecadienoyl)-3-O-beta-D-galactosyl-sn-glycerol
2152_C18pos	170.437	141.24	80.8668	138.823	24.5441	45.0253	26.8726	114.356	59.8522	43.2017	1.50837	14.6572	1.60972	1.57522	89.1463	89.8964	75.4838	131.486	1-(9Z,12Z-octadecadienoyl)-2-hexadecanoyl-3-O-beta-D-galactosyl-sn-glycerol
2154_C18pos	42.7097	51.535	30.8878	36.5744	10.138	17.643	13.9306	49.0301	59.5765	25.6435	1.50837	1.55333	1.60972	1.57522	24.8889	33.7923	34.5987	32.8985	2-(dimethylamino)ethoxy(3-[(4Z,7Z,10Z,13Z,16Z,19Z)-docosa-4,7,10,13,16,19-hexaenoyloxy]-2-(pentadecanoyloxy)propoxy)phosphinic acid
2155_C18pos	1.31609	1.28779	1.37759	1.37319	80.3838	6.52591	37.1851	38.4643	83.7783	60.556	1.50837	1.55333	1.60972	1.57522	16.7063	10.7805	11.2797	13.0458	Unknown
2156_C18pos	1.31609	1.28779	1.37759	1.37319	60.3394	46.3583	31.2109	1.23082	1.28034	1.23774	1.50837	1.55333	1.60972	1.57522	66.7232	65.6608	71.9199	63.9846	pkonid:672527|RHOHXGSADTZSDZ-UHFFFAOYSA-N
2157_C18pos	1.31609	1.28779	1.37759	1.37319	23.5858	31.6585	25.4273	44.7397	35.2486	46.7119	1.50837	1.55333	1.60972	1.57522	19.4581	18.3643	20.0136	20.0302	PG(O-18:0/18:4(6Z,9Z,12Z,15Z))
2158_C18pos	3.61982	1.28779	1.37759	1.37319	14.2177	64.6158	20.4874	7.73143	6.84956	39.1336	1.50837	1.55333	1.60972	1.57522	10.8334	14.0268	13.4619	11.635	PG(O-16:0/20:4(5Z,8Z,11Z,14Z))
2160_C18pos	85.875	104.376	56.0288	63.1315	24.5738	31.4236	26.2064	105.885	125.366	52.9765	1.50837	1.55333	1.60972	1.57522	52.7347	60.9533	65.2507	70.8947	PI(12:0/18:0)
2163_C18pos	58.8681	59.5123	31.6086	45.0744	25.8472	28.5628	26.8383	52.8739	41.5238	37.596	303.249	307.206	352.696	279.72	45.7236	37.8083	39.3345	40.2057	pkonid:245152|GYHZLVGNXJLGPV-UHFFFAOYSA-N
2165_C18pos	46.9669	69.3319	9.17593	14.0891	14.8423	20.4642	18.7993	36.8379	15.4881	76.4529	1.50837	1.55333	38.0866	28.0742	27.688	31.1361	32.3528	26.7438	Unknown
2167_C18pos	1.80078	1.28779	1.37759	1.37319	31.4152	28.2544	21.6003	1.23082	1.55615	1.23774	1.50837	8.84511	1.60972	1.57522	35.4167	41.4678	42.5336	44.1274	(2S)-2-amino-3-{[hydroxy(2R)-3-[(9Z,12Z)-octadeca-9,12-dienoyloxy]-2-(octadecanoyloxy)propoxyphosphoryl]oxy}propanoic acid
2170_C18pos	12.0896	37.4066	10.3269	15.5967	5.76048	4.93047	5.95523	52.8566	34.3573	19.2172	24.173	1.55333	1.60972	1.57522	18.2797	18.8331	19.079	26.1608	ConMedNP.913
2173_C18pos	61.3225	44.4321	68.3773	59.7159	13.5608	31.9184	19.0257	14.3871	12.109	15.8317	1.50837	6.48442	1.60972	1.57522	27.8924	30.6749	33.3922	26.92	low score: UNPD105111
2178_C18pos	3.18251	1.28779	1.37759	1.37319	69.4489	63.4743	42.6387	1.23082	1.28034	1.23774	1.50837	9.44738	1.60972	1.57522	65.4856	61.8099	64.8428	64.6066	(2R)-3-{[(5S,6S,8Z,11Z,14Z,17Z)-5,6-dihydroxyicosa-8,11,14,17-tetraenoyl]oxy}-2-[(17-methyloctadecanoyl)oxy]propoxyphosphonic acid
217_C18pos	7.56258	6.15191	6.25984	6.77229	23.139	19.4205	27.475	5.67483	9.67748	14.2985	1.50837	7.45415	9.04432	1.57522	11.5159	13.3525	12.3742	11.3216	(E)-form
2181_C18pos	389.975	220.873	189.181	267.075	38.5878	80.4349	58.7781	141.482	93.9885	72.3721	1.50837	1.55333	1.60972	1.57522	98.5153	148.199	149.759	132.672	PC(22:5(4Z,7Z,10Z,13Z,16Z)/15:0)
2182_C18pos	65.4199	1.28779	1.37759	1.93339	1.56515	1.43899	1.38703	1.23082	1.28034	1.23774	1.50837	1.55333	1.60972	1.57522	11.508	7.82291	9.64593	10.6154	2-aminoethoxy(2R)-3-[(13Z,16Z)-docosa-13,16-dienoyloxy]-2-[(6Z,9Z,12Z)-octadeca-6,9,12-trienoyloxy]propoxyphosphinic acid
2184_C18pos	54.5843	42.3551	24.737	38.8253	11.7004	29.5107	17.1899	58.5301	43.6656	31.4515	1.50837	1.55333	1.60972	1.57522	21.3433	35.9391	35.3975	33.6336	PE-NMe2(20:3(5Z,8Z,11Z)/18:1(9Z))
2188_C18pos	2667	2583.13	2333.87	2972.41	1521.75	1367.76	1374.56	2513.79	2060.49	1819.07	309.968	1860.68	1456.79	832.845	2285.52	1754.26	1981.71	2094.96	(2S)-1,2-di-O-[(9Z,12Z,15Z)-octadeca-9,12,15-trienoyl]-3-O-beta-D-galactopyranosyl glycerol
2189_C18pos	14.4609	10.4848	11.4237	14.2443	15.0331	8.20457	2.27687	4.07959	12.3587	10.6368	113.046	289.781	318.319	336.362	64.2271	11.0831	11.373	15.3284	16:2-Glc-Campesterol
218_C18pos	3.47216	3.16082	2.7418	3.12669	33.186	11.2272	7.59604	3.19567	2.8962	2.61096	103.044	22.0252	28.0708	35.2501	49.3584	46.4615	47.1446	45.2201	(E)-form
2191_C18pos	1247.87	809.569	727.033	934.293	173.224	287.97	252.004	561.792	367.158	303.913	1.50837	33.566	25.9723	1.57522	400.657	475.175	491.989	452.124	Ulongapeptin
2193_C18pos	336.056	209.267	114.197	191.922	86.573	156.399	106.461	327.201	276.912	173.658	1.50837	1.55333	1.60972	1.57522	183.578	195.906	174.287	187.87	Pterulamide VI
2194_C18pos	2.0744	2.06379	2.55437	2.18103	3.47677	1.43899	1.7528	4.84116	83.0201	2.21336	20.0098	1.55333	1.60972	95.7241	1.65312	1.79355	1.81508	2.93236	Unknown
2198_C18pos	31.0667	77.0252	28.1312	44.3358	10.4843	7.83213	8.96529	56.3526	23.8376	20.2155	1.50837	1.55333	1.60972	1.57522	19.9417	31.4823	29.623	41.7252	pkonid:119975|CXMFYMRNDZMDGC-UHFFFAOYSA-N
2201_C18pos	6.02908	1.28779	1.37759	1.37319	6.84484	39.5516	10.5097	1.23082	1.28034	6.35143	1.50837	1.55333	1.60972	1.57522	4.41506	6.56378	6.27665	6.13872	7-hydroxy-3-(hydroxymethyl)-5-{[4-(2-methoxyethyl)phenyl]methyl}-2,17,20,23,30-pentamethyl-27-propyl-6-oxaoctacyclo[12.9.6.2?,?.1?,?.0?,??.0?,?.0??,??.0??,??]dotriacont-24-yne-17-carboxylic acid
2204_C18pos	85.7582	54.045	37.9013	60.5351	6.81284	12.6607	8.56452	28.2911	11.6444	14.8501	1.50837	1.55333	1.60972	1.57522	22.3007	27.9257	29.3015	27.108	Scytophycin C
2205_C18pos	40.7966	54.0872	27.9397	45.2161	36.9467	12.349	25.0992	11.1319	6.86284	9.10495	20.6751	36.425	27.4701	6.76196	23.7092	21.4059	23.1556	26.2949	28?20 Lactone, 3,24-diester with <a target="entry_LNS37" href="entry.do?method=view&id=LNS37&exno=LNS37">4,4',5,5',6,6'-Hexahydroxy-2,2'-biphenyldicarboxylic acid</a> (S-)
2206_C18pos	40.6311	54.9006	29.5114	46.4075	38.3938	12.875	26.7996	12.5808	7.79149	10.3331	12.8436	32.2942	24.4656	8.18808	25.6882	24.3857	24.9361	24.6371	21-Hydroxyoligomycin A
2209_C18pos	34.7906	50.816	25.9325	40.612	34.2551	11.8547	23.4331	10.6598	5.89045	9.10024	26.0905	25.0571	22.6689	8.10231	22.2427	19.8926	21.6783	22.0177	low score: TG O-8:0_18:3_22:1
2210_C18pos	118.673	102.533	95.0077	113.47	9.60732	17.8252	13.8776	33.0712	19.78	22.7501	1.50837	1.55333	1.60972	1.57522	37.9584	48.5349	46.3316	42.5989	pkonid:233098|GQQZXRPXBDJABR-UHFFFAOYSA-N
2214_C18pos	355.637	216.507	166.638	246.535	26.4008	51.9409	28.7736	102.826	50.3376	58.306	1.50837	1.55333	15.0668	11.8115	106.086	111.811	110.895	104.509	arabidopside F
2216_C18pos	167.785	158.763	128.781	169.294	74.9544	76.9886	74.9075	145.802	111.155	103.287	1.50837	104.619	57.2004	48.1202	111.871	97.5366	124.06	115.123	Unknown
2217_C18pos	256.514	203.696	193.55	226.124	21.8989	41.7637	35.3523	73.0351	42.7551	53.8045	1.50837	1.55333	1.60972	1.57522	88.6988	105.299	99.6947	92.9111	LSM-5820
2218_C18pos	332.989	226.101	207.082	322.202	42.8026	67.1517	40.4762	84.3188	49.939	53.7266	1.50837	1.55333	31.6588	1.57522	135.56	140.342	153.203	153.995	1-18:3-2-18:3-monogalactosyldiacylglycerol
221_C18pos	4.43779	4.51207	3.32745	3.6017	37.0354	37.6448	37.4973	3.501	25.8707	25.9491	23.5397	36.8597	32.7117	27.2033	16.1432	18.2025	18.4476	16.1036	1,7-Dihydro-form
2227_C18pos	1.31609	1.28779	1.37759	1.37319	75.1577	65.2592	41.0549	1.23082	1.28034	1.23774	1.50837	1.55333	1.60972	1.57522	82.0421	132.043	140.103	118.5	PG(18:0/20:3(8Z,11Z,14Z))
2228_C18pos	95.8397	73.5741	98.2175	85.4342	37.7259	38.063	20.7252	24.0906	58.8651	32.5569	18.9039	44.4302	56.5843	1.57522	122.162	46.5351	49.13	61.0081	18:3-Glc-Campesterol
2229_C18pos	56.5853	33.5762	30.5149	44.0886	5.12043	9.2226	6.03191	14.0557	7.8186	8.73201	1.50837	1.55333	1.60972	1.57522	15.0507	18.3171	19.1969	17.0253	1-(4-{3-[2-(3-aminophenyl)cyclopentyl]-3-methyloxiran-2-yl}-4-hydroxybutan-2-yl)-8-{3-hydroxy-5-[(methylamino)methyl]phenyl}-5-[(2-hydroxypropyl)amino]-3a,3b,6,6,9a-pentamethyl-2H,3H,3aH,3bH,4H,5H,5aH,6H,7H,8H,9H,9aH,9bH,10H,11H-cyclopenta[a]phenanthrene-2,7-dione
2230_C18pos	92.7809	95.9555	52.1974	121.697	12.7726	27.18	11.2699	14.1413	14.008	11.7564	1.50837	1.55333	17.7632	1.57522	30.9648	57.6486	56.9885	47.655	Unknown
2231_C18pos	168.621	174.249	138.044	172.84	18.3782	48.2751	28.9068	50.8608	29.7415	19.6628	1.50837	1.55333	1.60972	1.57522	70.5069	79.877	80.9427	75.9291	PI(18:0/15:0)
2232_C18pos	78.6941	43.2379	47.8123	57.8426	14.8203	26.865	17.4517	23.5784	12.8653	43.1575	1.50837	1.55333	1.60972	1.57522	25.1398	34.1871	34.6137	28.1546	UNPD65558
2233_C18pos	59.7089	41.0386	36.2353	46.7432	7.85528	14.5524	10.0145	29.1391	12.3527	15.8946	1.50837	1.55333	1.60972	1.57522	18.9786	24.3696	23.735	23.326	Oligomycin B
2234_C18pos	66.7504	26.9784	27.273	35.9012	4.50798	13.8734	7.34314	6.91259	5.6413	4.04038	1.50837	1.55333	1.60972	1.57522	21.2026	19.8402	20.4733	20.538	CNP0436765
2237_C18pos	122.718	126.785	71.9051	152.659	20.39	41.2242	16.0465	16.8632	19.6825	10.8298	1.50837	29.0974	16.0358	1.57522	54.7234	77.0346	75.7582	63.0919	21-Hydroxyoligomycin A
2238_C18pos	359.454	239.205	231.366	335.249	20.9881	56.5012	38.1654	97.4752	47.1669	66.4005	1.50837	14.3157	11.0734	1.57522	69.5985	115.028	110.026	97.6087	21-Hydroxyoligomycin A
2244_C18pos	8.51042	7.77868	5.08331	8.76764	7.34712	3.42315	5.5932	12.6722	111.978	7.19183	74.4296	67.0592	188.777	188.711	6.97246	6.99729	2.47563	8.07909	UNPD183869
2252_C18pos	50.2868	49.2869	57.3283	48.5409	23.1716	21.043	17.2534	20.3855	35.5328	23.1915	1.50837	159.7	63.6587	16.7846	50.8491	30.2734	31.9949	45.0395	TG(15:1(9Z)/16:1(9Z)/20:3(8Z,11Z,14Z))[iso6]
2253_C18pos	83.0734	142.458	82.4683	144.649	6.86453	16.3582	10.9411	13.3832	14.9334	18.3938	1.50837	1.55333	1.60972	1.57522	29.237	38.8194	37.8618	37.4934	2-(dimethylamino)ethoxy(3-[(4Z,7Z,10Z,13Z,16Z,19Z)-docosa-4,7,10,13,16,19-hexaenoyloxy]-2-[(9Z)-octadec-9-enoyloxy]propoxy)phosphinic acid
2256_C18pos	97.1229	154.031	97.4248	170.389	11.1009	18.0101	13.8449	18.0664	18.0358	26.2827	1.50837	1.55333	1.60972	1.57522	40.4197	44.2252	44.2994	44.4438	Concanamycin C
2258_C18pos	44.9457	23.844	37.2694	58.2067	4.19409	16.3555	11.2532	14.7804	13.7745	15.035	1.50837	1.55333	1.60972	1.57522	10.2269	26.9811	25.187	22.9221	Unknown
2266_C18pos	67.1289	73.6978	51.7138	75.0886	49.3243	33.1701	37.2155	61.653	50.5749	49.8286	959.164	1027.57	1040.23	981.01	56.1906	46.7309	46.7526	54.5067	PS(O-20:0/22:1(11Z))
2269_C18pos	1.31609	1.28779	1.37759	1.37319	142.577	68.6033	73.1642	1.23082	1.28034	1.61814	1.50837	1.55333	1.60972	1.57522	142.452	68.1025	65.8053	73.1379	Unknown
2286_C18pos	1.31609	1.28779	1.37759	1.37319	46.946	37.6644	23.116	1.23082	1.28034	1.23774	1.50837	1.55333	1.60972	1.57522	65.493	53.9	57.2822	64.2757	Unknown
2287_C18pos	390.713	287.4	257.285	197.212	1.56515	2.13386	1.38703	204.986	106.426	1.23774	1.50837	9738.29	3356.84	3820.99	272.105	234.245	194.665	229.644	CNP0435343
2289_C18pos	75.5096	1.28779	1.98275	85.5462	43.1465	25.4222	29.2706	40.9552	47.8322	59.2313	1.50837	617.71	1749.34	861.833	2.95102	77.9795	46.7562	84.0738	UNPD61686
2291_C18pos	76.625	66.108	68.9132	63.7141	26.4052	28.2853	38.5346	41.5259	30.8575	37.8916	451.617	664.551	1087.63	560.822	23.7639	37.0386	56.4773	43.5329	low score: (3S,4R)-7-hydroxy-3-[(3S,4R)-7-hydroxy-4-(4-hydroxyphenyl)-2-oxo-5-[(2S,3R,4S,5S,6R)-3,4,5-trihydroxy-6-(hydroxymethyl)oxan-2-yl]oxy-3,4-dihydrochromen-3-yl]-4-(4-hydroxyphenyl)-5-[(2S,3R,4S,5S,6R)-3,4,5-trihydroxy-6-(hydroxymethyl)oxan-2-yl]oxy-3,4-dihydrochromen-2-one
2294_C18pos	1.65989	3.74043	10.0989	12.7845	25.2153	13.5973	51.3786	24.111	89.1168	14.0759	1.50837	1.55333	1.60972	1.57522	9.65418	20.0699	20.9084	18.3262	Thalassospiramide E
2295_C18pos	11.7575	6.39258	27.8049	32.7296	72.8444	99.3146	192.142	30.0156	221.506	59.7271	1.50837	1.55333	1.60972	1.57522	42.5758	82.2836	79.57	77.1797	Unknown
229_C18pos	5.49639	6.01415	4.34097	5.71901	39.0349	25.7664	35.8649	42.0951	42.755	45.6081	8.90314	5.28705	5.60306	5.23526	23.0654	27.136	25.9117	23.6643	Unknown
230_C18pos	1.31609	1.28779	1.37759	1.37319	154.703	160.063	157.26	44.4246	56.0821	158.01	4.19764	1.55333	1.60972	1.57522	119.223	130.357	122.938	122.887	4-amino-2-(dimethylamino)-6-methylpiperidin-1-ium-3-yl
2310_C18pos	82.3688	76.092	52.4051	77.3181	24.8931	44.5307	35.3574	68.036	71.0661	39.8083	1.50837	1.55333	1.60972	1.57522	47.2762	54.4463	58.527	50.8713	(2S)-1-O-(9Z,12Z)-octadecadienoyl-2-O-(7Z,10Z)-hexadecadienoyl-3-O-alpha-D-galactopyranosyl-(1->6)-beta-D-galactopyranosyl-sn-glycerol
2313_C18pos	4182.25	3390.41	2938.9	3282.48	1026.68	1563.19	1420.76	1898.8	1800.02	1267.86	1.50837	280.423	169.336	90.6107	1858.88	2135.5	2261.6	2298.56	low score: PC 48:13
2315_C18pos	3523.86	3019.33	2672.76	2984.63	1191.7	1397.28	1421.49	2019.62	1876.77	1368.28	78.5976	361.558	293.928	134.833	2117.98	1904.23	2022.1	2106.5	1,2-Di-(9Z,12Z,15Z-octadecatrienoyl)-3-(Galactosyl-alpha-1-6-Galactosyl-beta-1)-glycerol
2316_C18pos	86.0534	69.9839	62.8751	77.3206	10.7329	47.8078	27.3304	22.1279	13.7057	11.1259	1.50837	1.55333	1.60972	1.57522	31.2165	43.9283	41.9165	35.8332	pkonid:223719|GKSHYDZIFVNLSS-UHFFFAOYSA-N
2319_C18pos	44.9958	58.7337	31.5736	47.0054	41.6933	12.6913	26.7787	11.8766	7.17499	9.70194	17.4813	33.3348	27.8492	12.6076	30.2113	23.1288	26.3502	24.9254	Unknown
2320_C18pos	60.3881	83.1662	45.6649	67.1073	62.0338	17.7049	37.7921	17.0674	12.2	14.0714	28.7468	54.1767	33.0746	14.9561	42.9565	32.1221	36.7641	36.1666	Unknown
2327_C18pos	13.5798	7.22323	6.25075	5.37056	35.6209	7.07548	6.52735	4.30002	2.90287	5.7471	1.50837	3.49727	1.60972	1.57522	6.9616	6.22168	7.17092	7.65432	segetalin F
2328_C18pos	1.31609	1.89993	1.65186	1.37319	9.24426	29.4027	18.9696	15.5709	11.5071	32.3898	1.50837	1.55333	1.60972	1.57522	8.82463	12.3826	14.8406	12.9764	UNPD227512
2329_C18pos	1.31609	1.28779	1.37759	1.37319	8.40497	27.5388	19.787	14.4478	11.7509	30.9891	1.50837	1.55333	1.60972	1.57522	6.92152	14.0442	12.8547	13.1522	Unknown
2338_C18pos	4.62382	20.3101	55.9092	49.2984	7.65955	10.3775	9.17113	3.18192	15.5989	2.53479	1.50837	1.55333	1.60972	1.57522	9.14919	22.9169	20.5246	17.5239	pkonid:289521|IAENDBJHDIDDQP-UHFFFAOYSA-N
2348_C18pos	1.31609	1.28779	1.37759	1.37319	22.5248	3.26396	2.17871	1.23082	1.28034	1.23774	1.50837	1.55333	1.60972	1.57522	30.5162	19.4173	26.602	35.567	Unknown
2349_C18pos	160.042	92.1669	134.512	126.605	27.2418	65.0951	38.226	6.44101	2.7958	9.99777	1.50837	1.55333	1.60972	1.57522	53.5573	58.833	64.1442	56.2424	Unknown
2355_C18pos	135.531	122.663	163.03	203.646	80.8393	76.6562	95.3489	96.9255	68.3209	95.6777	1.50837	3325.58	2772.79	2302.01	1.65312	124.988	109.551	98.8918	Unknown
2364_C18pos	1.31609	1.28779	1.37759	1.37319	20.1918	27.4693	30.9159	30.8561	13.9965	30.4645	1.50837	1.55333	1.60972	1.57522	9.5408	13.136	12.0293	12.2298	Unknown
2376_C18pos	4.89844	2.10371	28.2498	1.37319	4.51133	1.43899	5.69034	1.23082	1.28034	36.5686	1.50837	1.55333	1.60972	1.57522	4.63371	6.70524	5.8942	5.97619	Thioxamycin
2377_C18pos	40.923	87.4695	61.5673	78.6644	1.56515	40.0443	38.4556	1.23082	1.28034	1.23774	1.50837	1239.67	1106.93	1.57522	1.65312	46.6043	39.5828	1.78793	low score: Compound_2312712_C86H170O6
2379_C18pos	60.9755	48.6211	50.1572	54.0747	34.2941	28.2062	32.1989	47.7551	38.0676	38.7788	560.538	823.761	905.547	840.726	34.2935	32.3666	33.48	30.6464	Unknown
2381_C18pos	1.31609	1.28779	1.37759	1.37319	36.5735	69.1178	49.9541	12.4303	6.46227	94.7395	1.50837	1.55333	1.60972	1.57522	5.86119	9.60771	8.50652	10.5414	Unknown
2382_C18pos	1.31609	3.14145	5.60974	1.37319	168.174	151.103	154.814	121.569	89.0017	219.659	1.50837	1.55333	1.60972	1.57522	124.519	104.18	89.5423	100.763	29'-(2-{1H,2H,3H,6aH,7H,8H,9H,10H,10aH,10bH-imidazo[4,3-a]isoquinolin-8-yl}-3,4-dihydroxybutyl)-41'-benzyl-21'-hydroxy-2'-methyl-16',23',26',30',47'-pentaoxaspiro[cyclopentane-1,7'-icosacyclo[20.0.21.19??,??.2?,??.1?,??.0?,??.0?,??.0?,??.0?,??.0??,??.0??,??.0??,??.0??,??.2??,??.0??,??.0??,??.0??,??.0??,??.0??,??.0??,??]heptahexacontane]-12'(65'),28',31',45',52',61',66'-heptaen-36'-yne-15',20',25'…
2383_C18pos	230.184	178.353	200.132	249.177	93.8337	157.076	154.193	158.378	107.28	156.175	1017.78	3906.99	4462.71	3014.8	91.4769	211.448	165.423	157.211	MINEs-624813
23_C18pos	17.0792	32.0755	17.9224	26.788	133.003	57.1284	101.242	88.3538	96.1645	95.3252	58.2087	37.3938	31.9524	34.33	54.5151	48.5601	49.8968	53.0763	1-Methyl-2-pyrrolecarboxaldehyde
246_C18pos	138.55	43.363	57.7942	34.9037	115.556	72.7033	80.1029	484.515	5.42542	62.3859	9.71757	3.18627	2.93003	3.0606	117.714	121.788	113.134	120.031	Unknown
248_C18pos	3.94255	1.72258	3.43489	1.69236	19.1649	193.89	59.1685	12.6572	34.8617	57.0488	18.6085	6.19046	3.15518	8.26527	23.3083	43.1993	23.597	37.942	4-methylene-L-glutamine
253_C18pos	68.7903	93.4737	65.2853	79.5351	70.9438	84.8166	94.2275	83.556	33.348	35.9715	4.09596	7.30538	2.77152	1.57522	61.3597	66.2648	58.156	58.9602	N,N-Di-Me, betaine
257_C18pos	7.57486	5.25406	5.75726	5.86891	34.3546	8.38266	25.0293	18.0525	71.6574	223.49	31.9077	7.80458	9.28659	13.0177	40.2437	36.8593	35.712	33.6825	6-Methylcoumarin
260_C18pos	69.8385	13.7147	26.6077	14.9759	91.9875	94.1052	93.696	78.6681	49.6476	69.4729	8.325	9.67861	6.15874	8.94286	63.6572	60.5217	56.8802	54.4768	(2R,4R)-form
261_C18pos	14.4673	32.9882	20.1834	24.6902	11.7035	22.4656	18.6057	49.2294	28.2989	9.43821	4.92782	6.09635	4.12695	3.18925	22.2653	19.3409	19.837	19.5235	(2R,4S)-4-Methyl glutamic acid
263_C18pos	92.411	109.194	91.9688	120.268	48.8351	39.013	38.8837	158.439	180.871	418.14	26.0062	16.222	19.3321	17.2423	113.389	101.059	103.507	102.477	7-Hydroxy-2H-1-benzopyran-2-one
266_C18pos	1379.78	2458.1	1980.43	2167.02	897.176	1019.26	897.175	896.253	806.566	1379.37	36.7343	46.0031	30.6592	22.2076	1231.6	1258.55	1224.94	1232.73	7-Hydroxy-2H-1-benzopyran-2-one
267_C18pos	858.467	562.449	566.715	689.948	233.882	360.159	293.702	185.716	166.757	334.365	36.5832	37.5838	46.7739	20.9826	443.379	419.324	422.529	392.888	Umbelliferone
278_C18pos	1.31609	1.53736	1.37759	1.55341	37.9202	20.1683	33.3178	212.462	171.657	46.5893	1.50837	1.55333	2.94083	1.57522	61.3218	61.2214	57.9828	54.0725	3-Amide
283_C18pos	23.0279	17.7196	34.9322	42.5805	42.2361	50.7356	73.7629	37.8627	88.9096	44.4392	1.50837	12.0043	15.4333	12.1148	40.7613	55.6142	57.0403	50.882	Unknown
287_C18pos	59.7719	67.0103	46.9014	65.3731	31.1485	30.9688	33.0332	35.4178	35.2164	28.009	365.696	176.873	194.63	209.057	38.5837	37.3676	40.3815	43.3582	2-Mercapto-3-furan-2-ylpropenoic acid
288_C18pos	2.16632	2.84267	2.8157	2.76852	12.0859	3.02118	7.06125	18.8742	39.4438	40.3022	22.6855	7.29821	8.11939	10.1312	12.2834	12.9154	12.6266	11.6987	Nigrosporapyrone(-)-Nigrosporapyrone
289_C18pos	3.43461	6.39296	4.94787	6.15393	12.248	16.8612	14.0481	7.44388	12.6404	54.2761	4.36905	3.11547	1.60972	3.25631	10.8909	12.1825	11.0936	11.6773	UNPD957
28_C18pos	2.07358	74.8652	122.505	183.263	125.706	64.1248	136.067	21.451	21.1037	29.1505	12.5724	8.69454	6.11821	5.95261	36.4459	38.2526	34.3055	35.124	pkonid:43862|BBRQKFAQWZJCJL-UHFFFAOYSA-N
290_C18pos	13.2685	14.4354	9.25344	12.8386	114.17	74.3098	102.015	124.311	128.615	137.621	7.3072	3.40675	3.15698	1.57522	66.1039	75.8001	72.8701	69.0197	Cetoniacytone B
300_C18pos	10.5636	8.58049	8.65724	10.4	53.0423	41.8109	65.7471	72.8951	36.7383	21.0146	9.08133	1.55333	2.93453	1.57522	25.9794	28.1633	26.499	27.9141	Unknown
304_C18pos	25.5923	158.528	79.9707	152.29	6.7515	10.1133	9.17286	22.8709	15.9972	20.7092	4.41747	3.3458	3.56406	1.57522	32.5148	35.9366	35.7435	32.5322	1,7-Dihydro-form
306_C18pos	127.352	22.821	10.1025	19.0046	9.41705	9.50106	11.512	15.5003	15.9839	11.1548	24.6059	14.3758	15.0343	15.5651	18.9568	21.1156	20.3241	19.6988	&alpha;-ethyl-L-glutamate
309_C18pos	4.28521	7.80814	3.38005	7.03866	11.2571	4.07527	8.66136	17.013	8.55642	41.0384	11.3145	2.95505	3.4767	6.26372	10.7534	11.4471	11.1989	10.6265	Unknown
30_C18pos	81.1641	11.0096	8.53605	15.1672	915.279	699.703	1153.49	1240.51	1266.07	2204.25	19.4307	23.0155	13.3736	14.6668	687.466	772.728	659.72	705.45	CYTOSINE
312_C18pos	9202.72	7366.14	19917.6	4862.43	17165.3	14218	11716.5	11337.8	5346.49	2361.91	32.8848	239.202	65.9391	20.3362	12545.3	11321.4	11039.7	11155.5	Arginine
318_C18pos	34.4888	28.2177	12.1104	23.6473	35.3537	13.5227	37.1697	48.9612	34.7516	171.719	71.5021	20.4308	23.13	24.7869	46.0737	42.0104	44.4148	42.6661	1,4,5-Naphthalenetriol
321_C18pos	35.4481	47.0026	30.7366	41.7255	42.2155	30.2634	39.4892	54.0208	41.7423	58.0193	3.94682	1.55333	1.60972	4.54208	39.5204	39.1295	40.8532	37.9726	Unknown
323_C18pos	3.76944	4.88439	3.75366	5.6223	36.0951	28.6679	60.6056	49.5215	20.6505	24.9134	54.7554	29.8314	40.1517	37.0684	20.3119	27.0563	23.2924	20.6401	L-Galactono-1,4-lactone
326_C18pos	4.35843	4.5947	3.7595	4.12647	43.4853	12.1757	7.67611	3.95303	3.49137	3.53538	109.185	44.6202	54.4634	51.4231	77.3231	70.9395	73.5953	72.6852	4-Hydroxy-3-methoxy-trans-cinnamaldehyde
327_C18pos	1.398	1.37327	1.43807	1.37319	32.422	56.8359	35.925	3.56757	16.0762	43.7025	6.16254	1.55333	1.60972	1.57522	17.9604	20.3261	18.5322	17.6556	1H,3H-form
328_C18pos	51.4003	8.66777	5.92992	7.39049	83.6938	116.564	102.441	26.635	61.5991	74.1243	1.50837	1.55333	1.60972	1.57522	49.1311	58.9667	55.3735	54.0721	CNP0441600
331_C18pos	109.184	57.7221	100.964	105.55	48.6452	63.7773	57.1586	102.116	44.9377	63.2557	141.653	45.5585	55.9134	65.0559	56.0281	73.2158	74.1527	68.844	olivetol
332_C18pos	59.8135	86.8981	54.0668	61.8435	30.9008	30.6267	28.5451	54.9811	32.3952	43.1484	146.232	47.5939	49.9801	61.2859	47.4939	41.4506	43.1116	43.3049	?-Butyl ether
336_C18pos	1.8694	1.99943	1.81236	1.97732	186.692	60.0702	166.378	169.931	229.002	215.331	35.8385	8.04925	9.98457	12.5062	74.3795	83.7541	82.7515	80.7046	CNP0450102
339_C18pos	419.875	193.052	187.702	300.911	171.472	212.554	275.606	264.139	26.3069	105.571	11.9924	10.9647	6.45955	3.95728	181.439	188.444	179.903	162.064	PHOSPHORYLCHOLINE
340_C18pos	11.3865	4.44387	3.23132	4.25707	28.1538	27.056	43.7495	11.9992	30.149	19.9526	6.01728	3.06439	3.16599	4.6107	17.3171	18.2374	18.1603	17.2942	N-Ac
350_C18pos	1.4988	3.91238	2.26639	5.64646	9.02612	52.6368	44.6531	33.5521	111.9	4.88002	1.50837	1.55333	1.60972	1.57522	37.9078	36.5475	39.0933	42.1074	5-[(3-hydroxypropyl)amino]-1,2,3,4-tetrahydropyrimidine-2,4-dione
352_C18pos	10.6736	8.14816	14.6727	19.4394	19.3855	22.8295	33.1142	17.799	40.9713	21.175	1.50837	4.75469	1.60972	5.46528	18.1647	25.8904	25.3978	23.8442	FicusinPsoralen
353_C18pos	3.63375	8.52395	12.6795	15.1642	16.7992	11.7987	22.5747	19.8232	36.3506	13.4408	1.50837	1.55333	1.60972	1.57522	11.9744	16.6695	17.267	16.4661	FicusinPsoralen
354_C18pos	77.4229	45.2833	38.8223	52.2119	69.1168	80.545	102.525	41.7195	37.9126	50.7125	1.50837	1.55333	1.60972	4.18652	56.4333	49.2591	52.628	46.9866	Unknown
357_C18pos	5.02081	4.22764	3.39863	3.3407	47.7887	29.0451	50.6658	20.9693	30.7364	50.143	1.50837	1.55333	1.60972	1.57522	25.1565	24.2154	24.0535	23.7621	N-(2-Sulfoethyl)pyridinium betaine
358_C18pos	120.452	124.595	61.3737	97.7927	125.727	97.8131	119.4	1555.01	40.5265	125.24	22.5335	14.8293	15.3504	15.4115	354.443	339.198	333.643	350.129	Spectral Match to Abrine from NIST14
35_C18pos	4.07529	2.53575	2.30269	2.41265	22.7253	20.6656	32.3793	2.99021	18.8504	3.44812	54.6469	16.6477	20.4903	22.4735	12.5311	11.6549	12.2589	11.7012	25-Dimethyl-23-dihydrofuran-3-one
364_C18pos	4.78368	4.91811	3.39234	4.36019	25.008	19.887	25.2032	32.6134	30.7273	33.6449	1.50837	1.55333	1.60972	1.57522	16.0418	23.2596	22.2462	19.5789	N-Acetyl-L-glutamic acid
366_C18pos	19.7656	36.8714	41.3904	39.6303	336.045	289.579	456.75	39.5207	11.7784	33.842	31.2075	3.71774	6.70362	8.74247	116.431	131.588	111.993	118.225	Diaminopimelic acid
369_C18pos	18.9103	92.7456	54.0936	94.5426	5.215	7.47159	6.80805	15.7928	10.6657	14.5746	1.50837	1.55333	1.60972	1.57522	23.5373	25.7586	25.4571	22.5773	gamma-Carboxyglutamic acid
36_C18pos	5.49798	5.5069	4.83593	7.22261	58.1554	64.4418	88.6274	45.1294	32.8015	107.956	18.0953	13.5629	15.2009	15.1167	41.6438	42.8892	42.6474	37.8866	UNPD196031
375_C18pos	1.41689	1.28779	1.46585	1.37319	36.5529	14.458	9.96437	1.23082	1.28034	1.23774	8.30757	2.97297	3.66763	1.57522	49.9698	48.5182	49.0082	49.4324	Etafedrine
379_C18pos	4.97676	4.90873	4.37747	4.79654	78.5474	65.4358	45.8138	5.2012	4.61315	4.29479	140.654	54.7575	63.6029	71.0146	106.602	130.157	128.696	145.011	(2S,4R)-p-Mentha-1(7),5-dien-2-ol acetate
386_C18pos	2.10098	1.98266	1.91295	1.91394	171.704	51.7898	30.2591	2.19431	2.06394	1.70081	42.5912	12.655	12.0497	15.4972	248.651	252.586	255.82	248.695	CNP0446332
387_C18pos	2.14161	2.03225	1.88029	1.98131	29.7088	8.0885	4.75778	2.07607	2.14354	1.94608	48.3658	11.1538	11.9164	13.7039	48.166	47.1699	49.3641	48.8814	CNP0446332
388_C18pos	11.3041	5.67568	8.89395	3.86787	25.0764	8.81967	5.15983	52.4691	6.51431	3.04294	1.50837	1.55333	1.60972	1.57522	20.7531	19.0233	18.8682	22.3418	2-amino-4-[(carbamimidoylmethyl)amino]butanoic acid
396_C18pos	40.1842	46.3674	22.022	56.1426	23.5994	19.2896	32.7803	15.9803	14.7825	30.3143	9.4745	1.55333	3.88378	1.57522	22.7517	24.8402	23.8724	23.9017	Syringic acid
406_C18pos	5.19751	6.07315	4.35655	5.5155	21.0962	13.7195	20.6686	63.3674	52.3145	27.4558	4.23831	4.00006	1.60972	3.20797	22.4504	25.7213	25.3768	23.4048	Unknown
407_C18pos	24.8443	9.04038	5.70903	7.58263	65.7685	62.4133	100.796	26.8978	71.3161	43.524	20.4873	6.2998	5.9552	10.6536	37.4998	40.1955	40.5183	37.5907	Butyl ester
413_C18pos	47.2263	60.8436	50.5435	71.5915	88.5344	100.598	93.4187	89.7353	99.1387	161.797	38.0697	24.9119	26.0741	12.9896	86.2623	86.4584	84.487	75.0958	N-acetyl-L-2-aminoadipate(2-)
414_C18pos	55.3552	49.6735	40.8962	67.9636	18.6296	23.1872	22.7123	19.1221	17.1233	14.8792	124.164	89.1461	95.4992	96.2582	29.4271	29.2271	29.455	28.7496	Unknown
415_C18pos	68.6986	39.8719	58.8827	61.2882	15.1983	28.99	19.3042	16.0835	13.0686	16.7135	137.732	86.1285	87.8943	87.3038	30.2031	29.4073	30.8169	27.5752	3-amino-4,5,6-trihydroxy-2-methoxy-5-methyl-2-cyclohexen-1-one
416_C18pos	1.48956	2.76496	1.37759	2.55743	8.18658	47.6379	42.38	43.4342	119.605	5.07963	4.22475	1.55333	3.15788	3.17756	37.1183	35.6406	36.2408	42.9943	Unknown
423_C18pos	1.31609	1.28779	1.37759	1.81103	25.2085	9.47469	16.0216	262.76	206.447	51.6122	1.50837	1.55333	1.60972	1.57522	63.9679	60.9121	61.6681	55.068	UNPD11066
424_C18pos	1.31609	1.28779	1.37759	1.37319	4.12584	2.91772	3.08515	49.4728	10.7524	2.5012	1.50837	1.55333	1.60972	1.57522	7.45939	8.67582	8.5844	7.37013	UNPD11066
428_C18pos	12.3011	19.3492	11.996	17.3108	8.66197	7.97216	12.3571	54.8127	10.2972	10.5688	1.50837	8.96252	6.66849	4.44072	14.2894	12.7041	13.472	15.3385	valine lactate
430_C18pos	13.7663	24.1801	13.2957	22.0586	23.0169	19.9737	28.3892	28.3923	30.7392	18.8699	1.50837	1.55333	1.60972	1.57522	18.6983	23.4061	21.4147	20.4385	4,5-O-Isopropylidene
433_C18pos	23.8979	51.5882	16.5686	44.2738	74.7165	20.4852	58.7182	125.401	59.1179	309.021	43.3156	10.0488	13.0908	13.4918	73.5763	72.7372	71.6482	70.0167	7-Hydroxy-2-(hydroxymethyl)-5-methyl-4H-1-benzopyran-4-one
436_C18pos	1.31609	1.28779	1.37759	1.37319	3.96406	2.82862	3.78349	47.3685	35.9636	15.0061	1.50837	1.55333	1.60972	1.57522	12.2178	12.1892	11.4923	10.8165	(+)-(R)-2-(4-hydroxy-2-oxoindolin-3-yl)acetamide
43_C18pos	7.7496	24.1324	30.7652	34.73	61.2056	38.4682	30.4681	16.8759	22.1014	12.9978	272.138	94.7763	116.273	129.895	66.4995	86.7922	82.1016	86.1738	low score: DIHYDROURACIL
443_C18pos	3.18397	3.265	2.57968	2.76545	47.982	24.5541	16.8757	3.53754	3.28061	2.62147	169.19	24.9612	34.5273	40.9927	65.1463	57.1359	57.8327	57.3582	(E)-2-(3-methoxy-3-methyl-1-butenyl)-1,4-benzenediol;F 11334B2
446_C18pos	3.40044	2.7302	2.39168	2.68092	58.2393	23.7734	31.8484	3.00097	53.692	2.98756	74.6049	29.0597	33.5754	36.7237	46.6206	20.4205	23.7497	32.5767	Unknown
45_C18pos	16.3878	14.5099	8.57154	13.2333	21.6514	16.5008	20.0441	94.3442	67.4603	41.723	3.39967	2.8941	1.60972	2.90231	30.4452	35.1204	34.5093	32.7062	4-Oxo-2-azetidinecarboxylic acid
465_C18pos	6.73123	15.8102	5.21545	7.00544	31.9274	19.2562	12.369	26.7182	26.7812	79.9332	18.6444	3.07514	1.60972	2.78224	14.1185	19.0276	15.2432	16.5792	Unknown
467_C18pos	9.13962	27.7647	27.7304	36.0734	36.4639	51.7404	27.081	7.14284	14.6056	71.4912	1.50837	1.55333	1.60972	1.57522	20.0665	18.1397	18.73	18.5018	2-Amino-4-hydroxy-6-(hydroxymethyl)-7,8-dihydropteridine
46_C18pos	3.2485	2.55933	1.50239	2.09917	45.3685	35.1751	60.6754	21.1392	19.3376	14.7545	4.52496	1.55333	1.60972	1.57522	22.8183	20.8178	22.7321	22.7837	4-Oxo-2-azetidinecarboxylic acid
471_C18pos	44.4804	35.7118	23.4264	29.9765	263.169	114.477	199.53	1057.56	663.486	391.903	21.8285	3.62364	3.08313	5.65085	265.725	243.894	246.158	239.199	UNPD37779
472_C18pos	16.5726	17.1152	12.1777	13.2056	95.1723	53.7785	86.0706	307.411	250.413	129.122	22.7921	4.71077	3.40555	3.37171	100.266	111.983	112.055	105.668	(S)-form
473_C18pos	4.71496	3.50525	3.97994	3.75918	15.967	11.8598	16.4935	28.54	20.3144	84.3298	19.7241	2.87797	4.31157	5.71557	17.4307	19.3663	19.5915	18.8156	5-L-Glutamyl-L-alanine
486_C18pos	1.73083	1.54641	1.49676	1.58392	19.3638	8.98565	13.3285	118.796	127.624	16.7139	1.50837	1.55333	1.60972	1.57522	37.179	37.7636	37.5664	33.4814	pkonid:492082|MXVUEJUCBIAFCN-UHFFFAOYSA-N
487_C18pos	1.66148	1.28779	1.37759	1.37319	43.6381	48.5478	57.9456	17.0864	25.2609	26.1792	8.76175	1.55333	1.60972	1.57522	20.6374	21.9747	20.5727	19.1381	L-Histidinol phosphate
489_C18pos	32.7303	55.7727	77.1411	49.8542	44.6246	36.4422	38.3036	27.8863	24.6149	13.4379	1.50837	4.12105	4.04499	1.57522	40.3572	41.9127	42.199	35.5437	UNPD210690
503_C18pos	8.63901	8.47299	7.76576	8.78295	60.8499	33.063	23.2833	8.24747	6.22506	5.91046	252.899	135.231	146.532	124.696	73.3539	70.3064	71.5646	69.4566	Unknown
51_C18pos	7.19402	7.86241	4.80891	6.20835	8.24668	6.41473	6.94634	73.3093	3.3559	6.75502	26.6473	10.6017	10.7771	14.0664	17.861	18.8599	18.0524	20.23	INDOLE (Chimeric precursor selection)
53_C18pos	55.7598	72.6064	76.1488	132.931	71.2933	77.8044	101.237	105.572	47.1564	79.2068	788.324	993.847	961.65	765.721	69.0337	61.8445	62.3226	77.0283	Unknown
542_C18pos	22.7222	48.262	25.3699	31.6325	20.5449	14.1937	16.4459	34.7883	45.7419	34.5227	6.18191	1.55333	1.60972	1.57522	28.4088	20.7425	24.7979	31.913	Phenylhydrazone
547_C18pos	12.6687	16.9288	8.40224	11.0726	37.1607	24.0434	35.0717	35.0421	31.0637	74.1701	6.12477	1.55333	1.60972	3.22824	26.7733	26.6573	27.5808	25.3869	1-(2-methylpropyl)-3,7-dihydropurine-2,6-dione
54_C18pos	14.5443	15.8927	22.8355	14.53	56.63	37.651	25.0616	14.3291	17.6574	10.7112	523.683	227.239	253.911	243.32	52.1489	79.777	70.6396	68.118	low score: alpha-Methylstyrene
551_C18pos	3.39084	29.3115	107.804	23.2202	3.74713	1.50916	1.77887	7.49862	2.61105	2.25367	1.50837	1.55333	1.60972	1.57522	5.32695	7.17685	5.00767	8.21629	pkonid:764739|UGVHOJSVUOERFS-UHFFFAOYSA-N
553_C18pos	6.1934	7.2802	5.40576	5.15727	115.989	62.3487	117.344	121.767	130.581	115.056	15.254	3.46411	1.60972	1.57522	70.0622	75.6538	73.811	70.1247	gamma-Aminobutyric acid glutamate
557_C18pos	26.8604	17.7376	23.3862	14.7435	41.6369	15.7914	11.8163	95.025	15.4918	6.85169	11.9972	2.95505	3.99636	3.68672	51.8029	44.1125	44.8746	40.3598	Unknown
558_C18pos	19.1187	57.9144	50.1039	58.0505	204.268	282.568	243.406	89.044	199.006	1065.72	18.902	5.87678	3.24884	4.82668	166.912	185.552	171.984	173.533	(5S)-1,5-diaminopentane-1,2,5-tricarboxylic acid
55_C18pos	356.615	481.357	317.982	493.933	170.667	129.885	121.457	567.399	66.1485	53.7459	74.2572	72.6446	81.0208	63.7491	431.487	437.098	417.038	401.985	4-Isopropenylpyridine
561_C18pos	1.31609	1.28779	1.37759	1.37319	27.7752	30.9593	38.4035	7.07848	34.0597	142.305	8.44411	1.55333	1.60972	3.11206	13.0774	13.8403	11.9051	13.0686	pkonid:877094|WZUYVCKLZXJQNZ-UHFFFAOYSA-N
564_C18pos	1.31609	1.42887	1.37759	1.47344	9.88239	14.849	13.4135	8.29878	50.6779	5.68964	11.7115	1.55333	1.60972	4.05085	10.2883	11.0209	10.5414	10.0774	Unknown
565_C18pos	37.043	31.214	22.2757	29.6466	31.8043	42.498	32.1386	56.5891	33.994	46.3479	14.3359	1.55333	1.60972	1.57522	36.8071	30.4569	32.8283	30.0812	low score: 345-Trimethoxycinnamic acid
567_C18pos	2.22967	1.28779	1.37759	1.37319	43.0455	30.3477	51.6152	34.0509	20.5576	21.1996	1.50837	1.55333	1.60972	1.57522	19.8512	22.8301	23.7045	19.3013	pkonid:441841|LSIRGZKVRFDTNG-UHFFFAOYSA-N
568_C18pos	3.43025	2.49881	2.71422	2.5774	25.4756	23.8494	34.0885	6.44405	3.78529	20.1473	74.5933	5.54427	7.78526	12.9842	13.4513	11.9635	12.0397	12.0854	3'-Me ether, Me ester
56_C18pos	509.508	361.787	310.328	541.664	200.312	296.892	219.317	198.99	505.912	1481.47	64.2584	25.3968	21.7232	20.6068	466.24	480.926	480.119	480.407	Unknown
571_C18pos	1.31609	1.28779	1.37759	1.37319	3.53698	2.16519	3.00893	26.8445	73.2442	11.8215	1.50837	1.55333	1.60972	1.57522	12.2378	13.1663	12.6143	13.6617	3,4-Dihydro-2H-pyrimido[1,2-c][1,3]benzothiazin-6-imine
578_C18pos	1.31609	1.28779	1.37759	1.37319	4.86584	17.7959	12.9773	6.27497	44.0114	1.95782	1.50837	1.55333	1.60972	1.57522	22.4683	18.3268	19.4581	20.1404	UNPD71835
57_C18pos	190.088	151.795	120.42	197.131	68.111	110.175	79.8439	67.1471	195.599	575.409	62.8126	21.2311	23.2543	22.0735	180.122	184.665	182.581	176.029	2,3-Dihydrobenzofuran
583_C18pos	7.76517	22.2985	43.5688	44.9632	26.5706	23.5866	24.0324	21.1084	41.6284	11.9203	22.9247	3.83156	5.25902	9.90192	26.2315	29.8232	30.1698	30.7391	Unknown
585_C18pos	32.893	50.4479	49.2965	63.1435	12.5828	21.7829	23.0932	54.3861	34.4374	16.0373	28.558	22.7171	42.94	33.4255	22.8408	33.1908	32.9805	32.2582	(5,9-dimethyldeca-1,9-dien-1-yl)benzene
586_C18pos	47.6534	61.046	106.473	120.074	39.6351	46.3275	39.9084	26.1867	47.5009	23.5113	34.4885	20.5213	20.4714	22.0352	38.9488	64.7309	66.3324	61.8525	(5,9-dimethyldeca-1,9-dien-1-yl)benzene
590_C18pos	152.109	44.4405	38.0439	54.0303	16.3172	50.8135	53.3702	32.7734	27.6118	40.2671	124.984	143.978	100.796	75.6118	30.4593	49.5804	48.162	42.7131	(8R,9R,10S,13S,14S)-13-Methyl-1,4,5,6,7,8,9,10,11,12,14,15,16,17-tetradecahydrocyclopenta[a]phenanthrene
591_C18pos	166.415	126.402	99.3706	130.302	25.625	25.113	30.2082	165.513	45.8968	35.436	1.50837	1.55333	1.60972	1.57522	50.6503	54.7882	53.4786	48.5726	UNPD159529
593_C18pos	62.5039	29.628	17.3296	32.918	4.44673	4.67729	4.31317	41.6634	20.0767	3.29588	4.12501	1.55333	1.60972	1.57522	18.9776	20.3453	21.9279	22.0824	Me ester
595_C18pos	122.874	134.13	79.261	105.404	54.6902	67.344	61.2202	91.998	75.1446	63.3357	704.722	459.306	527.536	511.08	90.7105	78.7102	79.7888	81.071	5-Phenyldodecane
59_C18pos	2.93209	3.17138	2.56232	2.99814	46.2069	16.1353	39.3863	40.5429	51.3519	47.8959	88.64	23.5936	25.3869	27.2103	22.84	23.0049	22.0537	22.2305	6-Vinyl-1,4-cycloheptadiene
600_C18pos	291.378	308.373	348.851	267.412	45.3274	19.9745	5.21152	57.9151	237.676	164.848	36.2191	41.5371	29.2038	26.436	157.721	154.617	161.641	154.357	Micropiperidine D
601_C18pos	96.2969	5.44231	3.31272	4.01425	2.35408	2.08056	2.35413	4.40813	3.32451	2.865	1.50837	1.55333	1.60972	1.57522	9.59048	10.9427	10.826	10.1	Pyridoxamine 5'-phosphate
607_C18pos	9.96637	10.3589	8.35973	7.92724	74.2703	46.6864	35.9348	13.735	11.4478	10.9715	393.674	87.3814	106.246	145.546	72.485	99.8191	101.234	98.8998	dihydro-epideoxyarteannuin B
613_C18pos	922.635	419.401	315.985	249.864	717.012	616.584	678.402	321.199	605.605	406.478	1.50837	3.4175	3.4776	3.42317	734.973	731.891	704.922	614.149	Unknown
620_C18pos	1.80733	1.28779	1.37759	1.37319	22.0303	22.9865	31.8786	1.91381	25.3671	1.23774	1.50837	1.55333	1.60972	1.57522	9.01369	9.93068	10.5839	9.65606	Unknown
621_C18pos	2.09147	1.6944	1.76178	1.56831	36.2675	12.4014	8.13663	1.84397	2.08213	1.60255	73.1668	7.86642	6.54961	13.3132	52.7001	55.1724	56.1383	52.9722	Unknown
623_C18pos	3.6054	3.65892	3.20297	3.36215	36.086	19.4371	14.5371	3.88958	3.65544	2.96161	151.854	33.531	46.7451	58.1155	39.6924	44.7818	45.5472	44.2565	thomimarine B
625_C18pos	1.60688	1.28779	1.37759	1.37319	139	239.459	154.611	8.9558	64.7413	197.484	1.50837	1.55333	1.60972	1.57522	74.1429	82.704	77.0474	72.5245	pkonid:536899|OACRDWJTTHQXMK-UHFFFAOYSA-N
63_C18pos	78.4961	46.3818	36.4616	45.6662	36.2835	40.5466	37.4992	42.9997	36.9542	62.0788	28.7207	20.9757	23.3425	20.7877	45.3947	45.4213	45.8911	42.6541	3-Pyridinecarboxamide
641_C18pos	2.17592	1.42086	1.52783	2.22793	10.5672	19.373	19.1534	5.7103	88.7833	4.03106	1.50837	1.55333	1.60972	1.57522	20.2013	22.9513	22.0006	20.3265	Ribothymidine
643_C18pos	18.7422	17.8588	11.1036	25.0299	24.8689	21.9958	37.5872	23.812	4.91946	15.533	1.50837	1.55333	1.60972	1.57522	19.9718	18.4189	21.3204	21.9379	3-(2-hydroxyethyl)-8-methoxy-3H,4H,5H-pyrimido[5,4-b]indol-4-one
647_C18pos	1.39273	1.36792	1.59094	1.37319	6.73665	6.01068	6.45424	50.356	71.7499	15.6886	4.95978	1.55333	1.60972	1.57522	14.5557	16.4951	15.2783	15.2727	pkonid:523796|NRSOKLBABRGMGJ-UHFFFAOYSA-N
652_C18pos	209.914	272.922	470.566	523.721	148.866	192.168	165.223	110.678	212.545	99.2071	95.7869	52.905	66.3497	58.9537	140.536	248.232	254.447	237.176	Unknown
654_C18pos	167.761	127.03	105.326	147.417	32.8769	81.5586	77.394	170.934	65.2016	66.9672	134.853	118.005	118.906	112.611	59.7459	85.9895	84.6188	84.5921	pkonid:749761|TXPHYHWSAUZMGJ-UHFFFAOYSA-N
656_C18pos	34.4444	49.6616	87.7482	101.999	69.3307	72.9312	80.4007	62.0854	97.8784	49.5407	56.0124	21.0617	26.0201	32.2887	69.3603	78.3468	77.1598	70.9271	Unknown
657_C18pos	11.2217	23.4543	32.9328	40.9684	39.7327	29.1741	57.0888	50.7272	83.765	33.5934	96.2421	74.3385	90.109	88.9038	26.8192	41.2787	42.8941	40.3055	2-{1,1,7,7a-tetramethyl-2-methylidene-1H,1aH,2H,4H,5H,6H,7H,7aH,7bH-cyclopropa[a]naphthalen-4-yl}ethan-1-ol
664_C18pos	25.1626	20.7965	36.8452	44.1407	39.9623	50.8229	67.9444	37.5236	78.4392	43.6305	93.6351	95.4063	98.1605	93.0434	38.7084	53.72	55.5547	51.4266	Unknown
665_C18pos	490.567	243.348	252.737	314.611	85.2574	222.858	224.734	145.727	159.608	135.811	165.41	128.306	118.35	103.908	140.148	207.537	214.453	205.919	Unknown
666_C18pos	418.48	122.987	110.666	146.709	45.7118	140.888	147.377	93.6007	75.7738	109.551	577.847	397.606	443.451	248.342	84.2864	140.357	138.356	122.944	Buagafuran
670_C18pos	156.97	350.934	318.857	239.689	35.9662	121.866	218.072	101.962	160.147	202.013	8.20588	3.89789	10.1296	6.86099	74.7573	186.944	255.957	151.579	pkonid:332696|JBRSJEQLCBIYKH-UHFFFAOYSA-N
671_C18pos	51.4255	1.65841	1.37759	1.37319	5.12548	2.12683	1.70858	1.23082	1.28034	1.23774	1.50837	1.55333	1.60972	1.57522	7.81877	8.15304	7.68109	7.54311	Unknown
672_C18pos	276.14	268.114	168.091	218.848	111.972	141.184	121.649	185.118	155.108	139.063	1449.78	903.741	1024.27	1132.67	187.323	164.67	172.449	166.077	pkonid:166368|FARHQFNHHZCLPI-UHFFFAOYSA-N
674_C18pos	110.995	123.761	71.9542	97.5307	51.0907	58.6481	55.6122	83.3266	73.4627	59.3931	330.837	332.906	373.692	363.499	83.7747	76.9106	75.6035	77.2736	Unknown
675_C18pos	100.104	8.99633	3.87161	4.25272	2.72773	2.33905	2.41868	4.86556	2.60168	2.50515	48.5847	47.3429	51.1914	46.7175	17.9219	21.1242	21.1789	20.7604	Unknown
680_C18pos	11.6091	6.67658	8.56817	12.0033	12.4159	10.6636	12.2856	10.4996	16.3622	109.583	1.50837	1.55333	1.60972	1.57522	19.4572	19.6098	18.0312	18.5401	Unknown
682_C18pos	10.2444	13.3609	7.32086	10.6058	135.418	90.1521	61.1315	13.1871	11.6829	8.43974	524.136	111.807	143.009	192.183	135.2	186.235	194.6	185.889	Unknown
684_C18pos	3.06329	1.28779	1.37759	1.52648	241.611	250.468	301.438	92.9277	134.323	143.668	1.50837	1.55333	1.60972	1.57522	106.352	113.04	103.664	101.246	Unknown
688_C18pos	8.78659	1.78499	6.00447	6.59233	115.067	91.7735	210.085	10.8794	53.1605	87.4151	8.51093	1.55333	3.3335	3.21109	63.7614	57.8863	57.123	55.5897	1-(4-amino-imidazo[4,5-d]pyridazin-1-yl)-beta-D-1-deoxy-ribofuranose
693_C18pos	1.44688	1.28779	1.37759	1.37319	33.1526	49.1188	44.7821	4.26668	7.69657	34.7227	5.44979	1.55333	1.60972	1.57522	16.682	19.2338	16.3503	16.1593	7-(2-amino-2-carboxyethyl)-5-hydroxy-3,4-dihydro-2H-1,4-benzothiazin-3-one
69_C18pos	38.8224	19.516	11.6737	15.7509	39.3572	89.3463	54.1753	17.2951	78.3228	50.2117	198.7	69.799	79.7536	85.0091	38.488	41.4922	40.4208	36.5844	3-Pyridinecarboxylic acid
726_C18pos	17.2529	19.5168	13.5519	37.2794	420.371	146.512	188.842	258.882	606.052	301.08	163.933	40.9985	66.1795	74.0789	149.333	246.392	243.009	231.702	normiltioane
728_C18pos	7.56308	11.6858	7.69803	9.33577	23.2113	15.2941	30.8975	18.9659	28.7386	33.8034	278.233	50.8392	66.1444	99.2181	17.278	17.8917	19.3255	19.0046	Unknown
731_C18pos	1.31609	1.28779	1.37759	1.37319	64.0215	96.595	99.6624	22.2046	50.3822	103.068	1.50837	1.55333	1.60972	1.57522	41.7335	49.305	47.7349	45.0866	1-(4-hydroxyphenyl)-3-(quinolin-4-yl)prop-2-en-1-one
732_C18pos	2.9422	1.28779	1.37759	1.37319	71.8182	23.4388	71.8911	249.138	285.595	219.926	1.50837	1.55333	1.60972	1.57522	61.1414	89.6422	88.7197	76.2752	9-Carboxylic acid
735_C18pos	1.56437	1.28779	1.37759	1.37319	28.486	9.42204	6.06371	1.23082	1.36706	1.23774	1.50837	1.55333	1.60972	1.57522	37.3915	33.9892	35.966	41.0547	Unknown
740_C18pos	9.67905	9.25746	4.26504	7.93436	26.7096	19.1781	32.1394	43.4663	15.3461	34.0158	19.8181	1.55333	1.60972	3.576	18.6	21.8336	21.59	21.7272	(2R,5'S)-form
749_C18pos	69.4576	49.7147	29.7951	49.9112	8.33407	10.5902	6.2472	19.3122	19.7275	5.41793	1.50837	1.55333	1.60972	1.57522	25.3768	28.6029	28.7754	21.1782	UNPD189810
751_C18pos	87.9812	97.2362	88.5874	114.045	127.334	57.9161	56.8384	107.873	91.9838	58.7381	1222.85	2017.45	1916.39	1679.95	42.5755	71.4103	72.6356	61.9576	Spectral Match to Triphenylphosphine oxide from NIST14
753_C18pos	34.0428	89.1171	137.051	141.46	39.7897	39.8664	37.9488	34.7252	60.3267	24.6223	226.121	95.9423	112.145	146.624	46.6499	70.7041	65.0798	65.8169	alpha-Eleostearic acid
755_C18pos	18.9008	18.7105	13.4932	16.7773	22.3767	14.2296	25.518	20.9716	20.3623	53.0355	327.109	201.071	237.457	273.043	18.1964	19.0827	20.5688	22.6807	Xionenynic acid
756_C18pos	26.2642	134.277	48.9127	34.9629	6.44322	7.32932	1.59342	5.63155	16.4622	22.431	1.50837	1.55333	1.60972	1.57522	20.6516	20.2849	20.2008	19.9769	(2R*,2'R*,2''R*,6S)-form
758_C18pos	97.3895	120.087	67.7414	87.0407	29.5317	53.96	51.2988	74.871	66.0655	53.1936	254.459	212.86	188.564	230.325	67.9805	69.9597	70.475	64.8091	Linoleamide
759_C18pos	113.743	134.545	76.6242	101.341	34.7777	61.9001	57.8866	89.2308	77.9756	66.3903	519.112	366.841	386.269	356.177	84.3224	76.9312	81.2653	80.2146	Unknown
760_C18pos	94.0171	102.497	72.8536	91.3115	40.7452	50.4444	49.2343	81.5204	66.815	58.6808	1498.31	1027.29	1134.03	1049.78	65.1067	63.3303	65.6991	68.2644	Unknown
763_C18pos	10.4276	5.02173	3.50591	4.65723	21.2021	14.8662	22.4574	19.9695	21.5119	32.1972	6.77167	1.55333	1.60972	1.57522	14.6415	16.0644	15.9888	15.5304	adenosine 5'-carboxamide
764_C18pos	11.3551	26.3644	37.6693	33.821	2.47248	3.11993	4.95945	42.3489	2.93166	7.65358	1.50837	1.55333	1.60972	1.57522	17.6346	18.0661	17.7491	15.674	Unknown
775_C18pos	74.4771	84.8339	72.6061	40.7149	16.362	11.7842	9.98119	23.5587	35.6495	139.457	250.663	206.809	219.215	200.3	37.0599	40.3748	41.3149	42.1012	methyl(octadecyl)amine
777_C18pos	60.6454	103.611	87.2613	95.1189	25.8509	36.3264	39.8077	92.1797	45.8113	36.2784	1.50837	1.55333	1.60972	1.57522	48.2848	56.2362	50.9227	41.9935	pkonid:281981|HVIBGVJOBJJPFB-UHFFFAOYSA-N
779_C18pos	13.3297	2.97399	48.9997	2.92825	5.77012	2.40641	10.4597	2.12474	1.37651	31.7579	1.50837	1.55333	1.60972	1.57522	9.78943	10.7275	10.5277	9.50712	Luteolin
784_C18pos	2.19895	1.28779	1.37759	1.37319	117.63	40.1867	69.7755	24.1688	31.591	6.56534	1.50837	1.55333	1.60972	1.57522	51.8156	23.4453	23.9973	30.8276	Tenofovir
792_C18pos	135.257	8.32945	3.08153	4.6005	3.26234	2.15564	6.04923	3.31647	2.8105	3.41777	1.50837	1.55333	1.60972	1.57522	15.2316	16.8796	16.7087	16.3516	1'-Epimer
793_C18pos	3.66005	1.89297	1.71473	1.8139	28.7832	20.1242	35.4694	28.2401	14.4903	12.0487	1.50837	1.55333	1.60972	1.57522	16.2373	15.8718	16.2582	17.9352	2-amino-9-[(2R,3R,4S)-3,4-bis(hydroxymethyl)oxetan-2-yl]-1H-purin-6-one
796_C18pos	11.2981	9.74254	8.46231	10.2043	169.996	182.365	69.5889	33.9663	67.9399	31.6129	1.50837	7.86194	1.60972	1.57522	56.135	63.8841	61.5231	58.0439	Nalpha-(2-hydroxysuccinyl)arginine
797_C18pos	322.619	149.931	281.754	93.8703	405.89	396.562	306.113	49.1164	157.493	77.6549	1.50837	3.82888	1.60972	1.57522	245.268	254.22	244.37	234.987	UNPD5429
799_C18pos	12.2543	17.7697	17.3307	19.41	24.8556	16.2944	13.2921	20.9391	82.3324	27.7017	289.057	90.2019	113.4	144.189	24.4451	30.0649	31.1564	31.1128	UNPD197470
7_C18pos	4939	3924.72	3816.91	5015.68	2065.36	2542.54	2738.99	2843.37	2861.55	2344.61	117.917	288.296	139.013	113.883	3368.92	3218.28	3206.99	3165.16	4-Methylbenzenesulfonate salt
800_C18pos	7.84589	7.21224	6.79881	22.2198	24.0784	26.2401	51.4771	16.8689	36.4974	52.8767	94.3411	73.237	85.4221	79.4917	20.121	25.7233	26.1778	24.4006	sterculynic acid
805_C18pos	28.3566	35.5054	21.9625	47.4937	454.87	157.655	198.261	289.439	654.832	342.233	1043.82	163.19	228.393	376.548	175.921	260.431	260.418	255.633	UNPD36715
807_C18pos	191.263	212.794	167.91	211.536	146.349	101.5	113.758	189.153	144.142	135.45	2459.64	2924.21	3199.99	2981.31	173.335	134.264	139.569	144.581	8-labden-15-ol
814_C18pos	1.48583	1.28779	1.37759	1.37319	27.7027	26.7179	36.4001	1.23082	31.8484	1.33451	4.61309	1.55333	1.60972	1.57522	11.0458	11.9126	12.5566	12.5875	Ac, 2,4-dinitrophenylhydrazone
823_C18pos	1.5018	1.46277	1.46386	1.37319	38.5928	11.5876	7.08428	1.23082	1.7006	1.31079	23.4738	3.12981	4.84834	4.07112	96.9218	49.0691	49.972	56.6336	Phoxim
825_C18pos	237.709	73.1488	29.7713	43.3298	65.4014	40.0282	61.3994	111.19	207.113	110.932	30.334	30.897	55.0065	36.854	86.4987	112.815	100.205	95.3985	(2S,3R,4E)-form
826_C18pos	39.4606	21.8753	130.162	5.48284	32.8215	4.51297	39.3403	13.4411	2.89207	158.687	1.50837	1.55333	1.60972	1.57522	36.4653	44.5663	43.4123	43.1199	8-Hydroxyxanthone-1,6-dicarboxylic acid
82_C18pos	1.8901	1.95269	1.71598	2.05975	2.59202	2.53208	2.30963	45.4307	4.5012	1.86017	9.04162	2.9891	4.94561	2.98808	6.90491	7.39816	7.46083	7.19961	Unknown
831_C18pos	3.66387	7.9737	3.87996	6.93238	144.275	142.99	272.481	121.898	68.3353	227.391	1.50837	1.55333	1.60972	1.57522	83.7894	101.97	90.258	82.0999	Nitrile, O-(6-O-acetyl-?-D-glucopyranoside)
837_C18pos	29.5556	55.6044	48.1282	2.8875	77.4417	3.67546	282.503	3.37461	1.36484	55.2443	1.50837	1.55333	1.60972	1.57522	56.4683	60.7619	60.4142	58.079	Quercetin
840_C18pos	145.081	245.623	199.672	211.001	64.6012	74.7709	89.3486	225.607	111.597	84.164	1.50837	1.55333	1.60972	1.57522	121.273	119.39	118.329	104.069	Nicotianamine
846_C18pos	12.8328	9.9144	10.1525	8.91017	24.4367	17.2947	39.5008	6.30003	25.2951	11.7717	1.50837	4.00992	5.86424	4.98418	8.6598	15.1539	17.4939	19.6954	4'-Deoxy
849_C18pos	9.41944	9.18865	7.20376	14.6088	174.42	78.0626	108.242	107.577	381.218	187.971	105.374	64.1438	80.1175	74.0828	73.0718	133.577	124.24	115.635	CNP0448728
850_C18pos	9.44597	9.28848	9.7022	13.5246	15.548	14.6257	16.0727	14.1371	47.1078	20.9127	74.0277	31.1748	48.4058	56.128	16.7127	22.2015	22.8762	22.7013	ethyl 3-(2,2-dimethyloxan-4-yl)-6-methylheptanoate
851_C18pos	81.3239	105.387	36.8017	30.5936	11.509	12.0138	11.7248	27.4488	43.037	68.9066	1.50837	1.55333	1.60972	1.57522	27.9886	37.1695	37.7124	34.3139	low score: Compound_3058575_C14H12O4S2
856_C18pos	34.8918	31.8384	29.6938	37.8093	19.9256	23.934	34.9316	35.826	32.2979	38.9994	310.991	111.814	132.406	170.039	23.5962	26.4991	26.3005	27.8599	CNP0437456
857_C18pos	5.45024	5.87728	4.87807	5.85207	34.2528	24.2342	39.5167	9.06536	91.2439	16.5836	86.9008	57.4686	70.7204	71.7545	16.5387	22.6247	23.5655	22.0498	Unknown
858_C18pos	2.5209	3.64481	1.90382	3.02957	8.71443	3.36599	7.60509	47.2052	67.0887	23.7476	1.50837	1.55333	1.60972	1.57522	15.0491	16.7575	15.5787	13.1383	Unknown
864_C18pos	26.9425	30.639	69.0645	70.1339	31.6809	32.1173	44.3397	45.7892	50.5206	25.1831	68.6453	55.487	47.5917	72.1007	30.1545	45.0814	45.2722	40.7349	(1S,2S)-3-oxo-2-pentylcyclopentane-1-octanoic acid methyl ester
867_C18pos	1.31609	1.28779	1.37759	1.37319	14.2413	11.5201	12.0775	3.09052	3.10795	54.436	4.46686	1.55333	1.60972	1.57522	10.2378	9.32707	9.05838	8.74816	Antibiotic Y 03559J-A
868_C18pos	1.4588	1.57619	1.37759	1.37319	24.9859	4.26674	18.8368	10.9631	6.12733	53.4564	1.50837	1.55333	1.60972	1.57522	8.54704	10.5782	11.4148	11.1464	Unknown
872_C18pos	1.49065	1.28779	1.37759	1.37319	37.3115	10.5329	6.1306	1.55862	1.38495	1.30746	4.59759	1.55333	1.60972	1.57522	52.1793	55.2587	57.8781	53.9312	Unknown
873_C18pos	355.231	241.159	167.594	260.056	103.587	190.832	164.044	170.359	124.513	135.969	657.158	730.839	763.817	734.674	154.692	176.047	174.895	147.729	Me ester
874_C18pos	71.2477	79.7623	77.3249	157.603	200.589	196.861	228.096	139.426	574.591	141.663	53.264	101.776	89.8217	80.8149	152.248	219.315	225.983	219.568	12-Hydroxy-trans-octadec-9-en-saeure-(1)-methylester
875_C18pos	10.2988	30.447	59.6928	53.3426	16.1364	16.3102	14.2558	12.4712	24.6731	5.39348	24.5604	35.3163	34.5777	21.3093	18.5156	25.369	26.3495	23.7738	UNPD143543
876_C18pos	46.3268	47.1022	70.2069	101.821	116.946	139.657	240.117	108.414	279.319	85.6664	94.5493	134.266	119.32	103.359	139.176	138.544	143.766	136.287	(2R,3S,4S)-3-hydroxy-4-methyl-2-tetradecyl-butanolide
877_C18pos	134.95	91.3977	77.2612	118.844	47.7705	72.3912	93.9135	73.6588	89.9125	62.271	140.644	162.38	164.126	132.548	86.2106	72.7824	79.4748	75.2559	9-Hydroxy-7-nonadecenoic acid
883_C18pos	36.9642	2.09433	1.84631	2.1026	56.2024	8.73826	119.017	25.8907	73.2232	195.047	10.6037	1.55333	10.7924	1.57522	42.2228	45.2504	44.4894	44.3317	(2R,3R,4S,6E)-form
884_C18pos	4.23501	4.1522	26.9655	1.77233	14.9584	2.2667	48.9959	2.30399	1.6567	10.6982	5.46044	1.55333	3.46139	1.57522	11.4286	12.4727	11.7395	11.2925	3,5,8,2'-Tetrahydroxy-7-methoxyflavone
887_C18pos	1.31609	1.28779	1.37759	1.37319	1.56515	1.43899	1.38703	11.3514	64.7286	6.45168	1.50837	1.55333	1.60972	1.57522	11.2142	10.6368	10.9797	10.4133	UNPD36177
888_C18pos	3500.01	1102.26	407.042	621.838	981.618	562.117	843.621	1714.23	3130.1	1702.54	334.154	403.626	744.355	434.41	1324.46	1581.87	1449.59	1491.15	(2S,3S,4R)-form
890_C18pos	2.66388	5.09082	8.5242	5.14693	1.71468	1.43899	1.62484	51.127	1.28034	3.50824	1.50837	1.55333	1.60972	1.57522	7.64122	6.30783	5.77227	5.47771	MINEs-174499
893_C18pos	69.0015	3.90395	2.4713	3.17748	2.11871	1.83513	1.88423	3.40188	2.2018	2.07708	1.50837	1.55333	1.60972	1.57522	7.41429	8.46363	9.00438	7.87093	6-allyl-8b-Carboxy-ergoline
894_C18pos	48.2661	74.4133	38.9149	62.1918	28.0836	27.1846	30.177	40.9699	28.7334	27.6582	1.50837	1.55333	2.58599	1.57522	43.7947	40.1108	39.6025	36.2737	({5H,6H,8H-imidazo[2,1-c][1,4]oxazin-6-yl}methyl)[(1-methyl-1H-indol-3-yl)methyl]amine
897_C18pos	1.31609	1.28779	1.37759	1.37319	22.375	38.6502	47.5114	1.23082	25.7948	1.23774	1.50837	1.55333	1.60972	1.57522	7.24743	15.0866	15.3551	11.5777	ethyl 3-(4-methylbenzenesulfonamido)benzoate
8_C18pos	401.424	367.968	351.757	1247.87	156.956	503.613	220.551	206.601	308.462	170.714	3.34737	23.512	21.5494	24.4633	228.264	382.938	262.106	423.452	4-Methylbenzenesulfonate salt
907_C18pos	1.84396	1.44677	1.71343	1.49924	33.8522	35.3335	50.7489	1.33018	38.5117	1.38417	4.493	1.55333	1.60972	1.57522	13.5898	14.2987	15.1722	14.9446	Unknown
908_C18pos	2.73351	1.92015	2.31486	1.9017	20.1969	18.1661	26.9381	4.55223	2.94932	16.3336	1.50837	1.55333	1.60972	1.57522	9.26627	9.44591	9.76985	8.5778	Altenuic acid IV
910_C18pos	5.67923	7.04081	6.29464	6.97774	15.4863	11.9998	20.4486	14.8105	76.61	17.6993	117.989	73.1429	88.7103	83.7888	13.9125	17.3	17.9083	17.7988	Unknown
911_C18pos	66.2318	45.9263	33.4175	38.2331	53.3156	49.3493	77.3548	67.9476	94.8551	60.115	1395.12	251.636	400.852	529.852	59.2913	50.1533	47.5858	54.5963	Unknown
917_C18pos	10.2505	11.4802	9.49611	11.5069	73.7539	64.4889	80.8378	20.0948	27.6375	49.3916	1.50837	1.55333	1.60972	1.57522	31.8937	36.4308	31.5399	32.6812	Unknown
918_C18pos	21.1091	42.6377	21.0791	37.1623	25.1482	15.8898	19.4239	62.1043	70.7467	54.4458	1.50837	1.55333	1.60972	1.57522	32.2456	36.1155	37.4552	34.3252	Unknown
920_C18pos	3.73204	3.53328	3.22998	2.70621	121.394	39.7648	79.1971	13.7716	59.8048	30.6088	34.0663	20.696	28.5904	24.3534	24.7709	36.9991	37.1279	35.5319	pkonid:397116|KQGOGACAZUWACN-UHFFFAOYSA-N
922_C18pos	73.1986	75.5717	54.7567	68.0663	28.4216	43.9906	38.8285	59.619	43.4138	44.4439	392.678	464.052	510.87	480.883	40.6736	55.1362	57.4088	51.6887	MINEs-186076
925_C18pos	726.462	572.086	457.202	525.019	350.99	211.57	248.02	511.304	495.649	369.267	10772	4917.72	5831.11	6065.75	478.761	364.689	395.128	447.859	pkonid:512049|NKGSHSILLGXYDW-UHFFFAOYSA-N
927_C18pos	26.4663	40.4357	44.2763	46.6549	10.4942	14.5209	15.3593	4.41842	5.39178	4.95126	1.50837	1.55333	1.60972	1.57522	17.3317	17.694	17.6855	18.2149	UNPD145562
92_C18pos	6.87257	8.47621	4.5009	6.18756	18.0053	11.6657	16.9324	17.5646	15.2568	34.6218	57.7807	19.7048	19.6473	22.1834	14.0775	12.8357	13.6251	13.2082	pkonid:517486|NNRZTJAACCRFRV-UHFFFAOYSA-N
930_C18pos	1.31609	1.28779	1.37759	1.37319	21.4849	6.26536	13.5219	27.7878	51.1712	54.6089	1.50837	1.55333	1.60972	1.57522	14.7097	13.1431	13.7136	12.891	Unknown
932_C18pos	16.9109	21.333	28.3278	33.7194	27.2289	31.822	44.9437	36.5445	85.0123	51.4017	46.8503	35.0511	23.3218	29.3694	32.2727	34.473	36.0277	37.0186	(?)-cochlearol S
934_C18pos	26.0603	1.55237	1.53038	1.37319	15.5571	2.19879	25.0275	20.3165	45.0294	57.0833	6.55765	5.05762	4.59077	8.03837	16.2725	18.1955	17.5759	17.5743	3-[(4-methyldecanoyl)oxy]-4-(trimethylammonio)butanoate
935_C18pos	504.675	52.5133	26.2149	29.4735	65.937	75.6087	78.3121	79.1949	231.736	147.863	6.89272	13.4742	21.4512	10.0275	113.923	121.378	115.927	110.399	Dihydroceramide
936_C18pos	87.2857	55.2799	38.2513	61.8783	22.928	44.5056	35.9057	40.789	26.3419	30.5736	162.019	151.29	178.788	178.748	37.4022	36.5872	39.1953	36.3289	pkonid:963019|ZBVKFVTUHVIICH-UHFFFAOYSA-N
937_C18pos	296.953	275.928	261.091	313.887	157.121	157.242	174.448	231.088	189.672	185.794	3686.32	5057.48	5122.59	4246.81	228.403	250.324	245.74	241.804	UNPD105874
939_C18pos	6.56363	1.28779	1.37759	1.37319	64.4912	40.5156	60.9856	41.383	37.3837	27.287	1.50837	1.55333	1.60972	1.57522	39.083	33.6854	37.3108	45.4032	low score: 8-Hydroxyefavirenz
940_C18pos	40.5418	91.016	61.0583	74.4345	54.6012	28.2154	123.255	186.579	360.006	178.327	1.50837	3.44618	1.60972	1.57522	95.5281	110.015	104.396	106.449	(2S,3S,4R)-form
942_C18pos	85.8304	4.81506	2.63293	2.47511	33.768	3.79674	52.2044	40.8177	161.652	189.743	8.8799	7.57604	20.5569	13.392	43.6118	49.9934	53.4266	47.8853	(all-?)-form
945_C18pos	48.9775	56.128	51.7359	72.9921	2.04736	2.78677	3.66337	71.4078	20.7147	2.28851	1.50837	1.55333	1.60972	1.57522	25.6921	28.4581	24.5011	22.9435	1-(sn-Glycero-3-phospho)-1D-myo-inositol
946_C18pos	14.3412	9.25576	6.53979	9.93007	8.30438	4.34591	4.87123	21.7273	28.8259	47.87	1.50837	1.55333	1.60972	1.57522	18.7125	10.8197	10.7576	12.4594	Unknown
947_C18pos	35.6186	38.5572	48.9627	62.4642	18.0974	33.5575	38.3775	47.0295	40.5316	23.3754	137.225	50.892	34.548	67.0855	34.5721	37.4959	38.6507	37.499	MINEs-166061
949_C18pos	161.358	476.683	794.55	841.21	186.672	227.67	199.687	151.297	315.795	100.911	42.6793	67.7189	66.9946	57.9448	227.943	388.512	368.174	363.802	Tetrahydrodeoxycorticosterone
951_C18pos	102.26	96.4171	71.1197	105.143	26.9199	44.4768	35.2041	54.0309	44.2435	35.4456	29.0257	14.9225	18.5639	15.0941	45.3643	59.4134	59.4859	56.508	Unknown
954_C18pos	71.8223	58.5141	44.7718	67.3909	17.5001	34.2845	35.9211	73.6853	32.3838	31.6588	104.978	94.9456	98.9116	97.9479	27.1549	39.0884	37.2934	41.5181	Unknown
955_C18pos	18.2962	36.4486	59.7142	81.5299	204.664	91.6557	218.292	196.105	398.408	108.08	23.4477	34.1324	31.3067	34.7791	117.703	146.962	137.719	135.224	(10R)-3c,16t-Dihydroxy-10r,13c-dimethyl-17c-((S)-1-hydroxy-aethyl)-(8cH,9tH,14tH)-Delta5-tetradecahydro-1H-cyclopenta[a]phenanthren
956_C18pos	155.76	452.641	729.21	941.771	954.676	666.37	1387.35	1186.71	2096.58	748.148	124.09	211.555	135.325	248.827	587.958	960.541	980.35	909.657	(3alpha,5beta)-3,21-Dihydroxypregnan-20-one
95_C18pos	192.201	31.1494	14.7915	21.1829	43.8069	40.9486	60.7221	27.9728	30.9641	17.1259	131.509	76.2717	76.1926	75.6758	32.9664	22.9167	28.9102	26.1527	Unknown
960_C18pos	58.1844	38.8322	56.65	53.9923	18.9757	29.6069	19.3491	9.3515	7.16308	17.2024	1.50837	1.55333	1.60972	1.57522	31.3351	32.2459	30.2469	26.9479	Chaetochromone A
961_C18pos	60.1926	25.0225	29.1997	38.3253	22.7033	29.3001	33.4852	25.6906	23.9041	22.2055	251.137	131.771	160.534	177.402	26.3469	30.4216	30.5365	28.9857	1-({2-phenyl-5H,6H,8H-imidazo[2,1-c][1,4]oxazin-6-yl}methyl)-3-(propan-2-yl)urea
964_C18pos	282.231	75.2515	74.7745	96.4336	34.9047	100.866	100.933	59.8255	57.7712	72.8891	73.8398	120.555	81.5801	85.2726	53.2704	93.0686	89.9517	82.3231	Unknown
967_C18pos	92.4404	54.8959	102.183	123.492	160.809	174.022	269.399	121.765	273.84	173.495	79.8023	145.869	97.703	125.697	132.971	170.581	168.43	158.015	Unknown
968_C18pos	23.9631	21.941	43.5553	60.2941	265.888	132.773	298.751	143.841	421.42	157.957	22.8395	65.1252	50.6151	54.3596	119.153	166.546	165.352	154.681	Unknown
969_C18pos	2.95749	1.28779	1.64504	1.45414	31.8141	15.5447	9.20311	1.32293	1.48894	1.32864	1.50837	1.55333	13.4628	1.57522	59.1683	57.4238	56.9863	59.1985	Unknown
96_C18pos	78.1663	15.5107	7.7798	13.3138	7.26529	6.62595	8.2485	11.2747	13.0058	8.71175	107.984	46.997	46.2137	46.567	13.8625	14.9497	14.0978	13.399	D-pipecolate
987_C18pos	174.244	122.817	220.289	314.408	242.585	272.222	210.885	99.3595	327.524	118.98	120.66	142.325	109.231	93.3381	270.316	323.722	321.798	301.792	(+)-isodihydromahubanolide
98_C18pos	77.6517	97.2233	43.8457	46.8707	17.2735	15.9787	14.9992	37.2534	42.5038	50.5916	22.7969	13.3209	15.7251	22.6957	39.2499	37.8066	41.3165	38.8729	(2E)-pent-2-enedioate
991_C18pos	25.8127	32.9543	22.3982	28.9506	29.5063	20.8038	30.2469	38.4128	29.7039	30.9477	1.50837	1.55333	1.60972	1.57522	25.4607	25.5022	27.1855	23.6835	pkonid:472762|MLRMPLSCFCMXGJ-UHFFFAOYSA-N
997_C18pos	93.5185	48.6294	43.7754	54.1265	56.5996	57.8708	58.7924	22.5581	72.0422	66.4621	1.50837	1.55333	1.60972	1.57522	66.1096	53.4881	57.0403	59.2805	Kojibiose
