# Supplementary material for: Artificial symbiont replacement in a vertically transmitted plant symbiosis reveals a role for microbe–microbe interactions in enforcing specificity
Source: ISME J. 2025 Aug 19;19(1):wraf177. doi: 10.1093/ismejo/wraf177 (PMC12411853; doi:10.1093/ismejo/wraf177)
Supplement: Table_S5_UHPLC-HRMS_annotated_features_wraf177 [file table_s5_uhplc-hrms_annotated_features_wraf177.xlsx]

## Sheet: annotations
Table S5. Features detected in HPLC MS/MS analysis of leaf glands of Dioscorea sansibarensis.
Alignment ID	Average Mz	Average Rt(min)	Metabolite name	Total score	Annotation Level	SMILES	Short InChIKey	InChI	InChIKey	Adduct type	Molecular Formula	Peak character	XLogP	ClassNP	SuperClassNP	PathwayNP	IsGlycoNP	superclass	class	subclass	direct_parent	CID	name	cas	kegg	ChEBI
0_C18neg	101.061	6.776	low score: ValericAcid	-0.48	Level4=MSMSanalog	CCCCC(=O)O	NQPDZGIKBAWPEJ	InChI=1S/C5H10O2/c1-2-3-4-5(6)7/h2-4H2,1H3,(H,6,7)	NQPDZGIKBAWPEJ-UHFFFAOYSA-N	[M-H]-	C5H10O2	single	1.2612	Branched fatty acids|Unsaturated fatty acids	Fatty Acids and Conjugates	Fatty acids	False	Lipids and lipid-like molecules	Fatty Acyls	Fatty acids and conjugates	Straight chain fatty acids	7991	valeric acid	64118-37-2	C00803	CHEBI:17418
1_C18pos	102.055	8.946	1-Aminocyclopropane-1-carboxylate	0.98695	Level3a=InSilico-*Dioscorea*	NC1(C(=O)O)CC1	PAJPWUMXBYXFCZ	InChI=1S/C4H7NO2/c5-4(1-2-4)3(6)7/h1-2,5H2,(H,6,7)	PAJPWUMXBYXFCZ-UHFFFAOYSA-N	[M+H]+	C4H7NO2	single	-0.4377	Aminoacids	Small peptides	Amino acids and Peptides	False	Organic acids and derivatives	Carboxylic acids and derivatives	Amino acids, peptides, and analogues	Alpha amino acids	535 6971063	alpha-Aminocyclopropanecarboxylic acid	70615-15-5	C01234	CHEBI:18053
1000_C18neg	1234.42	1.421	low score: Compound_3903347_C46H78N2O36	-0.98	Level4=MSMSanalog	CC(O)=NC1C(O)OC(CO)C(OC2OC(CO)C(OC3OC(COC4OC(CO)C(O)C(O)C4O)C(O)C(OC4OC(CO)C(O)C(O)C4OC4OC(CO)C(O)C(O)C4OC4OC(CO)C(O)C(O)C4O)C3O)C(O)C2N=C(C)O)C1O	DNDGAXCRSZUFJX	InChI=1S/C46H78N2O36/c1-10(55)47-19-26(62)35(16(7-53)73-40(19)71)80-41-20(48-11(2)56)27(63)36(17(8-54)78-41)81-44-34(70)37(25(61)18(79-44)9-72-42-32(68)28(64)21(57)12(3-49)74-42)82-45-39(31(67)24(60)14(5-51)76-45)84-46-38(30(66)23(59)15(6-52)77-46)83-43-33(69)29(65)22(58)13(4-50)75-43/h12-46,49-54,57-71H,3-9H2,1-2H3,(H,47,55)(H,48,56)	DNDGAXCRSZUFJX-UHFFFAOYSA-N	[M-H]-	C46H78N2O36	single	-14.308	UNK	UNK	UNK	UNK	UNK	UNK	UNK	UNK	78052890	UNK	UNK	UNK	UNK
1001_C18pos	345.045	12.607	Ba salt	0.59183	Level3b=InSilico-AllDB	Cc1cn([C@H]2C[C@H](O)[C@@H](COP(=O)(O)O)O2)c(=O)nc1O	GYOZYWVXFNDGLU	InChI=1S/C10H15N2O8P/c1-5-3-12(10(15)11-9(5)14)8-2-6(13)7(20-8)4-19-21(16,17)18/h3,6-8,13H,2,4H2,1H3,(H,11,14,15)(H2,16,17,18)/t6-,7+,8+/m0/s1	GYOZYWVXFNDGLU-XLPZGREQSA-N	[M+Na]+	C10H15N2O8P	single	-0.98498	Pyrimidine nucleos(t)ides	Nucleosides	Carbohydrates	False	Nucleosides, nucleotides, and analogues	Pyrimidine nucleotides	Pyrimidine deoxyribonucleotides	Pyrimidine 2'-deoxyribonucleoside monophosphates	9700	[(2R,3S,5R)-5-(2,4-diketo-5-methyl-pyrimidin-1-yl)-3-hydroxy-tetrahydrofuran-2-yl]methyl dihydrogen phosphate	25086-81-1	C00364	CHEBI:17013
1003_C18pos	345.116	7.465	Unknown	-2	Level5=Unknown	null	1003_C18pos	UNK	UNK	[M+Na]+	UNK	not annotated	0	UNK	UNK	UNK	UNK	UNK	UNK	UNK	UNK	UNK	UNK	UNK	UNK	UNK
1004_C18neg	1360.13	21.309	Unknown	-2	Level5=Unknown	null	1004_C18neg	UNK	UNK	[M-H]-	UNK	not annotated	0	UNK	UNK	UNK	UNK	UNK	UNK	UNK	UNK	UNK	UNK	UNK	UNK	UNK
1004_C18pos	345.131	5.882	4-[(2R,5R)-5-(6-Aminopurin-9-yl)-3,4-dihydroxyoxolan-2-yl]butanamide	0.58824	Level3b=InSilico-AllDB	N=C(O)CCCC1OC(n2cnc3c(N)ncnc32)C(O)C1O	GECUAPJGZGRXSE	InChI=1S/C13H18N6O4/c14-7(20)3-1-2-6-9(21)10(22)13(23-6)19-5-18-8-11(15)16-4-17-12(8)19/h4-6,9-10,13,21-22H,1-3H2,(H2,14,20)(H2,15,16,17)	GECUAPJGZGRXSE-UHFFFAOYSA-N	[M+Na]+	C13H18N6O4	single	-0.26673	Purine nucleos(t)ides	Nucleosides	Carbohydrates	False	Nucleosides, nucleotides, and analogues	5'-deoxyribonucleosides	UNK	5'-deoxyribonucleosides	76504417	UNK	UNK	UNK	UNK
1005_C18pos	345.204	18.655	Unknown	-2	Level5=Unknown	null	1005_C18pos	UNK	UNK	[M+H]+	UNK	not annotated	0	UNK	UNK	UNK	UNK	UNK	UNK	UNK	UNK	UNK	UNK	UNK	UNK	UNK
1006_C18pos	345.204	19.132	Azadiralactone	0.61524	Level3b=InSilico-AllDB	CC12CCC3C4(C)C=CC(=O)C(C)(C)C4CC(O)C3(C)C1=CC(=O)O2	UFSKYLAIGDMNQE	InChI=1S/C21H28O4/c1-18(2)13-10-16(23)21(5)12(19(13,3)8-7-15(18)22)6-9-20(4)14(21)11-17(24)25-20/h7-8,11-13,16,23H,6,9-10H2,1-5H3	BYAIUAPZAQKGIF-UHFFFAOYSA-N	[M+H]+	C21H28O4	single	3.1968	Androstane steroids	Steroids	Terpenoids	False	Lipids and lipid-like molecules	Steroids and steroid derivatives	Steroid esters	Steroid esters	UNK	UNK	UNK	UNK	UNK
1007_C18pos	345.204	18.281	Unknown	-2	Level5=Unknown	null	1007_C18pos	UNK	UNK	[M+H]+	UNK	not annotated	0	UNK	UNK	UNK	UNK	UNK	UNK	UNK	UNK	UNK	UNK	UNK	UNK	UNK
1009_C18pos	347.043	6.357	1-[(2-NITROPHENYL)SULFONYL]-1H-PYRROLO[3,2-B]PYRIDINE-6-CARBOXAMIDE	0.47095	Level3b=InSilico-AllDB	N=C(O)c1cnc2ccn(S(=O)(=O)c3ccccc3[N+](=O)[O-])c2c1	USLOIFPDNUDIEG	InChI=1S/C14H10N4O5S/c15-14(19)9-7-12-10(16-8-9)5-6-17(12)24(22,23)13-4-2-1-3-11(13)18(20)21/h1-8H,(H2,15,19)	USLOIFPDNUDIEG-UHFFFAOYSA-N	[M+H]+	C14H10N4O5S	single	2.06487	UNK	UNK	UNK	UNK	Benzenoids	Benzene and substituted derivatives	Benzenesulfonamides	Benzenesulfonamides	25229537	1-(2-nitrophenyl)sulfonyl-6-pyrrolo[3,2-b]pyridinecarboxamide	UNK	UNK	UNK
101_C18neg	156.078	1.134	Unknown	-2	Level5=Unknown	null	101_C18neg	UNK	UNK	[M-H]-	UNK	not annotated	0	UNK	UNK	UNK	UNK	UNK	UNK	UNK	UNK	UNK	UNK	UNK	UNK	UNK
101_C18pos	130.017	0.998	low score: 4-hydroxy-1-methyl-4-imidazoline-2-thione	-0.67	Level4=MSMSanalog	Cn1cc(O)nc1S	PESXSQQLVBKNCA	InChI=1S/C4H6N2OS/c1-6-2-3(7)5-4(6)8/h2,7H,1H3,(H,5,8)	PESXSQQLVBKNCA-UHFFFAOYSA-N	[M+H]+	C4H6N2OS	single	0.4144	UNK	UNK	UNK	UNK	UNK	UNK	UNK	UNK	54185383	4-hydroxy-1-methyl-4-imidazoline-2-thione	UNK	UNK	UNK
1011_C18pos	347.22	17.543	Tricalysiolide D;(-)-Tricalysiolide D	0.58951	Level3b=InSilico-AllDB	COC1(CO)CC23CCC4C5=CC(=O)OC5CCC4(C)C2CCC1C3	CIPFLUJOTRDADP	InChI=1S/C21H30O4/c1-19-7-6-16-14(9-18(23)25-16)15(19)5-8-20-10-13(3-4-17(19)20)21(11-20,12-22)24-2/h9,13,15-17,22H,3-8,10-12H2,1-2H3	CIPFLUJOTRDADP-UHFFFAOYSA-N	[M+H]+	C21H30O4	single	3.2322	Norkaurane diterpenoids	Diterpenoids	Terpenoids	False	Lipids and lipid-like molecules	Prenol lipids	Terpene lactones	Diterpene lactones	73009410	UNK	UNK	UNK	UNK
1012_C18pos	347.22	17.156	Unknown	-2	Level5=Unknown	null	1012_C18pos	UNK	UNK	[M+H]+	UNK	not annotated	0	UNK	UNK	UNK	UNK	UNK	UNK	UNK	UNK	UNK	UNK	UNK	UNK	UNK
1013_C18pos	347.22	17.375	17alpha-Hydroperoxyprogesterone	0.66184	Level3b=InSilico-AllDB	CC(=O)C1(OO)CCC2C3CCC4=CC(=O)CCC4(C)C3CCC21C	WEHDHEBJGVDJTK	InChI=1S/C21H30O4/c1-13(22)21(25-24)11-8-18-16-5-4-14-12-15(23)6-9-19(14,2)17(16)7-10-20(18,21)3/h12,16-18,24H,4-11H2,1-3H3	WEHDHEBJGVDJTK-UHFFFAOYSA-N	[M+H]+	C21H30O4	single	4.3357	Prege steroids	Steroids	Terpenoids	False	Lipids and lipid-like molecules	Steroids and steroid derivatives	Pregnane steroids	Gluco/mineralocorticoids, progestogins and derivatives	20458512	UNK	UNK	UNK	UNK
1014_C18pos	347.22	17.991	puupehanol	0.58418	Level3b=InSilico-AllDB	CC1(C)CCCC2(C)C1CCC1(C)OC3=CC(=O)C(O)C(O)C3=CC12	QJDGTTCAEQPSJA	InChI=1S/C21H30O4/c1-19(2)7-5-8-20(3)15(19)6-9-21(4)16(20)10-12-14(25-21)11-13(22)18(24)17(12)23/h10-11,15-18,23-24H,5-9H2,1-4H3	ATEPQLOVXUBFRA-UHFFFAOYSA-N	[M+H]+	C21H30O4	single	5.083	Linear diarylheptanoids	Diarylheptanoids	Shikimates and Phenylpropanoids	False	Phenylpropanoids and polyketides	Cinnamic acids and derivatives	Hydroxycinnamic acids and derivatives	Hydroxycinnamic acids and derivatives	75115502	UNK	UNK	UNK	UNK
1017_C18pos	348.071	2.127	3'-Azido-3'-Deoxythymidine-5'-Monophosphate	0.63589	Level3b=InSilico-AllDB	Cc1cn(C2CC(N=[N+]=[N-])C(COP(=O)(O)O)O2)c(=O)nc1O	OIFWQOKDSPDILA	InChI=1S/C10H14N5O7P/c1-5-3-15(10(17)12-9(5)16)8-2-6(13-14-11)7(22-8)4-21-23(18,19)20/h3,6-8H,2,4H2,1H3,(H,12,16,17)(H2,18,19,20)	OIFWQOKDSPDILA-UHFFFAOYSA-N	[M+H]+	C10H14N5O7P	single	0.33302	UNK	UNK	UNK	UNK	Organoheterocyclic compounds	Diazines	Pyrimidines and pyrimidine derivatives	Hydroxypyrimidines	1600	[3-azido-5-(2,4-diketo-5-methyl-pyrimidin-1-yl)tetrahydrofuran-2-yl]methyl dihydrogen phosphate	UNK	UNK	UNK
1018_C18pos	348.348	23.222	Unknown	-2	Level5=Unknown	null	1018_C18pos	UNK	UNK	[M+H]+	UNK	not annotated	0	UNK	UNK	UNK	UNK	UNK	UNK	UNK	UNK	UNK	UNK	UNK	UNK	UNK
1019_C18pos	349.034	1.234	MINEs-220758	0.37184	Level3b=InSilico-AllDB	N=C(NCCOP(=O)(O)OC=C(N)C(=O)O)NP(=O)(O)O	HKBDCNGTSPTUQC	InChI=1S/C6H14N4O9P2/c7-4(5(11)12)3-19-21(16,17)18-2-1-9-6(8)10-20(13,14)15/h3H,1-2,7H2,(H,11,12)(H,16,17)(H5,8,9,10,13,14,15)	HKBDCNGTSPTUQC-UHFFFAOYSA-N	[M+H]+	C6H14N4O9P2	single	-1.78863	UNK	UNK	UNK	UNK	UNK	UNK	UNK	UNK	UNK	UNK	UNK	UNK	UNK
102_C18pos	130.05	1.222	N-Acryloylglycine	0.59685	Level3b=InSilico-AllDB	C=CC(=O)NCC(=O)O	LZCXCXDOGAEFQX	InChI=1S/C5H7NO3/c1-2-4(7)6-3-5(8)9/h2H,1,3H2,(H,6,7)(H,8,9)	LZCXCXDOGAEFQX-UHFFFAOYSA-N	[M+H]+	C5H7NO3	single	-0.6268	Unsaturated fatty acids	Fatty Acids and Conjugates	Fatty acids	False	Organic acids and derivatives	Carboxylic acids and derivatives	Amino acids, peptides, and analogues	N-acyl-alpha amino acids	100321	2-acrylamidoacetic acid	30602-14-3	UNK	UNK
1020_C18pos	349.062	1.271	MINEs-221009	0.3734	Level3b=InSilico-AllDB	O=P(O)(O)Oc1cccc2c1cc1ccc3cccc4ccc2c1c34	OOMTVRUIMUTFRJ	InChI=1S/C20H13O4P/c21-25(22,23)24-18-6-2-5-15-16-10-9-13-4-1-3-12-7-8-14(11-17(15)18)20(16)19(12)13/h1-11H,(H2,21,22,23)	OOMTVRUIMUTFRJ-UHFFFAOYSA-N	[M+H]+	C20H13O4P	single	5.2087	UNK	UNK	UNK	UNK	UNK	UNK	UNK	UNK	UNK	UNK	UNK	UNK	UNK
1022_C18pos	349.093	7.937	(2S)-7-O-?-D-ribofuranosyl-5-hydroxy-2-methylchroman-4-one	0.64423	Level3b=InSilico-AllDB	CC1CC(=O)c2c(O)cc(OC3OC(CO)C(O)C3O)cc2O1	ZCLIKZVRIIQMIP	InChI=1S/C15H18O8/c1-6-2-8(17)12-9(18)3-7(4-10(12)21-6)22-15-14(20)13(19)11(5-16)23-15/h3-4,6,11,13-16,18-20H,2,5H2,1H3	ZCLIKZVRIIQMIP-UHFFFAOYSA-N	[M+Na]+	C15H18O8	single	-0.4363	Chromones	Chromanes	Polyketides	True	Organic oxygen compounds	Organooxygen compounds	Carbohydrates and carbohydrate conjugates	Phenolic glycosides	163116106	UNK	UNK	UNK	UNK
1023_C18pos	349.093	7.241	UNPD134876	0.68096	Level3b=InSilico-AllDB	COc1c(O)cc2c(c1O)C(=O)C(C(O)c1ccc(O)cc1)C(O)O2	SMHABKAUZFCZBG	InChI=1S/C17H16O8/c1-24-16-9(19)6-10-11(15(16)22)14(21)12(17(23)25-10)13(20)7-2-4-8(18)5-3-7/h2-6,12-13,17-20,22-23H,1H3	SMHABKAUZFCZBG-UHFFFAOYSA-N	[M+H]+	C17H16O8	single	1.0553	UNK	Isoflavonoids	Shikimates and Phenylpropanoids	False	Phenylpropanoids and polyketides	Homoisoflavonoids	Homoisoflavans	Homoisoflavanones	163089111	UNK	UNK	UNK	UNK
1024_C18pos	349.136	2.126	1-ethyl 4-propan-2-yl 2-(1,3-dimethyl-2,4-dioxo-1,2,3,4-tetrahydropyrimidin-5-yl)butanedioate	0.54717	Level3b=InSilico-AllDB	CCOC(=O)C(CC(=O)OC(C)C)c1cn(C)c(=O)n(C)c1=O	HLFBOKDRNZMEAJ	InChI=1S/C15H22N2O6/c1-6-22-14(20)10(7-12(18)23-9(2)3)11-8-16(4)15(21)17(5)13(11)19/h8-10H,6-7H2,1-5H3	PTMMHJHISQDKHH-UHFFFAOYSA-N	[M+Na]+	C15H22N2O6	Chromatographic split	-0.3214	Aminoacids	Small peptides	Amino acids and Peptides	False	Organic acids and derivatives	Carboxylic acids and derivatives	Amino acids, peptides, and analogues	Glutamine and derivatives	2748655	2-(2,4-diketo-1,3-dimethyl-pyrimidin-5-yl)succinic acid O1-ethyl ester O4-isopropyl ester	UNK	UNK	UNK
1026_C18pos	349.199	16.145	Unknown	-2	Level5=Unknown	null	1026_C18pos	UNK	UNK	[M+H]+	UNK	not annotated	0	UNK	UNK	UNK	UNK	UNK	UNK	UNK	UNK	UNK	UNK	UNK	UNK	UNK
1027_C18pos	349.231	1.136	Unknown	-2	Level5=Unknown	null	1027_C18pos	UNK	UNK	[M+H]+	UNK	not annotated	0	UNK	UNK	UNK	UNK	UNK	UNK	UNK	UNK	UNK	UNK	UNK	UNK	UNK
1028_C18pos	349.236	17.971	Avocadyne Acetate	1.85	Level2a=MSMSmatch	C#CCCCCCCCCCCCC(O)CC(O)COC(C)=O	JAKAZHIACKJNNB	InChI=1S/C19H34O4/c1-3-4-5-6-7-8-9-10-11-12-13-14-18(21)15-19(22)16-23-17(2)20/h1,18-19,21-22H,4-16H2,2H3	JAKAZHIACKJNNB-UHFFFAOYSA-N	[M+Na]+	C19H34O4	single	3.5857	UNK	UNK	UNK	False	Lipids and lipid-like molecules	Fatty Acyls	Fatty alcohols	Long-chain fatty alcohols	3952079	acetic acid 2,4-dihydroxyheptadec-16-ynyl ester	UNK	UNK	UNK
1029_C18pos	349.274	18.882	12,15-Epoxy-13,14-dimethyleicosa-12,14,16-trienoic acid	0.67445	Level3b=InSilico-AllDB	CCCC=Cc1oc(CCCCCCCCCCC(=O)O)c(C)c1C	MXPSDGOATJUNDN	InChI=1S/C22H36O3/c1-4-5-12-15-20-18(2)19(3)21(25-20)16-13-10-8-6-7-9-11-14-17-22(23)24/h12,15H,4-11,13-14,16-17H2,1-3H3,(H,23,24)	JDPJNLGDCVKZFL-UHFFFAOYSA-N	[M+H]+	C22H36O3	single	4.7269	UNK	UNK	UNK	UNK	UNK	UNK	UNK	UNK	129887339	UNK	UNK	UNK	UNK
103_C18neg	157.037	1.344	Unknown	-2	Level5=Unknown	null	103_C18neg	UNK	UNK	[M-H]-	UNK	not annotated	0	UNK	UNK	UNK	UNK	UNK	UNK	UNK	UNK	UNK	UNK	UNK	UNK	UNK
103_C18pos	130.05	1.453	UNPD192933	0.66935	Level3b=InSilico-AllDB	C#CC(O)C(N)C(=O)O	RBWXRFBKVDBXEG	InChI=1S/C5H7NO3/c1-2-3(7)4(6)5(8)9/h1,3-4,7H,6H2,(H,8,9)	RBWXRFBKVDBXEG-UHFFFAOYSA-N	[M+H]+	C5H7NO3	single	-1.6076	UNK	UNK	UNK	False	Organic acids and derivatives	Carboxylic acids and derivatives	Amino acids, peptides, and analogues	L-alpha-amino acids	5245928 5245929	2-ammonio-3-hydroxy-pent-4-ynoate	UNK	UNK	UNK
1032_C18pos	350.091	4.808	Unknown	-2	Level5=Unknown	null	1032_C18pos	UNK	UNK	[M+H]+	UNK	not annotated	0	UNK	UNK	UNK	UNK	UNK	UNK	UNK	UNK	UNK	UNK	UNK	UNK	UNK
1037_C18pos	353.102	2.139	UK-390957	0.48019	Level3b=InSilico-AllDB	CSc1ccc(Oc2ccc(S(N)(=O)=O)cc2CN(C)C)cc1	VCNSPGHSQPMCFF	InChI=1S/C16H20N2O3S2/c1-18(2)11-12-10-15(23(17,19)20)8-9-16(12)21-13-4-6-14(22-3)7-5-13/h4-10H,11H2,1-3H3,(H2,17,19,20)	VCNSPGHSQPMCFF-UHFFFAOYSA-N	[M+H]+	C16H20N2O3S2	single	2.9098	Phenylethylamines	Tyrosine alkaloids	Alkaloids	False	Benzenoids	Benzene and substituted derivatives	Diphenylethers	Diphenylethers	9884876	3-[(dimethylamino)methyl]-4-[4-(methylthio)phenoxy]benzenesulfonamide	934301-71-0	UNK	UNK
1038_C18pos	353.122	8.419	2,4-Dinitrophenylhydrazone	0.47378	Level3b=InSilico-AllDB	CCC=CCC=CC=CC=NNc1ccc([N+](=O)[O-])cc1[N+](=O)[O-]	MSEZDPVYURUCMO	InChI=1S/C16H18N4O4/c1-2-3-4-5-6-7-8-9-12-17-18-15-11-10-14(19(21)22)13-16(15)20(23)24/h3-4,6-13,18H,2,5H2,1H3	MSEZDPVYURUCMO-UHFFFAOYSA-N	[M+Na]+	C16H18N4O4	single	4.3694	UNK	UNK	UNK	UNK	Benzenoids	Benzene and substituted derivatives	Nitrobenzenes	Nitrobenzenes	UNK	UNK	UNK	UNK	UNK
1039_C18pos	353.122	7.76	UNPD57356	0.51363	Level3b=InSilico-AllDB	CC1(O)C=CC2(OO)C1C1OC(=O)C(CO)C1C(O)CC2(C)O	FAEGAUFRSWMWGU	InChI=1S/C15H22O8/c1-13(19)3-4-15(23-21)11(13)10-9(7(6-16)12(18)22-10)8(17)5-14(15,2)20/h3-4,7-11,16-17,19-21H,5-6H2,1-2H3	FAEGAUFRSWMWGU-UHFFFAOYSA-N	[M+Na]+	C15H22O8	single	-1.1825	Guaiane sesquiterpenoids	Sesquiterpenoids	Terpenoids	False	Lipids and lipid-like molecules	Prenol lipids	Terpene lactones	Guaianolides and derivatives	85169757	UNK	UNK	UNK	UNK
104_C18neg	157.05	6.375	Unknown	-2	Level5=Unknown	null	104_C18neg	UNK	UNK	[M-H2O-H]-	UNK	not annotated	0	UNK	UNK	UNK	UNK	UNK	UNK	UNK	UNK	UNK	UNK	UNK	UNK	UNK
104_C18pos	130.087	1.054	methyl 3-(ethylamino)prop-2-enoate	0.56278	Level3b=InSilico-AllDB	CCNC=CC(=O)OC	PMZZKLUKCIYOJP	InChI=1S/C6H11NO2/c1-3-7-5-4-6(8)9-2/h4-5,7H,3H2,1-2H3	PMZZKLUKCIYOJP-UHFFFAOYSA-N	[M+H]+	C6H11NO2	single	0.2826	Wax monoesters	Fatty esters	Fatty acids	False	Organic acids and derivatives	Carboxylic acids and derivatives	Acrylic acids and derivatives	Acrylic acids and derivatives	2751254	3-(ethylamino)acrylic acid methyl ester	UNK	UNK	UNK
1040_C18pos	353.135	7.403	Hericenone A	0.60574	Level3b=InSilico-AllDB	COc1cc2c(c(O)c1CC=C(C)CC(=O)C=C(C)C)COC2=O	IDSCVDJWBRGNKG	InChI=1S/C19H22O5/c1-11(2)7-13(20)8-12(3)5-6-14-17(23-4)9-15-16(18(14)21)10-24-19(15)22/h5,7,9,21H,6,8,10H2,1-4H3	IDSCVDJWBRGNKG-UHFFFAOYSA-N	[M+Na]+	C19H22O5	single	3.4854	Tetraketide meroterpenoids	Meroterpenoids	Polyketides|Terpenoids	False	Lipids and lipid-like molecules	Prenol lipids	Terpene lactones	Terpene lactones	73099018	UNK	UNK	UNK	UNK
1043_C18pos	353.269	18.682	CNP0442685	0.61041	Level3b=InSilico-AllDB	CCCCCCCCCC=CC(O)CCCCOCC(O)CO	VWFGBMFJJPHJPW	InChI=1S/C19H38O4/c1-2-3-4-5-6-7-8-9-10-13-18(21)14-11-12-15-23-17-19(22)16-20/h10,13,18-22H,2-9,11-12,14-17H2,1H3	QPYLSRKRZRZUJP-UHFFFAOYSA-N	[M+Na]+	C19H38O4	Isomeric	3.8809	UNK	UNK	UNK	False	Organic oxygen compounds	Organooxygen compounds	Ethers	Ketals	74976193	UNK	UNK	UNK	UNK
1044_C18pos	353.269	18.902	ceratodictyol D	0.6082	Level3b=InSilico-AllDB	CCCCCCCCCCC(O)C=CCCCOCC(O)CO	QDKBEJZVRCVOPZ	InChI=1S/C19H38O4/c1-2-3-4-5-6-7-8-10-13-18(21)14-11-9-12-15-23-17-19(22)16-20/h11,14,18-22H,2-10,12-13,15-17H2,1H3	QDKBEJZVRCVOPZ-UHFFFAOYSA-N	[M+Na]+	C19H38O4	single	3.5843	Monoacylglycerols	Glycerolipids	Fatty acids	False	Lipids and lipid-like molecules	Fatty Acyls	Fatty alcohols	Fatty alcohols	74976125	UNK	UNK	UNK	UNK
1047_C18pos	353.269	15.056	UNPD228360	0.61448	Level3b=InSilico-AllDB	CC(C)CCCC(C)CCCC1(C)OC(C(C)O)C(C(C)O)O1	VWFGBMFJJPHJPW	InChI=1S/C19H38O4/c1-13(2)9-7-10-14(3)11-8-12-19(6)22-17(15(4)20)18(23-19)16(5)21/h13-18,20-21H,7-12H2,1-6H3	VWFGBMFJJPHJPW-UHFFFAOYSA-N	[M+Na]+	C19H38O4	Isomeric	3.8809	UNK	UNK	UNK	False	Organic oxygen compounds	Organooxygen compounds	Ethers	Ketals	14609989	UNK	UNK	UNK	UNK
105_C18neg	157.05	7.172	Unknown	-2	Level5=Unknown	null	105_C18neg	UNK	UNK	[M-H]-	UNK	not annotated	0	UNK	UNK	UNK	UNK	UNK	UNK	UNK	UNK	UNK	UNK	UNK	UNK	UNK
1059_C18pos	355.103	6.671	6-methoxy-7-{[3,4,5-trihydroxy-6-(hydroxymethyl)oxan-2-yl]oxy}chromen-2-one	0.64043	Level3b=InSilico-AllDB	COc1cc2ccc(=O)oc2cc1OC1OC(CO)C(O)C(O)C1O	SGTCGCCQZOUMJJ	InChI=1S/C16H18O9/c1-22-9-4-7-2-3-12(18)23-8(7)5-10(9)24-16-15(21)14(20)13(19)11(6-17)25-16/h2-5,11,13-17,19-21H,6H2,1H3	SGTCGCCQZOUMJJ-UHFFFAOYSA-N	[M+H]+	C16H18O9	Chromatographic split	-1.0197	Simple coumarins	Coumarins	Shikimates and Phenylpropanoids	True	Phenylpropanoids and polyketides	Coumarins and derivatives	Coumarin glycosides	Coumarin glycosides	346340	6-methoxy-7-(3,4,5-trihydroxy-6-methylol-tetrahydropyran-2-yl)oxy-coumarin	UNK	UNK	UNK
106_C18neg	157.062	1.209	Unknown	-2	Level5=Unknown	null	106_C18neg	UNK	UNK	[M-H]-	UNK	not annotated	0	UNK	UNK	UNK	UNK	UNK	UNK	UNK	UNK	UNK	UNK	UNK	UNK	UNK
1062_C18pos	355.132	7.401	1-({4-methoxy-6-methyl-2H,5H,6H,7H,8H-[1,3]dioxolo[4,5-g]isoquinolin-9-yl}sulfonyl)pyrrolidine	0.49958	Level3b=InSilico-AllDB	COc1c2c(c(S(=O)(=O)N3CCCC3)c3c1OCO3)CCN(C)C2	FCHCPOJUCKWMKG	InChI=1S/C16H22N2O5S/c1-17-8-5-11-12(9-17)13(21-2)14-15(23-10-22-14)16(11)24(19,20)18-6-3-4-7-18/h3-10H2,1-2H3	FCHCPOJUCKWMKG-UHFFFAOYSA-N	[M+H]+	C16H22N2O5S	single	1.1963	UNK	Tyrosine alkaloids	Alkaloids	False	Organoheterocyclic compounds	Tetrahydroisoquinolines	UNK	Tetrahydroisoquinolines	49652708	4-methoxy-6-methyl-9-pyrrolidinosulfonyl-7,8-dihydro-5H-[1,3]dioxol[4,5-g]isoquinoline	UNK	UNK	UNK
1063_C18pos	355.198	4.528	19(E)-hydroxyhumantenine	0.59904	Level3b=InSilico-AllDB	CC=C1CN(C)C2CC3(C(=O)N(OC)c4ccccc43)C3CC1C2CO3	AMFWVJXVZDVWII	InChI=1S/C21H26N2O3/c1-4-13-11-22(2)18-10-21(19-9-14(13)15(18)12-26-19)16-7-5-6-8-17(16)23(25-3)20(21)24/h4-8,14-15,18-19H,9-12H2,1-3H3	SJKRPUOXUNOPOP-UHFFFAOYSA-N	[M+H]+	C21H26N2O3	single	4.15307	UNK	UNK	Alkaloids	False	Organoheterocyclic compounds	Benzopyrans	1-benzopyrans	1-benzopyrans	75055101	82375-29-9	UNK	UNK	UNK
1065_C18pos	355.264	13.942	CNP0437041	0.66669	Level3b=InSilico-AllDB	CC(C)=CCC(C)=CCC(C)=CCCC1(C)CCc2cc(O)ccc2O1	GMNUSNIQCLQZJM	InChI=1S/C24H34O2/c1-18(2)8-9-20(4)11-10-19(3)7-6-15-24(5)16-14-21-17-22(25)12-13-23(21)26-24/h7-8,11-13,17,25H,6,9-10,14-16H2,1-5H3	LAFWGERDGWLBSH-UHFFFAOYSA-N	[M+H]+	C24H34O2	single	7.08272	UNK	Meroterpenoids	Terpenoids	False	Lipids and lipid-like molecules	Prenol lipids	Diterpenoids	Diterpenoids	163110667	UNK	UNK	UNK	UNK
1067_C18pos	355.285	19.849	pkonid:824137|VSFCXUJTWJIBPN-UHFFFAOYSA-N	0.63228	Level3b=InSilico-AllDB	CCC=CC(CC)CC(C)=CC(O)(CC)CC(CC)C(O)CC(=O)O	GIXNUGHXOUEGRH	InChI=1S/C21H38O4/c1-6-10-11-17(7-2)12-16(5)14-21(25,9-4)15-18(8-3)19(22)13-20(23)24/h10-11,14,17-19,22,25H,6-9,12-13,15H2,1-5H3,(H,23,24)	VSFCXUJTWJIBPN-UHFFFAOYSA-N	[M+H]+	C21H38O4	single	4.9115	UNK	UNK	Polyketides	False	Lipids and lipid-like molecules	Fatty Acyls	Fatty alcohols	Long-chain fatty alcohols	85198421	UNK	UNK	UNK	UNK
1068_C18pos	355.285	19.623	Cryptorigidifoliol H	0.61606	Level3b=InSilico-AllDB	CCCCCCCCCCCCC(O)CC1CC2CC(CC(=O)O2)O1	YYLNWEORJBWPMV	InChI=1S/C21H38O4/c1-2-3-4-5-6-7-8-9-10-11-12-17(22)13-18-14-19-15-20(24-18)16-21(23)25-19/h17-20,22H,2-16H2,1H3	GIXNUGHXOUEGRH-UHFFFAOYSA-N	[M+H]+	C21H38O4	single	2.7219	Podocarpane diterpenoids	Diterpenoids	Terpenoids	False	Lipids and lipid-like molecules	Prenol lipids	Monoterpenoids	Monoterpenoids	UNK	UNK	UNK	UNK	UNK
1069_C18pos	355.285	17.035	Unknown	-2	Level5=Unknown	null	1069_C18pos	UNK	UNK	[M+H]+	UNK	not annotated	0	UNK	UNK	UNK	UNK	UNK	UNK	UNK	UNK	UNK	UNK	UNK	UNK	UNK
1070_C18pos	356.119	1.144	5-(methylthio)pentyldesulfoglucosinolate	0.6049	Level3b=InSilico-AllDB	CSCCCCCC(=NO)SC1OC(CO)C(O)C(O)C1O	HKIBRYCZLMJRFT	InChI=1S/C13H25NO6S2/c1-21-6-4-2-3-5-9(14-19)22-13-12(18)11(17)10(16)8(7-15)20-13/h8,10-13,15-19H,2-7H2,1H3	HKIBRYCZLMJRFT-UHFFFAOYSA-N	[M+H]+	C13H25NO6S2	single	0.2306	Glucosinolates	Amino acid glycosides	Amino acids and Peptides	True	Organic oxygen compounds	Organooxygen compounds	Carbohydrates and carbohydrate conjugates	Thioglycosides	74960830	UNK	UNK	UNK	UNK
1071_C18pos	356.244	6.844	pkonid:824703|VSOUBIGMRGTBBJ-UHFFFAOYSA-N	0.55543	Level3b=InSilico-AllDB	CN1CCC(N2CCC(c3nnc(-c4ccc(N(C)C)cc4)o3)C2)CC1	VSOUBIGMRGTBBJ	InChI=1S/C20H29N5O/c1-23(2)17-6-4-15(5-7-17)19-21-22-20(26-19)16-8-13-25(14-16)18-9-11-24(3)12-10-18/h4-7,16,18H,8-14H2,1-3H3	VSOUBIGMRGTBBJ-UHFFFAOYSA-N	[M+H]+	C20H29N5O	single	2.6861	Quinolizidine alkaloids	Lysine alkaloids	Alkaloids	False	Organic nitrogen compounds	Organonitrogen compounds	Amines	Dialkylarylamines	75615531	UNK	UNK	UNK	UNK
1075_C18pos	357.3	20.938	Unknown	-2	Level5=Unknown	null	1075_C18pos	UNK	UNK	[M+H]+	UNK	not annotated	0	UNK	UNK	UNK	UNK	UNK	UNK	UNK	UNK	UNK	UNK	UNK	UNK	UNK
1076_C18pos	357.301	20.693	CNP0430421	0.61615	Level3b=InSilico-AllDB	CCCC(CC)CC(C)CC1(CC)CC(CC)C(CC(=O)OC)OO1	YQOYAJBVUKIJGT	InChI=1S/C21H40O4/c1-7-11-17(8-2)12-16(5)14-21(10-4)15-18(9-3)19(24-25-21)13-20(22)23-6/h16-19H,7-15H2,1-6H3	DJWSWNSZGWYSGH-UHFFFAOYSA-N	[M+H]+	C21H40O4	single	4.9203	Monoacylglycerols	Glycerolipids	Fatty acids	False	Lipids and lipid-like molecules	Glycerolipids	Monoradylglycerols	1-monoacylglycerols	56663684	UNK	UNK	UNK	UNK
1078_C18pos	358.114	2.158	2-Methoxyacetaminophen glucuronide	0.62701	Level3b=InSilico-AllDB	COc1cc(OC2OC(C(=O)O)C(O)C(O)C2O)ccc1N=C(C)O	GDCCQRYSPGZVPX	InChI=1S/C15H19NO9/c1-6(17)16-8-4-3-7(5-9(8)23-2)24-15-12(20)10(18)11(19)13(25-15)14(21)22/h3-5,10-13,15,18-20H,1-2H3,(H,16,17)(H,21,22)	GDCCQRYSPGZVPX-UHFFFAOYSA-N	[M+H]+	C15H19NO9	single	-0.4259	UNK	UNK	UNK	True	Organic oxygen compounds	Organooxygen compounds	Carbohydrates and carbohydrate conjugates	Phenolic glycosides	162840751	UNK	UNK	UNK	UNK
1079_C18pos	358.114	3.981	2xi-Hexosyloxy-7-methoxy-4H-benz<b><1,4>oxazin-3-on	0.65893	Level3b=InSilico-AllDB	COc1ccc2c(c1)OC(OC1OC(CO)C(O)C(O)C1O)C(O)=N2	PMBZSEOAOIYRMW	InChI=1S/C15H19NO9/c1-22-6-2-3-7-8(4-6)23-15(13(21)16-7)25-14-12(20)11(19)10(18)9(5-17)24-14/h2-4,9-12,14-15,17-20H,5H2,1H3,(H,16,21)	PMBZSEOAOIYRMW-UHFFFAOYSA-N	[M+H]+	C15H19NO9	single	-1.1818	UNK	UNK	UNK	True	Organic oxygen compounds	Organooxygen compounds	Carbohydrates and carbohydrate conjugates	O-glycosyl compounds	77195052	2-O-Glucosyl-7-methoxy-1,4(2H)-benzoxazin-3-one	UNK	UNK	UNK
108_C18pos	133.061	1.168	L-Asparagine	0.99712	Level3a=InSilico-*Dioscorea*	N=C(O)CC(N)C(=O)O	DCXYFEDJOCDNAF	InChI=1S/C4H8N2O3/c5-2(4(8)9)1-3(6)7/h2H,1,5H2,(H2,6,7)(H,8,9)	DCXYFEDJOCDNAF-UHFFFAOYSA-N	[M+H]+	C4H8N2O3	single	-0.67633	Aminoacids	Small peptides	Amino acids and Peptides	False	Organic acids and derivatives	Carboxylic acids and derivatives	Amino acids, peptides, and analogues	Asparagine and derivatives	236 5247114	2,4-diamino-4-keto-butyric acid	2058-58-4	UNK	CHEBI:22653
1082_C18pos	358.216	11.617	N-Desmethyltamoxifen	0.57117	Level3b=InSilico-AllDB	CCC(=C(c1ccccc1)c1ccc(OCCNC)cc1)c1ccccc1	NYDCDZSEEAUOHN	InChI=1S/C25H27NO/c1-3-24(20-10-6-4-7-11-20)25(21-12-8-5-9-13-21)22-14-16-23(17-15-22)27-19-18-26-2/h4-17,26H,3,18-19H2,1-2H3	NYDCDZSEEAUOHN-UHFFFAOYSA-N	[M+H]+	C25H27NO	single	5.6539	Chalcones	Flavonoids	Shikimates and Phenylpropanoids	False	Phenylpropanoids and polyketides	Stilbenes	UNK	Stilbenes	35887	2-[4-(1,2-diphenylbut-1-enyl)phenoxy]ethyl-methyl-amine	UNK	UNK	UNK
1083_C18pos	358.332	15.939	(2S,3S,4R,16E)-form	0.51579	Level3b=InSilico-AllDB	CCCCC=CCCCCCCCCCCCC(O)C(O)C(N)CO	WKRVMZDCXXOGFA	InChI=1S/C21H43NO3/c1-2-3-4-5-6-7-8-9-10-11-12-13-14-15-16-17-20(24)21(25)19(22)18-23/h5-6,19-21,23-25H,2-4,7-18,22H2,1H3	WKRVMZDCXXOGFA-UHFFFAOYSA-N	[M+H]+	C21H43NO3	single	4.0653	Sphingoid bases	Sphingolipids	Fatty acids	False	Organic nitrogen compounds	Organonitrogen compounds	Amines	1,3-aminoalcohols	UNK	UNK	UNK	UNK	UNK
1086_C18pos	359.065	1.27	N-(N-L-gamma-Glutamyl-S-nitroso-L-cysteinyl)glycine	0.54351	Level3b=InSilico-AllDB	NC(CCC(=O)NC(CSN=O)C(=O)NCC(=O)O)C(=O)O	HYHSBSXUHZOYLX	InChI=1S/C10H16N4O7S/c11-5(10(19)20)1-2-7(15)13-6(4-22-14-21)9(18)12-3-8(16)17/h5-6H,1-4,11H2,(H,12,18)(H,13,15)(H,16,17)(H,19,20)	HYHSBSXUHZOYLX-UHFFFAOYSA-N	[M+Na]+	C10H16N4O7S	single	-1.7213	Aminoacids	Small peptides	Amino acids and Peptides	False	Organic acids and derivatives	Carboxylic acids and derivatives	Amino acids, peptides, and analogues	Oligopeptides	3514	2-amino-5-[[2-(carboxymethylamino)-2-keto-1-[(nitrosothio)methyl]ethyl]amino]-5-keto-valeric acid	UNK	UNK	UNK
1087_C18pos	359.132	8.557	N2-(3,4-Dihydroxy-E-cinnamoyl)	0.45162	Level3b=InSilico-AllDB	N=C(N)NCCCC(N=C(O)C=Cc1ccc(O)c(O)c1)C(=O)O	BZBPCSWENCCJKM	InChI=1S/C15H20N4O5/c16-15(17)18-7-1-2-10(14(23)24)19-13(22)6-4-9-3-5-11(20)12(21)8-9/h3-6,8,10,20-21H,1-2,7H2,(H,19,22)(H,23,24)(H4,16,17,18)	BZBPCSWENCCJKM-UHFFFAOYSA-N	[M+Na]+	C15H20N4O5	single	0.78397	UNK	UNK	Alkaloids	False	Organic acids and derivatives	Carboxylic acids and derivatives	Amino acids, peptides, and analogues	Arginine and derivatives	UNK	UNK	UNK	UNK	UNK
109_C18pos	133.065	6.701	2-Methylcumarone	0.64969	Level3b=InSilico-AllDB	Cc1cc2ccccc2o1	GBGPVUAOTCNZPT	InChI=1S/C9H8O/c1-7-6-8-4-2-3-5-9(8)10-7/h2-6H,1H3	GBGPVUAOTCNZPT-UHFFFAOYSA-N	[M+H]+	C9H8O	single	2.74122	Chromones	Chromanes	Polyketides|Shikimates and Phenylpropanoids	False	Organoheterocyclic compounds	Benzofurans	UNK	Benzofurans	20263	2-Methyl-1-benzofuran	4265-25-2	UNK	UNK
1092_C18pos	361.236	19.608	ent-18-Acetoxy-7beta-hydroxykaur-16-en-15-one;(-)-ent-18-Acetoxy-7beta-hydroxykaur-16-en-15-one	0.586	Level3b=InSilico-AllDB	C=C1C(=O)C23CC1CCC2C1(C)CCCC(C)(COC(C)=O)C1CC3O	IYUCSYOUMNJQMK	InChI=1S/C22H32O4/c1-13-15-6-7-16-21(4)9-5-8-20(3,12-26-14(2)23)17(21)10-18(24)22(16,11-15)19(13)25/h15-18,24H,1,5-12H2,2-4H3	IYUCSYOUMNJQMK-UHFFFAOYSA-N	[M+H]+	C22H32O4	single	3.6684	Kaurane and Phyllocladane diterpenoids	Diterpenoids	Terpenoids	False	Lipids and lipid-like molecules	Prenol lipids	Diterpenoids	Kaurane diterpenoids	85109034	UNK	UNK	UNK	UNK
1095_C18pos	362.098	1.429	Vulgaxanthin I	0.57335	Level3b=InSilico-AllDB	N=C(O)CCC(N=CC=C1C=C(C(=O)O)NC(C(=O)O)C1)C(=O)O	PDBJJFJKNSKTSW	InChI=1S/C14H17N3O7/c15-11(18)2-1-8(12(19)20)16-4-3-7-5-9(13(21)22)17-10(6-7)14(23)24/h3-5,8,10,17H,1-2,6H2,(H2,15,18)(H,19,20)(H,21,22)(H,23,24)	PDBJJFJKNSKTSW-UHFFFAOYSA-N	[M+Na]+	C14H17N3O7	single	0.16727	Aminoacids	Small peptides	Amino acids and Peptides	False	Organic acids and derivatives	Carboxylic acids and derivatives	Amino acids, peptides, and analogues	D-alpha-amino acids	73981775 135499079	UNK	UNK	UNK	UNK
1097_C18pos	363.215	18.698	Unknown	-2	Level5=Unknown	null	1097_C18pos	UNK	UNK	[M+H]+	UNK	not annotated	0	UNK	UNK	UNK	UNK	UNK	UNK	UNK	UNK	UNK	UNK	UNK	UNK	UNK
1098_C18pos	363.251	20.336	11(R)-hydroxy-12(20)-en-knightol acetate	0.68532	Level3b=InSilico-AllDB	C=C1CCC(C(=C)C)CC=C(COC(C)=O)CCC2OC2(C)CCC1O	PQTMOQSFGGWIEJ	InChI=1S/C22H34O4/c1-15(2)19-9-6-16(3)20(24)12-13-22(5)21(26-22)11-8-18(7-10-19)14-25-17(4)23/h7,19-21,24H,1,3,6,8-14H2,2,4-5H3	PQTMOQSFGGWIEJ-UHFFFAOYSA-N	[M+H]+	C22H34O4	single	4.4871	Cembrane diterpenoids	Diterpenoids	Terpenoids	False	Lipids and lipid-like molecules	Prenol lipids	Sesquiterpenoids	Sesquiterpenoids	78077179	UNK	UNK	UNK	UNK
1099_C18pos	363.29	21.263	2'(R)-Hydroxylanneaquinol	0.6522	Level3b=InSilico-AllDB	CCCCCCCCC=CCCCCCC(O)Cc1cc(O)ccc1O	SYEWMKBCQCNFPV	InChI=1S/C23H38O3/c1-2-3-4-5-6-7-8-9-10-11-12-13-14-15-21(24)18-20-19-22(25)16-17-23(20)26/h9-10,16-17,19,21,24-26H,2-8,11-15,18H2,1H3	SYEWMKBCQCNFPV-UHFFFAOYSA-N	[M+H]+	C23H38O3	single	6.2585	Catechols with side chains	Aromatic polyketides	Polyketides	False	Lipids and lipid-like molecules	Fatty Acyls	Fatty alcohols	Long-chain fatty alcohols	1469	2-(2-hydroxyheptadec-8-enyl)hydroquinone	UNK	UNK	UNK
11_C18pos	105.07	9.082	Unknown	-2	Level5=Unknown	null	11_C18pos	UNK	UNK	[M+H]+	UNK	not annotated	0	UNK	UNK	UNK	UNK	UNK	UNK	UNK	UNK	UNK	UNK	UNK	UNK	UNK
1101_C18pos	365.106	1.429	Polymaltose	0.58823	Level3b=InSilico-AllDB	O=CC(O)C(O)C(OC1OC(CO)C(O)C(O)C1O)C(O)CO	DKXNBNKWCZZMJT	InChI=1S/C12H22O11/c13-1-4(16)7(18)11(5(17)2-14)23-12-10(21)9(20)8(19)6(3-15)22-12/h1,4-12,14-21H,2-3H2	DKXNBNKWCZZMJT-UHFFFAOYSA-N	[M+Na]+	C12H22O11	single	-5.5546	Disaccharides	Saccharides	Carbohydrates	True	Lipids and lipid-like molecules	Fatty Acyls	Fatty acyl glycosides	Fatty acyl glycosides of mono- and disaccharides	303614	2,3,5,6-tetrahydroxy-4-(3,4,5-trihydroxy-6-methylol-tetrahydropyran-2-yl)oxy-hexanal	528-50-7	UNK	UNK
1109_C18pos	368.39	24.588	Oxime	0.50227	Level3b=InSilico-AllDB	CCCCCCCCCCCCCCCCCCCCCCCC=NO	JRAKMOYMHHXPJJ	InChI=1S/C24H49NO/c1-2-3-4-5-6-7-8-9-10-11-12-13-14-15-16-17-18-19-20-21-22-23-24-25-26/h24,26H,2-23H2,1H3	JRAKMOYMHHXPJJ-UHFFFAOYSA-N	[M+H]+	C24H49NO	single	9.0485	UNK	Fatty acyls	Fatty acids	False	Organic nitrogen compounds	Organonitrogen compounds	Oximes	Aldoximes	UNK	UNK	UNK	UNK	UNK
111_C18pos	134.045	1.191	Monoamide, N-hydroxy	0.58777	Level3b=InSilico-AllDB	O=C(O)CCC(O)=NO	YFAOEGBKRWIHAP	InChI=1S/C4H7NO4/c6-3(5-9)1-2-4(7)8/h9H,1-2H2,(H,5,6)(H,7,8)	AGEUQNZXCIVHPB-UHFFFAOYSA-N	[M+H]+	C4H7NO4	single	-2.0403	Aminoacids	Small peptides	Amino acids and Peptides	False	Organic acids and derivatives	Keto acids and derivatives	Short-chain keto acids and derivatives	Short-chain keto acids and derivatives	252439	4-(hydroxyamino)-4-oxobutanoic acid	4829-73-6	UNK	UNK
1110_C18pos	369.03	1.422	Unknown	-2	Level5=Unknown	null	1110_C18pos	UNK	UNK	[M+H]+	UNK	not annotated	0	UNK	UNK	UNK	UNK	UNK	UNK	UNK	UNK	UNK	UNK	UNK	UNK	UNK
1112_C18pos	369.03	3.979	Orotidylic acid	0.65115	Level3b=InSilico-AllDB	O=C(O)c1cc(O)nc(=O)n1C1OC(COP(=O)(O)O)C(O)C1O	KYOBSHFOBAOFBF	InChI=1S/C10H13N2O11P/c13-5-1-3(9(16)17)12(10(18)11-5)8-7(15)6(14)4(23-8)2-22-24(19,20)21/h1,4,6-8,14-15H,2H2,(H,16,17)(H,11,13,18)(H2,19,20,21)	KYOBSHFOBAOFBF-UHFFFAOYSA-N	[M+H]+	C10H13N2O11P	single	-2.6244	UNK	UNK	Carbohydrates	False	Nucleosides, nucleotides, and analogues	Pyrimidine nucleotides	Pyrimidine ribonucleotides	Pyrimidine ribonucleoside monophosphates	968	3-[3,4-dihydroxy-5-(phosphonooxymethyl)tetrahydrofuran-2-yl]-2,6-diketo-pyrimidine-4-carboxylic acid	22019-31-4	UNK	UNK
1117_C18pos	370.084	1.425	N-[(2H-1,3-benzodioxol-5-yl)methyl]-2-[(4-hydroxyquinazolin-2-yl)sulfanyl]acetamide	0.4982	Level3b=InSilico-AllDB	O=C(CSc1nc(O)c2ccccc2n1)NCc1ccc2c(c1)OCO2	OETJRLDELSOBBS	InChI=1S/C18H15N3O4S/c22-16(19-8-11-5-6-14-15(7-11)25-10-24-14)9-26-18-20-13-4-2-1-3-12(13)17(23)21-18/h1-7H,8-10H2,(H,19,22)(H,20,21,23)	OETJRLDELSOBBS-UHFFFAOYSA-N	[M+H]+	C18H15N3O4S	single	2.4726	UNK	UNK	Alkaloids|Shikimates and Phenylpropanoids	False	Organoheterocyclic compounds	Diazanaphthalenes	Benzodiazines	Quinazolines	2415552 135415763	2-[(4-keto-1H-quinazolin-2-yl)thio]-N-piperonyl-acetamide	UNK	UNK	UNK
112_C18neg	161.045	3.989	2-Hydroxy-2-ethylsuccinic acid	0.67549	Level3b=InSilico-AllDB	CCC(O)(CC(=O)O)C(=O)O	YVYGHRNLPUMVBU	InChI=1S/C6H10O5/c1-2-6(11,5(9)10)3-4(7)8/h11H,2-3H2,1H3,(H,7,8)(H,9,10)	YVYGHRNLPUMVBU-UHFFFAOYSA-N	[M-H]-	C6H10O5	single	-0.3132	Hydroxy fatty acids	Fatty Acids and Conjugates	Fatty acids	False	Lipids and lipid-like molecules	Fatty Acyls	Fatty acids and conjugates	Hydroxy fatty acids	439736	2-ethyl-2-hydroxybutanedioic acid	UNK	UNK	UNK
112_C18pos	134.045	7.476	Unknown	-2	Level5=Unknown	null	112_C18pos	UNK	UNK	[M+H]+	UNK	not annotated	0	UNK	UNK	UNK	UNK	UNK	UNK	UNK	UNK	UNK	UNK	UNK	UNK	UNK
1120_C18pos	371.101	9.701	UNPD198064	0.47789	Level3b=InSilico-AllDB	COc1cc2oc(=O)ccc2c(O)c1OC1OC(CO)C(O)C(O)C1O	ZDJUWXOVOUGRAM	InChI=1S/C16H18O10/c1-23-8-4-7-6(2-3-10(18)24-7)11(19)15(8)26-16-14(22)13(21)12(20)9(5-17)25-16/h2-4,9,12-14,16-17,19-22H,5H2,1H3	CRZVOHUCIDMSTC-UHFFFAOYSA-N	[M+H]+	C16H18O10	single	-2.9107	Anthraquis and anthrones	Polycyclic aromatic polyketides	Polyketides	False	Benzenoids	Anthracenes	Anthraquinones	Hydroxyanthraquinones	162870420	UNK	UNK	UNK	UNK
1127_C18pos	371.328	14.753	MINEs-255039	0.41058	Level3b=InSilico-AllDB	CCCCCCCCCCCCCC(=O)OC(CC(N)=O)C[N+](C)(C)C	XZHRECCOAUNVGE	InChI=1S/C21H42N2O3/c1-5-6-7-8-9-10-11-12-13-14-15-16-21(25)26-19(17-20(22)24)18-23(2,3)4/h19H,5-18H2,1-4H3,(H-,22,24)/p+1	XZHRECCOAUNVGE-UHFFFAOYSA-O	[M]+	C21H43N2O3	single	4.1809	UNK	UNK	UNK	UNK	UNK	UNK	UNK	UNK	UNK	UNK	UNK	UNK	UNK
1129_C18pos	372.236	1.148	3-[(11-carboxyundec-8-enoyl)oxy]-4-(trimethylammonio)butanoate	0.4386	Level3b=InSilico-AllDB	C[N+](C)(C)CC(CC(=O)O)OC(=O)CCCCCCC=CCCC(=O)O	MFIUJVBUUKSKQU	InChI=1S/C19H33NO6/c1-20(2,3)15-16(14-18(23)24)26-19(25)13-11-9-7-5-4-6-8-10-12-17(21)22/h6,8,16H,4-5,7,9-15H2,1-3H3,(H-,21,22,23,24)/p+1	MFIUJVBUUKSKQU-UHFFFAOYSA-O	[M+H]+	C19H34NO6	single	2.8407	UNK	UNK	UNK	UNK	UNK	UNK	UNK	UNK	UNK	UNK	UNK	UNK	UNK
113_C18neg	161.045	8.924	Unknown	-2	Level5=Unknown	null	113_C18neg	UNK	UNK	[M-H]-	UNK	not annotated	0	UNK	UNK	UNK	UNK	UNK	UNK	UNK	UNK	UNK	UNK	UNK	UNK	UNK
113_C18pos	134.045	6.237	Monoamide, N-hydroxy	0.55423	Level3b=InSilico-AllDB	O=C(O)CCC(O)=NO	AGEUQNZXCIVHPB	InChI=1S/C4H7NO4/c6-3(5-9)1-2-4(7)8/h9H,1-2H2,(H,5,6)(H,7,8)	AGEUQNZXCIVHPB-UHFFFAOYSA-N	[M+H]+	C4H7NO4	single	0.1969	Dicarboxylic acids	Fatty Acids and Conjugates	Fatty acids	False	Lipids and lipid-like molecules	Fatty Acyls	Fatty acids and conjugates	Straight chain fatty acids	252439	4-(hydroxyamino)-4-oxobutanoic acid	4829-73-6	UNK	UNK
1131_C18pos	373.098	9.697	Unknown	-2	Level5=Unknown	null	1131_C18pos	UNK	UNK	[M+H]+	UNK	not annotated	0	UNK	UNK	UNK	UNK	UNK	UNK	UNK	UNK	UNK	UNK	UNK	UNK	UNK
1132_C18pos	373.111	8.103	[(9S,13S,14S,17S)-17-hydroxy-13-methyl-6,9,11,12,14,15,16,17-octahydrocyclopenta[a]phenanthren-3-yl] hydrogen sulfate	0.49596	Level3b=InSilico-AllDB	CC12CCC3C(=CCc4cc(OS(=O)(=O)O)ccc43)C1CCC2O	IVPYDRYLQPJSBW	InChI=1S/C18H22O5S/c1-18-9-8-14-13-5-3-12(23-24(20,21)22)10-11(13)2-4-15(14)16(18)6-7-17(18)19/h3-5,10,14,16-17,19H,2,6-9H2,1H3,(H,20,21,22)	IVPYDRYLQPJSBW-UHFFFAOYSA-N	[M+Na]+	C18H22O5S	single	3.0053	UNK	UNK	UNK	UNK	UNK	UNK	UNK	UNK	13828539	UNK	UNK	UNK	UNK
1133_C18pos	373.148	9.844	propargite	0.52081	Level3b=InSilico-AllDB	C#CCOS(=O)OC1CCCCC1Oc1ccc(C(C)(C)C)cc1	PCGQGFYOHXONPG	InChI=1S/C19H26O4S/c1-5-14-21-24(20)23-18-9-7-6-8-17(18)22-16-12-10-15(11-13-16)19(2,3)4/h1,10-13,17-18H,6-9,14H2,2-4H3	ZYHMJXZULPZUED-UHFFFAOYSA-N	[M+Na]+	C19H26O4S	single	4.01842	Eremophilane sesquiterpenoids	Sesquiterpenoids	Terpenoids	False	Lipids and lipid-like molecules	Prenol lipids	Sesquiterpenoids	Eremophilane, 8,9-secoeremophilane and furoeremophilane sesquiterpenoids	4936	sulfurous acid [2-(4-tert-butylphenoxy)cyclohexyl] propargyl ester	60098-53-5	C18602	UNK
1134_C18pos	373.209	4.527	CNP0450352	0.55684	Level3b=InSilico-AllDB	COCCOc1ccc(C(=O)NC2CN(C(C)C)CCCC2O)cc1	ZBCNGCHBLOQJDQ	InChI=1S/C19H30N2O4/c1-14(2)21-10-4-5-18(22)17(13-21)20-19(23)15-6-8-16(9-7-15)25-12-11-24-3/h6-9,14,17-18,22H,4-5,10-13H2,1-3H3,(H,20,23)	ZBCNGCHBLOQJDQ-UHFFFAOYSA-N	[M+Na]+	C19H30N2O4	single	1.6753	UNK	UNK	UNK	UNK	Benzenoids	Benzene and substituted derivatives	Benzoic acids and derivatives	Benzamides	163180863	UNK	UNK	UNK	UNK
1135_C18pos	373.275	13.941	9',10',12',13'-Tetradehydro(Z,Z-)	0.68547	Level3b=InSilico-AllDB	CCCCC=CCC=CCCCCCCCCc1cccc(O)c1C(=O)O	BCMBRGZVZCQHFO	InChI=1S/C24H36O3/c1-2-3-4-5-6-7-8-9-10-11-12-13-14-15-16-18-21-19-17-20-22(25)23(21)24(26)27/h5-6,8-9,17,19-20,25H,2-4,7,10-16,18H2,1H3,(H,26,27)	YUWIWHLZEVCYFN-UHFFFAOYSA-N	[M+H]+	C24H36O3	Chromatographic split	5.3473	UNK	UNK	UNK	UNK	UNK	UNK	UNK	UNK	85134419	2-heptadeca-9,12-dienyl-6-hydroxy-benzoic acid	UNK	UNK	UNK
1137_C18pos	374.077	6.666	{[(3-hydroxy-1-{[3,4,5-trihydroxy-6-(hydroxymethyl)oxan-2-yl]oxy}pent-4-en-1-ylidene)amino]oxy}sulfonic acid	0.50352	Level3b=InSilico-AllDB	C=CC(O)CC(=NOS(=O)(=O)O)OC1OC(CO)C(O)C(O)C1O	RMFFGNRBBWMHJH	InChI=1S/C11H19NO11S/c1-2-5(14)3-7(12-23-24(18,19)20)22-11-10(17)9(16)8(15)6(4-13)21-11/h2,5-6,8-11,13-17H,1,3-4H2,(H,18,19,20)	RMFFGNRBBWMHJH-UHFFFAOYSA-N	[M+H]+	C11H19NO11S	single	-3.1272	Glucosinolates	Amino acid glycosides	Amino acids and Peptides	True	Organic oxygen compounds	Organooxygen compounds	Carbohydrates and carbohydrate conjugates	O-glycosyl compounds	162902896	UNK	UNK	UNK	UNK
1138_C18pos	374.145	8.116	Unknown	-2	Level5=Unknown	null	1138_C18pos	UNK	UNK	[M+Na]+	UNK	not annotated	0	UNK	UNK	UNK	UNK	UNK	UNK	UNK	UNK	UNK	UNK	UNK	UNK	UNK
1139_C18pos	374.21	8.73	(3E)-4-{4-[2-(methylamino)ethoxy]phenyl}-3,4-diphenylbut-3-en-1-ol	0.59003	Level3b=InSilico-AllDB	CNCCOc1ccc(C(=C(CCO)c2ccccc2)c2ccccc2)cc1	QXXKMYVMNZPODZ	InChI=1S/C25H27NO2/c1-26-17-19-28-23-14-12-22(13-15-23)25(21-10-6-3-7-11-21)24(16-18-27)20-8-4-2-5-9-20/h2-15,26-27H,16-19H2,1H3	QXXKMYVMNZPODZ-UHFFFAOYSA-N	[M+H]+	C25H27NO2	single	4.6263	UNK	UNK	UNK	UNK	UNK	UNK	UNK	UNK	54252734	4-[4-[2-(methylamino)ethoxy]phenyl]-3,4-diphenyl-but-3-en-1-ol	UNK	UNK	UNK
114_C18neg	161.082	7.845	(2S,3R)-form	0.54226	Level3b=InSilico-AllDB	CCCC(O)(C(=O)O)C(C)O	FGFKLDBOJLIYCF	InChI=1S/C7H14O4/c1-3-4-7(11,5(2)8)6(9)10/h5,8,11H,3-4H2,1-2H3,(H,9,10)	FGFKLDBOJLIYCF-UHFFFAOYSA-N	[M-H]-	C7H14O4	single	-0.017	Hydroxy fatty acids	Fatty Acids and Conjugates	Fatty acids	False	Lipids and lipid-like molecules	Fatty Acyls	Fatty acids and conjugates	Hydroxy fatty acids	88080204	2-hydroxy-2-(1-hydroxyethyl)pentanoic acid	UNK	UNK	UNK
1145_C18pos	375.251	18.9	MG(0:0/18:3(9Z,12Z,15Z)/0:0)	0.61932	Level3b=InSilico-AllDB	CCC=CCC=CCC=CCCCCCCCC(=O)OC(CO)CO	ZCCLDKGWJIREQF	InChI=1S/C21H36O4/c1-2-3-4-5-6-7-8-9-10-11-12-13-14-15-16-17-21(24)25-20(18-22)19-23/h3-4,6-7,9-10,20,22-23H,2,5,8,11-19H2,1H3	ZCCLDKGWJIREQF-UHFFFAOYSA-N	[M+Na]+	C21H36O4	single	4.4723	Monoacylglycerols	Glycerolipids	Fatty acids	False	Lipids and lipid-like molecules	Fatty Acyls	Lineolic acids and derivatives	Lineolic acids and derivatives	556494	octadeca-9,12,15-trienoic acid (2-hydroxy-1-methylol-ethyl) ester	UNK	UNK	UNK
115_C18pos	134.045	5.669	4-Amide	0.51367	Level3b=InSilico-AllDB	N=C(O)CC(O)C(=O)O	RTTYFXMXRFYCHM	InChI=1S/C4H7NO4/c5-3(7)1-2(6)4(8)9/h2,6H,1H2,(H2,5,7)(H,8,9)	RTTYFXMXRFYCHM-UHFFFAOYSA-N	[M+H]+	C4H7NO4	single	-0.64273	UNK	UNK	UNK	False	Organic acids and derivatives	Hydroxy acids and derivatives	Alpha hydroxy acids and derivatives	Alpha hydroxy acids and derivatives	106688	4-amino-2-hydroxy-4-keto-butyric acid	66398-52-5	UNK	UNK
1153_C18pos	377.085	6.672	Chlorogenic Acid	3.79	Level1=MSMSmatch	O=C(/C=C/c1ccc(O)c(O)c1)O[C@@H]1C[C@](O)(C(=O)O)C[C@@H](O)[C@H]1O	CWVRJTMFETXNAD	InChI=1S/C16H18O9/c17-9-3-1-8(5-10(9)18)2-4-13(20)25-12-7-16(24,15(22)23)6-11(19)14(12)21/h1-5,11-12,14,17-19,21,24H,6-7H2,(H,22,23)/b4-2+/t11-,12-,14-,16+/m1/s1	CWVRJTMFETXNAD-JUHZACGLSA-N	[M+Na]+	C16H18O9	single	-0.6459	Cinnamic acids and derivatives	Phenylpropanoids (C6-C3)	Shikimates and Phenylpropanoids	False	Organic oxygen compounds	Organooxygen compounds	Alcohols and polyols	Quinic acids and derivatives	1794427	3-(3,4-Dihydroxycinnamoyl)quinic acid	UNK	C00852	CHEBI:16112
1154_C18pos	377.085	7.108	UNPD50669	0.62081	Level3b=InSilico-AllDB	O=C(C=Cc1cccc(O)c1O)OC1C(O)CC(O)(C(=O)O)CC1O	BILSMWHIUSWVKI	InChI=1S/C16H18O9/c17-9-3-1-2-8(13(9)21)4-5-12(20)25-14-10(18)6-16(24,15(22)23)7-11(14)19/h1-5,10-11,14,17-19,21,24H,6-7H2,(H,22,23)	MUFNHZJDHKPFLB-UHFFFAOYSA-N	[M+Na]+	C16H18O9	single	-1.01428	Chromones	Chromanes	Polyketides	True	Organic oxygen compounds	Organooxygen compounds	Carbohydrates and carbohydrate conjugates	Phenolic glycosides	162935301	UNK	UNK	UNK	UNK
1155_C18pos	377.085	5.803	UNPD191318	0.61415	Level3b=InSilico-AllDB	COc1c(OC2OC(CO)C(O)C(O)C2O)ccc2ccc(=O)oc12	DSJSXZXEYACBNV	InChI=1S/C16H18O9/c1-22-15-8(4-2-7-3-5-10(18)25-14(7)15)23-16-13(21)12(20)11(19)9(6-17)24-16/h2-5,9,11-13,16-17,19-21H,6H2,1H3	DSJSXZXEYACBNV-UHFFFAOYSA-N	[M+Na]+	C16H18O9	single	-1.0197	Simple coumarins	Coumarins	Shikimates and Phenylpropanoids	True	Phenylpropanoids and polyketides	Coumarins and derivatives	Coumarin glycosides	Coumarin glycosides	162875409	UNK	UNK	UNK	UNK
1157_C18pos	377.267	19.85	Unknown	-2	Level5=Unknown	null	1157_C18pos	UNK	UNK	[M+H]+	UNK	not annotated	0	UNK	UNK	UNK	UNK	UNK	UNK	UNK	UNK	UNK	UNK	UNK	UNK	UNK
1159_C18pos	379.023	1.344	low score: UNPD15763	-0.86	Level4=MSMSanalog	CC1=CC[C@H](Br)C(C)(C)[C@@]12CC[C@@](C)(O)[C@H](Br)C2	LKZVLPVFTMUQRT	InChI=1S/C15H24Br2O/c1-10-5-6-11(16)13(2,3)15(10)8-7-14(4,18)12(17)9-15/h5,11-12,18H,6-9H2,1-4H3/t11-,12+,14+,15+/m0/s1	LKZVLPVFTMUQRT-CTHBEMJXSA-N	[M+H]+	C15H24Br2O	single	4.8109	Chamigrane sesquiterpenoids	Sesquiterpenoids	Terpenoids	False	Lipids and lipid-like molecules	Prenol lipids	Sesquiterpenoids	Chamigranes	101356858	UNK	UNK	UNK	UNK
1160_C18pos	379.033	3.956	low score: UNPD26617	-0.89	Level4=MSMSanalog	C=C1CC[C@H](Br)C(C)(C)[C@@]12CC[C@@](C)(O)[C@H](Br)C2	XKZBJLLGSVRRPF	InChI=1S/C15H24Br2O/c1-10-5-6-11(16)13(2,3)15(10)8-7-14(4,18)12(17)9-15/h11-12,18H,1,5-9H2,2-4H3/t11-,12+,14+,15+/m0/s1	XKZBJLLGSVRRPF-CTHBEMJXSA-N	[M+H]+	C15H24Br2O	single	4.8109	Chamigrane sesquiterpenoids	Sesquiterpenoids	Terpenoids	False	Lipids and lipid-like molecules	Prenol lipids	Sesquiterpenoids	Chamigranes	23427726	(4S,6R,9R,10R)-4,10-dibromo-5,5,9-trimethyl-1-methylene-spiro[5.5]undecan-9-ol	UNK	UNK	UNK
1167_C18pos	381.08	1.424	Unknown	-2	Level5=Unknown	null	1167_C18pos	UNK	UNK	[M+Na]+	UNK	not annotated	0	UNK	UNK	UNK	UNK	UNK	UNK	UNK	UNK	UNK	UNK	UNK	UNK	UNK
1169_C18pos	381.335	24.256	pkonid:271453|HOPWAAYGPGJTDW-UHFFFAOYSA-N	0.52106	Level3b=InSilico-AllDB	CCCCCC=CCC=CCCCCCCCC(=O)OCCOCCCC	HOPWAAYGPGJTDW	InChI=1S/C24H44O3/c1-3-5-7-8-9-10-11-12-13-14-15-16-17-18-19-20-24(25)27-23-22-26-21-6-4-2/h9-10,12-13H,3-8,11,14-23H2,1-2H3	HOPWAAYGPGJTDW-UHFFFAOYSA-N	[M+H]+	C24H44O3	single	7.1598	Wax monoesters	Fatty esters	Fatty acids	False	Lipids and lipid-like molecules	Fatty Acyls	Lineolic acids and derivatives	Lineolic acids and derivatives	53888177	2-butoxyethyl octadeca-9,12-dienoate	UNK	UNK	UNK
117_C18neg	163.04	6.518	(E)-form	0.94553	Level3a=InSilico-*Dioscorea*	O=C(O)C=Cc1ccc(O)cc1	NGSWKAQJJWESNS	InChI=1S/C9H8O3/c10-8-4-1-7(2-5-8)3-6-9(11)12/h1-6,10H,(H,11,12)	NGSWKAQJJWESNS-UHFFFAOYSA-N	[M-H]-	C9H8O3	Isomeric	1.49	Cinnamic acids and derivatives	Phenylpropanoids (C6-C3)	Shikimates and Phenylpropanoids	False	Phenylpropanoids and polyketides	Cinnamic acids and derivatives	Hydroxycinnamic acids and derivatives	Hydroxycinnamic acids	322	3-(4-hydroxyphenyl)acrylic acid	501-98-4	UNK	UNK
1172_C18pos	383.096	5.735	rel-(1S,2R,3R,5S,7R)-7-[(E)-caffeoyloxymethyl]-2,3-dihydroxy-6,8-dioxabicyclo[3.2.1]octane-5-carboxylic acid	0.52268	Level3b=InSilico-AllDB	O=C(C=Cc1ccc(O)c(O)c1)OCC1OC2(C(=O)O)CC(O)C(O)C1O2	VZDAUTWTNKAFSV	InChI=1S/C17H18O10/c18-9-3-1-8(5-10(9)19)2-4-13(21)25-7-12-15-14(22)11(20)6-17(26-12,27-15)16(23)24/h1-5,11-12,14-15,18-20,22H,6-7H2,(H,23,24)	VZDAUTWTNKAFSV-UHFFFAOYSA-N	[M+H]+	C17H18O10	single	-0.6554	Cinnamic acids and derivatives	Phenylpropanoids (C6-C3)	Shikimates and Phenylpropanoids	False	Phenylpropanoids and polyketides	Cinnamic acids and derivatives	Hydroxycinnamic acids and derivatives	Coumaric acids and derivatives	162897175	UNK	UNK	UNK	UNK
1175_C18pos	384.116	5.203	Succinyladenosine	0.70664	Level3b=InSilico-AllDB	O=C(O)CC(Nc1ncnc2c1ncn2C1OC(CO)C(O)C1O)C(=O)O	VKGZCEJTCKHMRL	InChI=1S/C14H17N5O8/c20-2-6-9(23)10(24)13(27-6)19-4-17-8-11(15-3-16-12(8)19)18-5(14(25)26)1-7(21)22/h3-6,9-10,13,20,23-24H,1-2H2,(H,21,22)(H,25,26)(H,15,16,18)	VKGZCEJTCKHMRL-UHFFFAOYSA-N	[M+H]+	C14H17N5O8	single	-2.2224	Purine nucleos(t)ides	Nucleosides	Carbohydrates	False	Nucleosides, nucleotides, and analogues	Purine nucleosides	UNK	Purine nucleosides	14803430	2-[[9-(3,4-dihydroxy-5-methylol-tetrahydrofuran-2-yl)purin-6-yl]amino]succinic acid	UNK	UNK	UNK
1178_C18pos	385.184	9.085	3,4,5-trihydroxy-6-{[1-(4-methoxyphenyl)-4-methylpentan-3-yl]oxy}oxane-2-carboxylic acid	0.53815	Level3b=InSilico-AllDB	COc1ccc(CCC(OC2OC(C(=O)O)C(O)C(O)C2O)C(C)C)cc1	NWONCRSPRJAFPQ	InChI=1S/C19H28O8/c1-10(2)13(9-6-11-4-7-12(25-3)8-5-11)26-19-16(22)14(20)15(21)17(27-19)18(23)24/h4-5,7-8,10,13-17,19-22H,6,9H2,1-3H3,(H,23,24)	NWONCRSPRJAFPQ-UHFFFAOYSA-N	[M+H]+	C19H28O8	single	0.5612	UNK	UNK	UNK	UNK	UNK	UNK	UNK	UNK	131836959	3,4,5-trihydroxy-6-[1-(4-methoxyphenyl)-4-methylpentan-3-yl]oxyoxane-2-carboxylic acid	UNK	UNK	UNK
1179_C18pos	385.184	9.326	UNPD103576	0.53645	Level3b=InSilico-AllDB	CC1C=CC2(O1)C(COC1OC(CO)C(O)C(O)C1O)=CC(=O)CC2(C)C	DDMIPYQLIZVPJH	InChI=1S/C19H28O8/c1-10-4-5-19(27-10)11(6-12(21)7-18(19,2)3)9-25-17-16(24)15(23)14(22)13(8-20)26-17/h4-6,10,13-17,20,22-24H,7-9H2,1-3H3	DDMIPYQLIZVPJH-UHFFFAOYSA-N	[M+H]+	C19H28O8	single	-0.558	UNK	UNK	Terpenoids	True	Organic oxygen compounds	Organooxygen compounds	Carbohydrates and carbohydrate conjugates	O-glycosyl compounds	73007127	UNK	UNK	UNK	UNK
118_C18neg	163.04	6.983	(E)-form	0.97845	Level3a=InSilico-*Dioscorea*	O=C(O)C=Cc1ccc(O)cc1	NGSWKAQJJWESNS	InChI=1S/C9H8O3/c10-8-4-1-7(2-5-8)3-6-9(11)12/h1-6,10H,(H,11,12)	NGSWKAQJJWESNS-UHFFFAOYSA-N	[M-H]-	C9H8O3	Isomeric	1.49	Cinnamic acids and derivatives	Phenylpropanoids (C6-C3)	Shikimates and Phenylpropanoids	False	Phenylpropanoids and polyketides	Cinnamic acids and derivatives	Hydroxycinnamic acids and derivatives	Hydroxycinnamic acids	322	3-(4-hydroxyphenyl)acrylic acid	501-98-4	UNK	UNK
1182_C18pos	387.041	1.43	Unknown	-2	Level5=Unknown	null	1182_C18pos	UNK	UNK	[M+H]+	UNK	not annotated	0	UNK	UNK	UNK	UNK	UNK	UNK	UNK	UNK	UNK	UNK	UNK	UNK	UNK
1183_C18pos	387.187	1.129	pkonid:891331|XIXDAQLEECZCDH-UHFFFAOYSA-N	0.50588	Level3b=InSilico-AllDB	NCCCCC(NC(=O)C(CCC(=O)O)NC(=O)C1CCC(=O)N1)C(=O)O	XIXDAQLEECZCDH	InChI=1S/C16H26N4O7/c17-8-2-1-3-11(16(26)27)20-15(25)10(5-7-13(22)23)19-14(24)9-4-6-12(21)18-9/h9-11H,1-8,17H2,(H,18,21)(H,19,24)(H,20,25)(H,22,23)(H,26,27)	XIXDAQLEECZCDH-UHFFFAOYSA-N	[M+H]+	C16H26N4O7	Isomeric	-1.687	UNK	UNK	Amino acids and Peptides	False	Organic acids and derivatives	Carboxylic acids and derivatives	Amino acids, peptides, and analogues	Oligopeptides	91746344	6-amino-2-[[4-carboxy-2-(pyroglutamoylamino)butanoyl]amino]hexanoic acid	UNK	UNK	UNK
1184_C18pos	387.188	5.485	Not named	0.63501	Level3b=InSilico-AllDB	CC(=CC(=O)N(O)CCCC1N=C(O)C(CCC[N+](=O)[O-])N=C1O)CCO	XIXDAQLEECZCDH	InChI=1S/C16H26N4O7/c1-11(6-9-21)10-14(22)19(25)7-2-4-12-15(23)18-13(16(24)17-12)5-3-8-20(26)27/h10,12-13,21,25H,2-9H2,1H3,(H,17,24)(H,18,23)	PLYMYKIRURAVJP-UHFFFAOYSA-N	[M+H]+	C16H26N4O7	Isomeric	-1.687	UNK	UNK	Amino acids and Peptides	False	Organic acids and derivatives	Carboxylic acids and derivatives	Amino acids, peptides, and analogues	Oligopeptides	UNK	UNK	UNK	UNK	UNK
1185_C18pos	387.322	13.81	3-[(ethylamino)methyl]-3-hydroxy-12-(5-hydroxy-6-methylpiperidin-2-yl)dodecanoic acid	0.59555	Level3b=InSilico-AllDB	CCNCC(O)(CCCCCCCCCC1CCC(O)C(C)N1)CC(=O)O	BBHSCULAZJXZJF	InChI=1S/C21H42N2O4/c1-3-22-16-21(27,15-20(25)26)14-10-8-6-4-5-7-9-11-18-12-13-19(24)17(2)23-18/h17-19,22-24,27H,3-16H2,1-2H3,(H,25,26)	BBHSCULAZJXZJF-UHFFFAOYSA-N	[M+H]+	C21H42N2O4	single	2.814	Piperidine alkaloids	Lysine alkaloids	Alkaloids	False	Lipids and lipid-like molecules	Fatty Acyls	Fatty acids and conjugates	Long-chain fatty acids	162794220	UNK	UNK	UNK	UNK
119_C18neg	163.076	10.371	4-(4-Hydroxyphenyl)-2-butanone	0.94622	Level3a=InSilico-*Dioscorea*	CC(=O)CCc1ccc(O)cc1	NJGBTKGETPDVIK	InChI=1S/C10H12O2/c1-8(11)2-3-9-4-6-10(12)7-5-9/h4-7,12H,2-3H2,1H3	NJGBTKGETPDVIK-UHFFFAOYSA-N	[M-H]-	C10H12O2	single	1.9138	UNK	UNK	Shikimates and Phenylpropanoids	False	Benzenoids	Phenols	1-hydroxy-2-unsubstituted benzenoids	1-hydroxy-2-unsubstituted benzenoids	21648	Rheosmin	UNK	UNK	CHEBI:68656
1191_C18pos	389.204	4.951	19?-Hydroxy, N-Me	0.62591	Level3b=InSilico-AllDB	CON1C(=O)C2(CC3C4COC2CC4C(CO)(C(C)O)N3C)c2ccccc21	NHQRSJUVCDCPFU	InChI=1S/C21H28N2O5/c1-12(25)21(11-24)15-8-18-20(9-17(22(21)2)13(15)10-28-18)14-6-4-5-7-16(14)23(27-3)19(20)26/h4-7,12-13,15,17-18,24-25H,8-11H2,1-3H3	VXXWDIZFWYSBQA-UHFFFAOYSA-N	[M+H]+	C21H28N2O5	single	3.6499	Abietane diterpenoids	Diterpenoids	Terpenoids	False	Benzenoids	Benzene and substituted derivatives	Phenylcarbamic acid esters	Phenylcarbamic acid esters	74930286	UNK	UNK	UNK	UNK
1194_C18pos	391.064	12.651	UNPD88218	0.51396	Level3b=InSilico-AllDB	Cc1cc(O)c(C=O)c(O)c1C(=O)OCc1cc(O)c(C=O)c(O)c1C(=O)O	QAUIZXBSXBMGCF	InChI=1S/C18H14O10/c1-7-2-11(21)9(4-19)15(23)13(7)18(27)28-6-8-3-12(22)10(5-20)16(24)14(8)17(25)26/h2-5,21-24H,6H2,1H3,(H,25,26)	QAUIZXBSXBMGCF-UHFFFAOYSA-N	[M+H]+	C18H14O10	single	1.49762	Depsides	Aromatic polyketides	Polyketides	False	Benzenoids	Benzene and substituted derivatives	Benzoic acids and derivatives	p-Hydroxybenzoic acid alkyl esters	12299981	529-50-0	UNK	UNK	UNK
1196_C18pos	391.183	1.395	Unknown	-2	Level5=Unknown	null	1196_C18pos	UNK	UNK	[M+H]+	UNK	not annotated	0	UNK	UNK	UNK	UNK	UNK	UNK	UNK	UNK	UNK	UNK	UNK	UNK	UNK
120_C18neg	165.04	6.45	2,3,4-Trihydroxy-3-(hydroxymethyl)butanoic acid	0.6303	Level3b=InSilico-AllDB	O=C(O)C(O)C(O)(CO)CO	WCFGGAKDAXZIAM	InChI=1S/C5H10O6/c6-1-5(11,2-7)3(8)4(9)10/h3,6-8,11H,1-2H2,(H,9,10)	WCFGGAKDAXZIAM-UHFFFAOYSA-N	[M-H]-	C5H10O6	single	-2.8524	Hydroxy fatty acids|Monosaccharides	Fatty Acids and Conjugates|Saccharides	Carbohydrates|Fatty acids	False	Lipids and lipid-like molecules	Fatty Acyls	Fatty acids and conjugates	Hydroxy fatty acids	12306855	UNK	UNK	UNK	UNK
1200_C18pos	392.113	4.131	UNPD148187	0.54793	Level3b=InSilico-AllDB	COc1c(C)c(OCC=C(C)C)cc2c1CN(CCS(=O)(=O)O)C2=O	MESAXYIANMGTSI	InChI=1S/C17H23NO6S/c1-11(2)5-7-24-15-9-13-14(16(23-4)12(15)3)10-18(17(13)19)6-8-25(20,21)22/h5,9H,6-8,10H2,1-4H3,(H,20,21,22)	MESAXYIANMGTSI-UHFFFAOYSA-N	[M+Na]+	C17H23NO6S	single	2.19222	Isoindole alkaloids	Pseudoalkaloids	Alkaloids	False	Organoheterocyclic compounds	Isoindoles and derivatives	Isoindolines	Isoindolones	101260436	Porritoxin sulfonic acid	UNK	UNK	UNK
1203_C18pos	393.103	9.632	Unknown	-2	Level5=Unknown	null	1203_C18pos	UNK	UNK	[M+H]+	UNK	not annotated	0	UNK	UNK	UNK	UNK	UNK	UNK	UNK	UNK	UNK	UNK	UNK	UNK	UNK
1204_C18pos	393.104	9.942	3,5-Dinitrobenzoyl	0.5436	Level3b=InSilico-AllDB	O=C(Oc1ccc(C2CCCCC2)cc1)c1cc([N+](=O)[O-])cc([N+](=O)[O-])c1	FVROKSFWSJBMRT	InChI=1S/C19H18N2O6/c22-19(15-10-16(20(23)24)12-17(11-15)21(25)26)27-18-8-6-14(7-9-18)13-4-2-1-3-5-13/h6-13H,1-5H2	FVROKSFWSJBMRT-UHFFFAOYSA-N	[M+Na]+	C19H18N2O6	single	4.7699	UNK	UNK	UNK	UNK	Phenylpropanoids and polyketides	Depsides and depsidones	UNK	Depsides and depsidones	4116464	(4-cyclohexylphenyl) 3,5-dinitrobenzoate	UNK	UNK	UNK
1205_C18pos	393.116	8.938	1-O-ethyl-6-O-caffeoyl-beta-D-glucopyranose	0.56749	Level3b=InSilico-AllDB	CCOC1OC(COC(=O)C=Cc2ccc(O)c(O)c2)C(O)C(O)C1O	OXUJXZQMVNNJKV	InChI=1S/C17H22O9/c1-2-24-17-16(23)15(22)14(21)12(26-17)8-25-13(20)6-4-9-3-5-10(18)11(19)7-9/h3-7,12,14-19,21-23H,2,8H2,1H3	KYFCWSSIVXMMDX-UHFFFAOYSA-N	[M+Na]+	C17H22O9	single	-0.5527	Cinnamic acids and derivatives	Phenylpropanoids (C6-C3)	Shikimates and Phenylpropanoids	False	Phenylpropanoids and polyketides	Cinnamic acids and derivatives	Hydroxycinnamic acids and derivatives	Coumaric acids and derivatives	162980803	UNK	UNK	UNK	UNK
121_C18neg	165.04	1.282	Arabinonic acid	0.73002	Level3b=InSilico-AllDB	O=C(O)C(O)C(O)C(O)CO	QXKAIJAYHKCRRA	InChI=1S/C5H10O6/c6-1-2(7)3(8)4(9)5(10)11/h2-4,6-9H,1H2,(H,10,11)	QXKAIJAYHKCRRA-UHFFFAOYSA-N	[M-H]-	C5H10O6	single	-2.854	Monosaccharides	Saccharides	Carbohydrates	False	Organic oxygen compounds	Organooxygen compounds	Carbohydrates and carbohydrate conjugates	Sugar acids and derivatives	10264	2,3,4,5-Tetrahydroxypentanoic acid	32609-14-6	UNK	CHEBI:6268
122_C18neg	167.035	5.375	5-Methoxysalicylic acid	3.72	Level1=MSMSmatch	COc1ccc(O)c(C(=O)O)c1	IZZIWIAOVZOBLF	InChI=1S/C8H8O4/c1-12-5-2-3-7(9)6(4-5)8(10)11/h2-4,9H,1H3,(H,10,11)	IZZIWIAOVZOBLF-UHFFFAOYSA-N	[M-H]-	C8H8O4	single	1.099	Simple phenolic acids	Phenolic acids (C6-C1)	Shikimates and Phenylpropanoids	False	Benzenoids	Benzene and substituted derivatives	Benzoic acids and derivatives	M-methoxybenzoic acids and derivatives	75787	2-hydroxy-5-methoxy-benzoic acid	672-13-9	UNK	UNK
1221_C18pos	394.03	1.13	Unknown	-2	Level5=Unknown	null	1221_C18pos	UNK	UNK	[M+H]+	UNK	not annotated	0	UNK	UNK	UNK	UNK	UNK	UNK	UNK	UNK	UNK	UNK	UNK	UNK	UNK
1228_C18pos	395.124	1.281	4-methoxy-N-(3-methoxypropyl)-6-methyl-2H,5H,6H,7H,8H-[1,3]dioxolo[4,5-g]isoquinoline-9-sulfonamide	0.5293	Level3b=InSilico-AllDB	COCCCNS(=O)(=O)c1c2c(c(OC)c3c1OCO3)CN(C)CC2	CGZGDOOSUDNZGO	InChI=1S/C16H24N2O6S/c1-18-7-5-11-12(9-18)13(22-3)14-15(24-10-23-14)16(11)25(19,20)17-6-4-8-21-2/h17H,4-10H2,1-3H3	CGZGDOOSUDNZGO-UHFFFAOYSA-N	[M+Na]+	C16H24N2O6S	single	0.7266	Amarylidaceae alkaloids	Tyrosine alkaloids	Alkaloids	False	Organoheterocyclic compounds	Tetrahydroisoquinolines	UNK	Tetrahydroisoquinolines	49652655	4-methoxy-N-(3-methoxypropyl)-6-methyl-7,8-dihydro-5H-[1,3]dioxol[4,5-g]isoquinoline-9-sulfonamide	UNK	UNK	UNK
1229_C18pos	395.135	10.374	Multifidol glucoside;2-(2-Methylbutyryl)-phloroglucinol 1-O-beta-D-glucopyranoside	0.65665	Level3b=InSilico-AllDB	CCC(C)C(=O)c1c(O)cc(O)cc1OC1OC(CO)C(O)C(O)C1O	MMJKSUJYDHTZJV	InChI=1S/C17H24O9/c1-3-7(2)13(21)12-9(20)4-8(19)5-10(12)25-17-16(24)15(23)14(22)11(6-18)26-17/h4-5,7,11,14-20,22-24H,3,6H2,1-2H3	MMJKSUJYDHTZJV-UHFFFAOYSA-N	[M+Na]+	C17H24O9	single	-0.4947	Acyl phloroglucinols	Phloroglucinols	Polyketides	True	Organic oxygen compounds	Organooxygen compounds	Carbohydrates and carbohydrate conjugates	Phenolic glycosides	5323592	1-[2,4-dihydroxy-6-(3,4,5-trihydroxy-6-methylol-tetrahydropyran-2-yl)oxy-phenyl]-2-methyl-butan-1-one	UNK	UNK	UNK
1230_C18pos	395.191	4.529	Unknown	-2	Level5=Unknown	null	1230_C18pos	UNK	UNK	[M+H]+	UNK	not annotated	0	UNK	UNK	UNK	UNK	UNK	UNK	UNK	UNK	UNK	UNK	UNK	UNK	UNK
1231_C18pos	395.221	21.525	Xysmalogenin;5,6-Dehydrouzarigenin	0.57418	Level3b=InSilico-AllDB	CC12CCC(O)CC1=CCC1C2CCC2(C)C(C3=CC(=O)OC3)CCC12O	ZICGJBPBLVXOBM	InChI=1S/C23H32O4/c1-21-8-5-16(24)12-15(21)3-4-19-18(21)6-9-22(2)17(7-10-23(19,22)26)14-11-20(25)27-13-14/h3,11,16-19,24,26H,4-10,12-13H2,1-2H3	ZICGJBPBLVXOBM-UHFFFAOYSA-N	[M+Na]+	C23H32O4	single	3.5244	Cardenolides	Steroids	Terpenoids	False	Lipids and lipid-like molecules	Steroids and steroid derivatives	Steroid lactones	Steroid lactones	12302370	UNK	UNK	UNK	UNK
1233_C18pos	395.365	23.904	Unknown	-2	Level5=Unknown	null	1233_C18pos	UNK	UNK	[M+Na]+	UNK	not annotated	0	UNK	UNK	UNK	UNK	UNK	UNK	UNK	UNK	UNK	UNK	UNK	UNK	UNK
1237_C18pos	396.144	3.053	pkonid:124206|DADAEORYKYWIOG-UHFFFAOYSA-N	0.58275	Level3b=InSilico-AllDB	CC(O)=NC1CC(O)(C(O)=NC(CCS(C)(=O)=O)C(=N)O)CC(O)C1O	DADAEORYKYWIOG	InChI=1S/C14H25N3O8S/c1-7(18)16-9-5-14(23,6-10(19)11(9)20)13(22)17-8(12(15)21)3-4-26(2,24)25/h8-11,19-20,23H,3-6H2,1-2H3,(H2,15,21)(H,16,18)(H,17,22)	DADAEORYKYWIOG-UHFFFAOYSA-N	[M+H]+	C14H25N3O8S	Chromatographic split	-1.12683	UNK	UNK	UNK	False	Organic acids and derivatives	Peptidomimetics	Hybrid peptides	Hybrid peptides	4598602	3-acetamido-N-(1-carbamoyl-3-mesyl-propyl)-1,4,5-trihydroxy-cyclohexanecarboxamide	UNK	UNK	UNK
1239_C18pos	396.144	2.782	Unknown	-2	Level5=Unknown	null	1239_C18pos	UNK	UNK	[M+H]+	UNK	not annotated	0	UNK	UNK	UNK	UNK	UNK	UNK	UNK	UNK	UNK	UNK	UNK	UNK	UNK
124_C18neg	172.023	1.133	Unknown	-2	Level5=Unknown	null	124_C18neg	UNK	UNK	[M-H]-	UNK	not annotated	0	UNK	UNK	UNK	UNK	UNK	UNK	UNK	UNK	UNK	UNK	UNK	UNK	UNK
1242_C18pos	397.044	1.437	16-Hydroxyadipoyl-7-ADCA	0.56222	Level3b=InSilico-AllDB	CC1=C(C(=O)O)N2C(=O)C(N=C(O)CCCC(O)C(=O)O)C2SC1	RMLHKIIIPXZPPX	InChI=1S/C14H18N2O7S/c1-6-5-24-12-9(11(19)16(12)10(6)14(22)23)15-8(18)4-2-3-7(17)13(20)21/h7,9,12,17H,2-5H2,1H3,(H,15,18)(H,20,21)(H,22,23)	RMLHKIIIPXZPPX-UHFFFAOYSA-N	[M+K]+	C14H18N2O7S	single	0.201	Cephalosporins	Î²-lactams	Amino acids and Peptides	False	Organic acids and derivatives	Carboxylic acids and derivatives	Amino acids, peptides, and analogues	N-acyl-alpha amino acids and derivatives	85140449	UNK	UNK	UNK	UNK
1243_C18pos	397.062	6.373	Unknown	-2	Level5=Unknown	null	1243_C18pos	UNK	UNK	[M+H]+	UNK	not annotated	0	UNK	UNK	UNK	UNK	UNK	UNK	UNK	UNK	UNK	UNK	UNK	UNK	UNK
125_C18neg	172.098	6.246	low score: 1773416 - 30.0 eV	-0.71	Level4=MSMSanalog	CCCCCC(O)=NCC(=O)O	UPCKIPHSXMXJOX	InChI=1S/C8H15NO3/c1-2-3-4-5-7(10)9-6-8(11)12/h2-6H2,1H3,(H,9,10)(H,11,12)	UPCKIPHSXMXJOX-UHFFFAOYSA-N	[M-H]-	C8H15NO3	single	1.6078	Oxo fatty acids	Fatty Acids and Conjugates	Fatty acids	False	Organic acids and derivatives	Carboxylic acids and derivatives	Amino acids, peptides, and analogues	N-acyl-alpha amino acids	99463	2-(1-oxohexylamino)acetic acid	458-76-4	UNK	CHEBI:64390
125_C18pos	135.044	6.673	terephthalaldehyde	0.55356	Level3b=InSilico-AllDB	O=Cc1ccc(C=O)cc1	KUCOHFSKRZZVRO	InChI=1S/C8H6O2/c9-5-7-1-2-8(6-10)4-3-7/h1-6H	KUCOHFSKRZZVRO-UHFFFAOYSA-N	[M+H]+	C8H6O2	single	1.3116	UNK	UNK	Shikimates and Phenylpropanoids	False	Benzenoids	Benzene and substituted derivatives	Benzoyl derivatives	Benzoyl derivatives	12173	UNK	UNK	UNK	UNK
1251_C18pos	399.02	6.46	Unknown	-2	Level5=Unknown	null	1251_C18pos	UNK	UNK	[M+H]+	UNK	not annotated	0	UNK	UNK	UNK	UNK	UNK	UNK	UNK	UNK	UNK	UNK	UNK	UNK	UNK
1252_C18pos	399.146	1.347	S-Adenosyl-L-methionine	0.58085	Level3b=InSilico-AllDB	C[S+](CCC(N)C(=O)O)CC1OC(n2cnc3c(N)ncnc32)C(O)C1O	MEFKEPWMEQBLKI	InChI=1S/C15H22N6O5S/c1-27(3-2-7(16)15(24)25)4-8-10(22)11(23)14(26-8)21-6-20-9-12(17)18-5-19-13(9)21/h5-8,10-11,14,22-23H,2-4,16H2,1H3,(H2-,17,18,19,24,25)/p+1	MEFKEPWMEQBLKI-UHFFFAOYSA-O	[M+H]+	C15H23N6O5S	single	-1.9222	UNK	UNK	UNK	UNK	Nucleosides, nucleotides, and analogues	5'-deoxyribonucleosides	5'-deoxy-5'-thionucleosides	5'-deoxy-5'-thionucleosides	1079 59782663	(5-adenin-9-yl-3,4-dihydroxy-tetrahydrofuran-2-yl)methyl-(3-amino-3-carboxy-propyl)-methyl-sulfonium	30760-79-3	UNK	UNK
1255_C18pos	400.13	2.117	methyl 5-phenylmethanesulfonyl-3-(propan-2-yl)-3H,4H,5H,6H,7H-imidazo[4,5-c]pyridine-6-carboxylate	0.56686	Level3b=InSilico-AllDB	COC(=O)C1Cc2ncn(C(C)C)c2CN1S(=O)(=O)Cc1ccccc1	HYTQLSTXVMRXJK	InChI=1S/C18H23N3O4S/c1-13(2)20-12-19-15-9-16(18(22)25-3)21(10-17(15)20)26(23,24)11-14-7-5-4-6-8-14/h4-8,12-13,16H,9-11H2,1-3H3	HYTQLSTXVMRXJK-UHFFFAOYSA-N	[M+Na]+	C18H23N3O4S	single	1.8937	UNK	Histidine alkaloids	Alkaloids	False	Organic acids and derivatives	Carboxylic acids and derivatives	Amino acids, peptides, and analogues	Alpha amino acid esters	74508002	UNK	UNK	UNK	UNK
1259_C18pos	401.16	9.3	Unknown	-2	Level5=Unknown	null	1259_C18pos	UNK	UNK	[M+H]+	UNK	not annotated	0	UNK	UNK	UNK	UNK	UNK	UNK	UNK	UNK	UNK	UNK	UNK	UNK	UNK
126_C18neg	173.009	2.148	Dehydroascorbate (bicyclic form)	0.92639	Level3a=InSilico-*Dioscorea*	O=C1OC2C(O)COC2(O)C1(O)O	QPPOKIPSRPKDEM	InChI=1S/C6H8O7/c7-2-1-12-6(11)3(2)13-4(8)5(6,9)10/h2-3,7,9-11H,1H2	QPPOKIPSRPKDEM-UHFFFAOYSA-N	[M-H2O-H]-	C6H8O7	Isomeric	-3.3276	Monosaccharides	Saccharides	Carbohydrates	True	Organoheterocyclic compounds	Furofurans	Isosorbides	Isosorbides	14159508	3,6,6,6a-tetrakis(oxidanyl)-3,3a-dihydro-2H-furo[3,2-b]furan-5-one	UNK	UNK	UNK
1260_C18pos	401.161	8.873	Unknown	-2	Level5=Unknown	null	1260_C18pos	UNK	UNK	[M+H]+	UNK	not annotated	0	UNK	UNK	UNK	UNK	UNK	UNK	UNK	UNK	UNK	UNK	UNK	UNK	UNK
1264_C18pos	403.15	1.134	Sulforidazine	0.52494	Level3b=InSilico-AllDB	CN1CCCCC1CCN1c2ccccc2Sc2ccc(S(C)(=O)=O)cc21	FLGCRGJDQJIJAW	InChI=1S/C21H26N2O2S2/c1-22-13-6-5-7-16(22)12-14-23-18-8-3-4-9-20(18)26-21-11-10-17(15-19(21)23)27(2,24)25/h3-4,8-11,15-16H,5-7,12-14H2,1-2H3	FLGCRGJDQJIJAW-UHFFFAOYSA-N	[M+H]+	C21H26N2O2S2	single	4.5672	UNK	Tryptophan alkaloids	Alkaloids	False	Organoheterocyclic compounds	Benzothiazines	Phenothiazines	Phenothiazines	31765	Psychoson	UNK	UNK	UNK
1269_C18pos	405.199	5.481	JBIR-68	0.60459	Level3b=InSilico-AllDB	CC(C)=CCCC(C)=CCOCC1OC(N2CCC(O)=NC2=O)C(O)C1O	MLFZHBZWKNINBL	InChI=1S/C19H30N2O6/c1-12(2)5-4-6-13(3)8-10-26-11-14-16(23)17(24)18(27-14)21-9-7-15(22)20-19(21)25/h5,8,14,16-18,23-24H,4,6-7,9-11H2,1-3H3,(H,20,22,25)	QCDIFQVKLAIJTJ-UHFFFAOYSA-N	[M+Na]+	C19H30N2O6	single	2.4726	UNK	UNK	UNK	UNK	Organic 1,3-dipolar compounds	Allyl-type 1,3-dipolar organic compounds	Organic nitro compounds	Nitroaromatic compounds	75298268	UNK	UNK	UNK	UNK
127_C18neg	173.009	1.443	Dehydroascorbate (bicyclic form)	0.99789	Level3a=InSilico-*Dioscorea*	O=C1OC2C(O)COC2(O)C1(O)O	QPPOKIPSRPKDEM	InChI=1S/C6H8O7/c7-2-1-12-6(11)3(2)13-4(8)5(6,9)10/h2-3,7,9-11H,1H2	QPPOKIPSRPKDEM-UHFFFAOYSA-N	[M-H2O-H]-	C6H8O7	Chromatographic split	-3.3276	Monosaccharides	Saccharides	Carbohydrates	True	Organoheterocyclic compounds	Furofurans	Isosorbides	Isosorbides	14159508	3,6,6,6a-tetrakis(oxidanyl)-3,3a-dihydro-2H-furo[3,2-b]furan-5-one	UNK	UNK	UNK
1270_C18pos	405.241	17.848	pkonid:640336|QNFBUHZOXLSHBK-UHFFFAOYSA-N	0.56759	Level3b=InSilico-AllDB	CC(NC(CCc1ccccc1)C(=O)O)C(=O)N1CCCC1C(=O)OC(C)(C)C	QNFBUHZOXLSHBK	InChI=1S/C22H32N2O5/c1-15(23-17(20(26)27)13-12-16-9-6-5-7-10-16)19(25)24-14-8-11-18(24)21(28)29-22(2,3)4/h5-7,9-10,15,17-18,23H,8,11-14H2,1-4H3,(H,26,27)	QNFBUHZOXLSHBK-UHFFFAOYSA-N	[M+H]+	C22H32N2O5	single	2.3832	Dipeptides	Small peptides	Amino acids and Peptides	False	Organic acids and derivatives	Carboxylic acids and derivatives	Amino acids, peptides, and analogues	Peptides	72404915	UNK	UNK	UNK	UNK
1272_C18pos	405.374	26.332	2,6,10,14,18-Pentamethyl-15-eicosene-2,13-diol	0.62016	Level3b=InSilico-AllDB	CCC(C)CC=CC(C)C(O)CCC(C)CCCC(C)CCCC(C)(C)O	LVOIAUYYMRCVLX	InChI=1S/C25H50O2/c1-8-20(2)12-10-16-23(5)24(26)18-17-22(4)14-9-13-21(3)15-11-19-25(6,7)27/h10,16,20-24,26-27H,8-9,11-15,17-19H2,1-7H3	LVOIAUYYMRCVLX-UHFFFAOYSA-N	[M+Na]+	C25H50O2	single	7.1397	Phytane diterpenoids	Diterpenoids	Terpenoids	False	Lipids and lipid-like molecules	Prenol lipids	Sesterterpenoids	Sesterterpenoids	85216902	UNK	UNK	UNK	UNK
1273_C18pos	406.056	6.368	Unknown	-2	Level5=Unknown	null	1273_C18pos	UNK	UNK	[M+H]+	UNK	not annotated	0	UNK	UNK	UNK	UNK	UNK	UNK	UNK	UNK	UNK	UNK	UNK	UNK	UNK
1275_C18pos	407.064	6.374	Unknown	-2	Level5=Unknown	null	1275_C18pos	UNK	UNK	[M+H]+	UNK	not annotated	0	UNK	UNK	UNK	UNK	UNK	UNK	UNK	UNK	UNK	UNK	UNK	UNK	UNK
1277_C18pos	407.119	9.328	Unknown	-2	Level5=Unknown	null	1277_C18pos	UNK	UNK	[M+Na]+	UNK	not annotated	0	UNK	UNK	UNK	UNK	UNK	UNK	UNK	UNK	UNK	UNK	UNK	UNK	UNK
1278_C18pos	407.257	19.918	Unknown	-2	Level5=Unknown	null	1278_C18pos	UNK	UNK	[M+H]+	UNK	not annotated	0	UNK	UNK	UNK	UNK	UNK	UNK	UNK	UNK	UNK	UNK	UNK	UNK	UNK
1279_C18pos	407.257	20.367	3-Benzoyl	0.62505	Level3b=InSilico-AllDB	CC(C)c1cc2c(cc1O)C1(C)CCC(OC(=O)c3ccccc3)C(C)(C)C1CC2	OROKBQHVNUEULK	InChI=1S/C27H34O3/c1-17(2)20-15-19-11-12-23-26(3,4)24(30-25(29)18-9-7-6-8-10-18)13-14-27(23,5)21(19)16-22(20)28/h6-10,15-17,23-24,28H,11-14H2,1-5H3	HFAMSEZTLMXOQW-UHFFFAOYSA-N	[M+H]+	C27H34O3	single	7.1848	Isocoumarins	Coumarins	Shikimates and Phenylpropanoids	False	Phenylpropanoids and polyketides	Isocoumarins and derivatives	UNK	Isocoumarins and derivatives	163003722	UNK	UNK	UNK	UNK
128_C18pos	136.062	5.818	Unknown	-2	Level5=Unknown	null	128_C18pos	UNK	UNK	[M+H]+	UNK	not annotated	0	UNK	UNK	UNK	UNK	UNK	UNK	UNK	UNK	UNK	UNK	UNK	UNK	UNK
1283_C18pos	408.189	6.269	Unknown	-2	Level5=Unknown	null	1283_C18pos	UNK	UNK	[M+H]+	UNK	not annotated	0	UNK	UNK	UNK	UNK	UNK	UNK	UNK	UNK	UNK	UNK	UNK	UNK	UNK
129_C18pos	136.062	2.099	1H-form	1.00302	Level3a=InSilico-*Dioscorea*	Nc1nc[nH]c2ncnc1-2	GFFGJBXGBJISGV	InChI=1S/C5H5N5/c6-4-3-5(9-1-7-3)10-2-8-4/h1-2H,(H3,6,7,8,9,10)	GFFGJBXGBJISGV-UHFFFAOYSA-N	[M+H]+	C5H5N5	Isomeric	-0.1133	pteridine alkaloids	Pseudoalkaloids	Alkaloids	False	Organoheterocyclic compounds	Imidazopyrimidines	Purines and purine derivatives	6-aminopurines	190	7H-adenine	134454-76-5	C00147	CHEBI:16708
1290_C18pos	409.274	19.421	Trisphaerolide A	0.66123	Level3b=InSilico-AllDB	CC1(O)CC(=O)OC(C)(CCCCCCCCCC=CCc2ccccc2)C1	MPMOMJZPGJTYMV	InChI=1S/C25H38O3/c1-24(27)20-23(26)28-25(2,21-24)19-15-10-8-6-4-3-5-7-9-12-16-22-17-13-11-14-18-22/h9,11-14,17-18,27H,3-8,10,15-16,19-21H2,1-2H3	MPMOMJZPGJTYMV-UHFFFAOYSA-N	[M+Na]+	C25H38O3	single	6.1429	UNK	UNK	Polyketides	False	Organoheterocyclic compounds	Lactones	Delta valerolactones	Delta valerolactones	73077693	UNK	UNK	UNK	UNK
1291_C18pos	409.282	7.176	Sinapoylspermine	0.61058	Level3b=InSilico-AllDB	COc1cc(C=CC(=O)N(CCCN)CCCCNCCCN)cc(OC)c1O	WBJCGTCMGYUEFL	InChI=1S/C21H36N4O4/c1-28-18-15-17(16-19(29-2)21(18)27)7-8-20(26)25(14-6-10-23)13-4-3-11-24-12-5-9-22/h7-8,15-16,24,27H,3-6,9-14,22-23H2,1-2H3	WBJCGTCMGYUEFL-UHFFFAOYSA-N	[M+H]+	C21H36N4O4	single	1.3186	Polyamines	Ornithine alkaloids	Alkaloids	False	Phenylpropanoids and polyketides	Cinnamic acids and derivatives	Hydroxycinnamic acids and derivatives	Hydroxycinnamic acids and derivatives	162913734	UNK	UNK	UNK	UNK
1292_C18pos	409.332	22.146	pkonid:145604|DNPNGMPLSLKKCQ-UHFFFAOYSA-N	0.65056	Level3b=InSilico-AllDB	CC(C)=CC(=O)OCC1(C)CCCC2(C)C(CCC(C)CCO)C(C)(O)CCC12	DNPNGMPLSLKKCQ	InChI=1S/C25H44O4/c1-18(2)16-22(27)29-17-23(4)12-7-13-24(5)20(23)10-14-25(6,28)21(24)9-8-19(3)11-15-26/h16,19-21,26,28H,7-15,17H2,1-6H3	DNPNGMPLSLKKCQ-UHFFFAOYSA-N	[M+H]+	C25H44O4	single	5.2682	Labdane diterpenoids	Diterpenoids	Terpenoids	False	Lipids and lipid-like molecules	Prenol lipids	Diterpenoids	Diterpenoids	163005920	UNK	UNK	UNK	UNK
1294_C18pos	410.123	2.363	pkonid:152019|DROQCLYNPVLJHR-UHFFFAOYSA-N	0.57258	Level3b=InSilico-AllDB	COc1cc(OC)c2c(C)c(CC(=O)NC(CCSC)C(=O)O)c(=O)oc2c1	DROQCLYNPVLJHR	InChI=1S/C19H23NO7S/c1-10-12(9-16(21)20-13(18(22)23)5-6-28-4)19(24)27-15-8-11(25-2)7-14(26-3)17(10)15/h7-8,13H,5-6,9H2,1-4H3,(H,20,21)(H,22,23)	DROQCLYNPVLJHR-UHFFFAOYSA-N	[M+H]+	C19H23NO7S	Chromatographic split	1.98362	Simple coumarins	Coumarins	Shikimates and Phenylpropanoids	False	Organic acids and derivatives	Carboxylic acids and derivatives	Amino acids, peptides, and analogues	Methionine and derivatives	3832241	2-[[2-(2-keto-5,7-dimethoxy-4-methyl-chromen-3-yl)acetyl]amino]-4-(methylthio)butyric acid	UNK	UNK	UNK
1295_C18pos	410.124	4.032	pkonid:152019|DROQCLYNPVLJHR-UHFFFAOYSA-N	0.56074	Level3b=InSilico-AllDB	COc1cc(OC)c2c(C)c(CC(=O)NC(CCSC)C(=O)O)c(=O)oc2c1	DROQCLYNPVLJHR	InChI=1S/C19H23NO7S/c1-10-12(9-16(21)20-13(18(22)23)5-6-28-4)19(24)27-15-8-11(25-2)7-14(26-3)17(10)15/h7-8,13H,5-6,9H2,1-4H3,(H,20,21)(H,22,23)	DROQCLYNPVLJHR-UHFFFAOYSA-N	[M+H]+	C19H23NO7S	Isomeric	1.98362	Simple coumarins	Coumarins	Shikimates and Phenylpropanoids	False	Organic acids and derivatives	Carboxylic acids and derivatives	Amino acids, peptides, and analogues	Methionine and derivatives	3832241	2-[[2-(2-keto-5,7-dimethoxy-4-methyl-chromen-3-yl)acetyl]amino]-4-(methylthio)butyric acid	UNK	UNK	UNK
1296_C18pos	410.124	2.555	{4,12-dimethoxy-17-methyl-13-oxo-17-azatetracyclo[7.5.3.0?,??.0?,?]heptadeca-2,4,6,11-tetraen-3-yl}oxidanesulfonic acid	0.52566	Level3b=InSilico-AllDB	COC1=CC2C3Cc4ccc(OC)c(OS(=O)(=O)O)c4C2(CCN3C)CC1=O	UAGYXJBYAFGRFR	InChI=1S/C19H23NO7S/c1-20-7-6-19-10-14(21)16(26-3)9-12(19)13(20)8-11-4-5-15(25-2)18(17(11)19)27-28(22,23)24/h4-5,9,12-13H,6-8,10H2,1-3H3,(H,22,23,24)	BQYVPIDNDOXCLZ-UHFFFAOYSA-N	[M+H]+	C19H23NO7S	single	2.615	UNK	UNK	UNK	False	Organic acids and derivatives	Carboxylic acids and derivatives	Amino acids, peptides, and analogues	Glutamic acid and derivatives	163053041	UNK	UNK	UNK	UNK
1298_C18pos	410.327	16.254	Unknown	-2	Level5=Unknown	null	1298_C18pos	UNK	UNK	[M+H]+	UNK	not annotated	0	UNK	UNK	UNK	UNK	UNK	UNK	UNK	UNK	UNK	UNK	UNK	UNK	UNK
130_C18neg	173.045	6.464	(2R,3S)-3-isopropylmalate(2-)	0.5844	Level3b=InSilico-AllDB	CC(C)C(C(=O)O)C(O)C(=O)O	RNQHMTFBUSSBJQ	InChI=1S/C7H12O5/c1-3(2)4(6(9)10)5(8)7(11)12/h3-5,8H,1-2H3,(H,9,10)(H,11,12)	RNQHMTFBUSSBJQ-UHFFFAOYSA-N	[M-H]-	C7H12O5	single	-0.2113	Dicarboxylic acids	Fatty Acids and Conjugates	Fatty acids	False	Lipids and lipid-like molecules	Fatty Acyls	Fatty acids and conjugates	Hydroxy fatty acids	36	2-hydroxy-3-isopropyl-succinic acid	UNK	UNK	CHEBI:35114
130_C18pos	136.062	1.451	Unknown	-2	Level5=Unknown	null	130_C18pos	UNK	UNK	[M+H]+	UNK	not annotated	0	UNK	UNK	UNK	UNK	UNK	UNK	UNK	UNK	UNK	UNK	UNK	UNK	UNK
1302_C18pos	411.186	4.955	pkonid:117512|CVZYCCJMVMSEJF-UHFFFAOYSA-N	0.51352	Level3b=InSilico-AllDB	COc1ccc2c(c1)c(C(C(=O)O)N1CC(C)CC(C)C1)cn2CCC(=O)O	CVZYCCJMVMSEJF	InChI=1S/C21H28N2O5/c1-13-8-14(2)11-23(10-13)20(21(26)27)17-12-22(7-6-19(24)25)18-5-4-15(28-3)9-16(17)18/h4-5,9,12-14,20H,6-8,10-11H2,1-3H3,(H,24,25)(H,26,27)	CVZYCCJMVMSEJF-UHFFFAOYSA-N	[M+Na]+	C21H28N2O5	single	3.2282	Carboline alkaloids	Tryptophan alkaloids	Alkaloids	False	Organoheterocyclic compounds	Indoles and derivatives	Indolyl carboxylic acids and derivatives	Indole-3-acetic acid derivatives	75117421	UNK	UNK	UNK	UNK
1309_C18pos	413.338	14.258	3-[(ethylamino)methyl]-3-hydroxy-10-(7-hydroxy-6-methyl-octahydro-1H-quinolizin-2-yl)decanoic acid	0.58827	Level3b=InSilico-AllDB	CCNCC(O)(CCCCCCCC1CCN2C(CCC(O)C2C)C1)CC(=O)O	LCKLHWRKIDBJEH	InChI=1S/C23H44N2O4/c1-3-24-17-23(29,16-22(27)28)13-8-6-4-5-7-9-19-12-14-25-18(2)21(26)11-10-20(25)15-19/h18-21,24,26,29H,3-17H2,1-2H3,(H,27,28)	LCKLHWRKIDBJEH-UHFFFAOYSA-N	[M+H]+	C23H44N2O4	single	3.1562	UNK	Ornithine alkaloids	Alkaloids	False	Organic acids and derivatives	Carboxylic acids and derivatives	Amino acids, peptides, and analogues	Gamma amino acids and derivatives	162794196	UNK	UNK	UNK	UNK
131_C18neg	173.045	7.442	2-isopropylmalate(2-)	0.63019	Level3b=InSilico-AllDB	CC(C)C(O)(CC(=O)O)C(=O)O	BITYXLXUCSKTJS	InChI=1S/C7H12O5/c1-4(2)7(12,6(10)11)3-5(8)9/h4,12H,3H2,1-2H3,(H,8,9)(H,10,11)	BITYXLXUCSKTJS-UHFFFAOYSA-N	[M-H]-	C7H12O5	Isomeric	-0.0672	Dicarboxylic acids	Fatty Acids and Conjugates	Fatty acids	False	Lipids and lipid-like molecules	Fatty Acyls	Fatty acids and conjugates	Hydroxy fatty acids	77	2-hydroxy-2-isopropyl-succinic acid	49601-06-1	UNK	CHEBI:28635
131_C18pos	136.062	4.153	1H-form	0.97758	Level3a=InSilico-*Dioscorea*	Nc1nc[nH]c2ncnc1-2	GFFGJBXGBJISGV	InChI=1S/C5H5N5/c6-4-3-5(9-1-7-3)10-2-8-4/h1-2H,(H3,6,7,8,9,10)	GFFGJBXGBJISGV-UHFFFAOYSA-N	[M+H]+	C5H5N5	Isomeric	-0.1133	pteridine alkaloids	Pseudoalkaloids	Alkaloids	False	Organoheterocyclic compounds	Imidazopyrimidines	Purines and purine derivatives	6-aminopurines	190	7H-adenine	134454-76-5	C00147	CHEBI:16708
1314_C18pos	415.212	15.362	Glabcensin J;(-)-Glabcensin J	0.65097	Level3b=InSilico-AllDB	C=C1C(=O)C23CC1CC(O)C2C1(C)CC(O)C(O)C(C)(C)C1C(OC(C)=O)C3	CEJZNGWWKKFKHN	InChI=1S/C22H32O6/c1-10-12-6-13(24)16-21(5)8-14(25)19(27)20(3,4)17(21)15(28-11(2)23)9-22(16,7-12)18(10)26/h12-17,19,24-25,27H,1,6-9H2,2-5H3	CEJZNGWWKKFKHN-UHFFFAOYSA-N	[M+Na]+	C22H32O6	single	1.6084	Kaurane and Phyllocladane diterpenoids	Diterpenoids	Terpenoids	False	Lipids and lipid-like molecules	Prenol lipids	Diterpenoids	Kaurane diterpenoids	73104460	UNK	UNK	UNK	UNK
1316_C18pos	415.358	25.473	(22Alpha)-hydroxy-campest-4-en-3-one	0.63411	Level3b=InSilico-AllDB	CC(C)C(C)CC(O)C(C)C1CCC2C3CCC4=CC(=O)CCC4(C)C3CCC12C	FMFAICDKESPFNH	InChI=1S/C28H46O2/c1-17(2)18(3)15-26(30)19(4)23-9-10-24-22-8-7-20-16-21(29)11-13-27(20,5)25(22)12-14-28(23,24)6/h16-19,22-26,30H,7-15H2,1-6H3	FMFAICDKESPFNH-UHFFFAOYSA-N	[M+H]+	C28H46O2	single	6.8137	Cholestane steroids|Ergostane steroids	Steroids	Terpenoids	False	Lipids and lipid-like molecules	Steroids and steroid derivatives	Bile acids, alcohols and derivatives	Monohydroxy bile acids, alcohols and derivatives	73192391	UNK	UNK	UNK	UNK
1318_C18pos	416.113	9.018	2-(glutathion-S-yl)-1,4-hydroquinone	0.46269	Level3b=InSilico-AllDB	NC(CCC(O)=NC(CSc1cc(O)ccc1O)C(O)=NCC(=O)O)C(=O)O	PBSYQNUIZQXWAE	InChI=1S/C16H21N3O8S/c17-9(16(26)27)2-4-13(22)19-10(15(25)18-6-14(23)24)7-28-12-5-8(20)1-3-11(12)21/h1,3,5,9-10,20-21H,2,4,6-7,17H2,(H,18,25)(H,19,22)(H,23,24)(H,26,27)	PBSYQNUIZQXWAE-UHFFFAOYSA-N	[M+H]+	C16H21N3O8S	single	0.7482	Aminoacids	Small peptides	Amino acids and Peptides	False	Organic acids and derivatives	Carboxylic acids and derivatives	Amino acids, peptides, and analogues	Peptides	54180942	2-amino-5-[[2-(carboxymethylamino)-1-[[(2,5-dihydroxyphenyl)thio]methyl]-2-keto-ethyl]amino]-5-keto-valeric acid	UNK	UNK	UNK
1319_C18pos	416.156	4.345	ethyl 4-({8-methoxy-1H,2H,3H,4H,5H-pyrido[4,3-b]indole-2-carbonyl}amino)benzoate	0.56737	Level3b=InSilico-AllDB	CCOC(=O)c1ccc(NC(=O)N2CCc3[nH]c4ccc(OC)cc4c3C2)cc1	GRAHAOHMFMPLGG	InChI=1S/C22H23N3O4/c1-3-29-21(26)14-4-6-15(7-5-14)23-22(27)25-11-10-20-18(13-25)17-12-16(28-2)8-9-19(17)24-20/h4-9,12,24H,3,10-11,13H2,1-2H3,(H,23,27)	GRAHAOHMFMPLGG-UHFFFAOYSA-N	[M+Na]+	C22H23N3O4	single	3.9434	Carboline alkaloids	Tryptophan alkaloids	Alkaloids	False	Benzenoids	Benzene and substituted derivatives	Benzoic acids and derivatives	Benzoic acid esters	122170007	UNK	UNK	UNK	UNK
132_C18pos	136.112	5.069	3-(2-Methylpropyl)pyridine	0.55407	Level3b=InSilico-AllDB	CC(C)Cc1cccnc1	DEGXTCKEZCCZOP	InChI=1S/C9H13N/c1-8(2)6-9-4-3-5-10-7-9/h3-5,7-8H,6H2,1-2H3	DEGXTCKEZCCZOP-UHFFFAOYSA-N	[M+H]+	C9H13N	single	2.2801	Pyridine alkaloids	Nicotinic acid alkaloids	Alkaloids	False	Organoheterocyclic compounds	Pyridines and derivatives	UNK	Pyridines and derivatives	61715	beta-Isobutylpyridine	UNK	UNK	UNK
1321_C18pos	416.365	24.172	Unknown	-2	Level5=Unknown	null	1321_C18pos	UNK	UNK	[M+H]+	UNK	not annotated	0	UNK	UNK	UNK	UNK	UNK	UNK	UNK	UNK	UNK	UNK	UNK	UNK	UNK
1322_C18pos	416.365	25.477	Scytoscalarol	0.55947	Level3b=InSilico-AllDB	C=C1CC[C@H]2[C@@](C)(CC[C@@H]3[C@]2(C)CC[C@@H]2C(C)(C)CC[C@H](O)[C@]23C)[C@@H]1CNC(=N)N	YFYZOMDKMZGTIY	InChI=1S/C26H45N3O/c1-16-7-8-19-24(4,17(16)15-29-22(27)28)13-10-20-25(19,5)14-9-18-23(2,3)12-11-21(30)26(18,20)6/h17-21,30H,1,7-15H2,2-6H3,(H4,27,28,29)/t17-,18-,19+,20-,21+,24+,25-,26-/m1/s1	YFYZOMDKMZGTIY-XBPNYNHFSA-N	[M+H]+	C26H45N3O	single	5.07167	Cheilanthane sesterterpenoids	Sesterterpenoids	Terpenoids	False	Lipids and lipid-like molecules	Prenol lipids	Sesterterpenoids	Scalarane sesterterpenoids	139586447	2-[[(1R,4aR,4bR,6aR,10S,10aR,10bR,12aR)-10-hydroxy-4b,7,7,10a,12a-pentamethyl-2-methylidene-3,4,4a,5,6,6a,8,9,10,10b,11,12-dodecahydro-1H-chrysen-1-yl]methyl]guanidine	UNK	UNK	UNK
1323_C18pos	417.03	6.677	pkonid:588258|PGMCLNXWQWEGMR-UHFFFAOYSA-N	0.49739	Level3b=InSilico-AllDB	O=C1C(=Cc2ccc([N+](=O)[O-])cc2)SC(=S)N1CNc1ccc([N+](=O)[O-])cc1	PGMCLNXWQWEGMR	InChI=1S/C17H12N4O5S2/c22-16-15(9-11-1-5-13(6-2-11)20(23)24)28-17(27)19(16)10-18-12-3-7-14(8-4-12)21(25)26/h1-9,18H,10H2	PGMCLNXWQWEGMR-UHFFFAOYSA-N	[M+H]+	C17H12N4O5S2	single	3.7738	UNK	UNK	UNK	UNK	Benzenoids	Benzene and substituted derivatives	Nitrobenzenes	Nitrobenzenes	2747878	3-[(4-nitroanilino)methyl]-5-(4-nitrobenzylidene)-2-thioxo-thiazolidin-4-one	UNK	UNK	UNK
1325_C18pos	417.031	5.804	Unknown	-2	Level5=Unknown	null	1325_C18pos	UNK	UNK	[M+H]+	UNK	not annotated	0	UNK	UNK	UNK	UNK	UNK	UNK	UNK	UNK	UNK	UNK	UNK	UNK	UNK
133_C18neg	173.045	1.955	Shikimic Acid	1.81	Level2b=MSMSmatch	O=C(O)C1=CC(O)C(O)C(O)C1	JXOHGGNKMLTUBP	InChI=1S/C7H10O5/c8-4-1-3(7(11)12)2-5(9)6(4)10/h1,4-6,8-10H,2H2,(H,11,12)	JXOHGGNKMLTUBP-UHFFFAOYSA-N	[M-H]-	C7H10O5	Chromatographic split	-1.5162	Shikimic acids and derivatives	Phenolic acids (C6-C1)	Shikimates and Phenylpropanoids	False	Organic oxygen compounds	Organooxygen compounds	Alcohols and polyols	Shikimic acids and derivatves	1094	3,4,5-trihydroxy-1-cyclohexenecarboxylic acid	13993-17-4	UNK	UNK
1330_C18pos	419.241	14.696	Unknown	-2	Level5=Unknown	null	1330_C18pos	UNK	UNK	[M+H]+	UNK	not annotated	0	UNK	UNK	UNK	UNK	UNK	UNK	UNK	UNK	UNK	UNK	UNK	UNK	UNK
1331_C18pos	419.257	19.796	Unknown	-2	Level5=Unknown	null	1331_C18pos	UNK	UNK	[M+H]+	UNK	not annotated	0	UNK	UNK	UNK	UNK	UNK	UNK	UNK	UNK	UNK	UNK	UNK	UNK	UNK
1332_C18pos	419.257	19.381	Unknown	-2	Level5=Unknown	null	1332_C18pos	UNK	UNK	[M+H]+	UNK	not annotated	0	UNK	UNK	UNK	UNK	UNK	UNK	UNK	UNK	UNK	UNK	UNK	UNK	UNK
1334_C18pos	419.353	25.491	pkonid:283871|HWNMKCKZWVCWCI-AEBHVXNASA-N	0.6068	Level3b=InSilico-AllDB	CC(C)=CCCC(C)C1CCC2C3C(O)C(O)C4CC(O)CCC4(C)C3CCC12C	PRZXKPDANWDCNC	InChI=1S/C27H46O3/c1-16(2)7-6-8-17(3)19-9-10-20-23-21(12-14-26(19,20)4)27(5)13-11-18(28)15-22(27)24(29)25(23)30/h7,17-25,28-30H,6,8-15H2,1-5H3	HWNMKCKZWVCWCI-UHFFFAOYSA-N	[M+H]+	C27H46O3	single	5.6185	Cholestane steroids	Steroids	Terpenoids	False	Lipids and lipid-like molecules	Steroids and steroid derivatives	Cholestane steroids	Cholesterols and derivatives	73815619	UNK	UNK	UNK	UNK
1335_C18pos	419.353	25.891	7-a,25-Dihydroxycholesterol	0.59026	Level3b=InSilico-AllDB	CC(CCCC(C)(C)O)C1CCC2C3C(O)C=C4CC(O)CCC4(C)C3CCC12C	MYFPKLPVHIDFHO	InChI=1S/C27H46O3/c1-17(7-6-12-25(2,3)30)20-8-9-21-24-22(11-14-27(20,21)5)26(4)13-10-19(28)15-18(26)16-23(24)29/h16-17,19-24,28-30H,6-15H2,1-5H3	BQMSKLCEWBSPPY-UHFFFAOYSA-N	[M+H]+	C27H46O3	single	5.3303	Cholestane steroids	Steroids	Terpenoids	False	Lipids and lipid-like molecules	Steroids and steroid derivatives	Cholestane steroids	Cholesterols and derivatives	14077700	17-(5-hydroxy-1,5-dimethyl-hexyl)-10,13-dimethyl-2,3,4,7,8,9,11,12,14,15,16,17-dodecahydro-1H-cyclopenta[a]phenanthrene-3,7-diol	UNK	UNK	UNK
1338_C18pos	420.406	24.077	low score: Compound_2737694_C28H52O2	-0.95	Level4=MSMSanalog	CCCCCCCCC=CC=CCCCCCC(=O)OCCCCCCCCCC	KGFSYQUPQUBLQF	InChI=1S/C28H52O2/c1-3-5-7-9-11-13-14-15-16-17-18-19-20-22-24-26-28(29)30-27-25-23-21-12-10-8-6-4-2/h15-18H,3-14,19-27H2,1-2H3	KGFSYQUPQUBLQF-UHFFFAOYSA-N	[M+H]+	C28H52O2	single	9.4838	UNK	UNK	UNK	UNK	UNK	UNK	UNK	UNK	UNK	UNK	UNK	UNK	UNK
134_C18neg	173.104	1.133	Unknown	-2	Level5=Unknown	null	134_C18neg	UNK	UNK	[M-H]-	UNK	not annotated	0	UNK	UNK	UNK	UNK	UNK	UNK	UNK	UNK	UNK	UNK	UNK	UNK	UNK
134_C18pos	138.055	1.419	4-methylpyridine-3-carboxylic acid	0.66527	Level3b=InSilico-AllDB	Cc1ccncc1C(=O)O	HNTZKNJGAFJMHQ	InChI=1S/C7H7NO2/c1-5-2-3-8-4-6(5)7(9)10/h2-4H,1H3,(H,9,10)	ZKUZSTXNVMIDCY-UHFFFAOYSA-N	[M+H]+	C7H7NO2	single	1.08822	Pyridine alkaloids	Nicotinic acid alkaloids	Alkaloids	False	Organoheterocyclic compounds	Pyridines and derivatives	Pyridinecarboxylic acids and derivatives	Pyridinecarboxylic acids	229163	4-methylnicotinic acid	94015-05-1	UNK	UNK
1342_C18pos	421.184	11.462	excavatoid K	0.50323	Level3b=InSilico-AllDB	CC1=CC2OC(=O)C3(C)OC23C(O)C2C(C)C(O)CC(O)C2(C)C(O)C(O)C1	GUSDXVYIELEBSX	InChI=1S/C20H30O8/c1-8-5-11(22)15(24)18(3)12(23)7-10(21)9(2)14(18)16(25)20-13(6-8)27-17(26)19(20,4)28-20/h6,9-16,21-25H,5,7H2,1-4H3	GUSDXVYIELEBSX-UHFFFAOYSA-N	[M+Na]+	C20H30O8	single	-0.7437	Briarane diterpenoids	Diterpenoids	Terpenoids	False	Lipids and lipid-like molecules	Prenol lipids	Terpene lactones	Diterpene lactones	75216939	UNK	UNK	UNK	UNK
1345_C18pos	422.139	5.057	1-(2H-1,3-benzodioxol-5-yl)-4,5-dihydroxy-7-(morpholine-4-carbonyl)-octahydro-1H-1,3-benzodiazole-2-thione	0.56492	Level3b=InSilico-AllDB	O=C(C1CC(O)C(O)C2N=C(S)N(c3ccc4c(c3)OCO4)C12)N1CCOCC1	SKWJSZKNADFILN	InChI=1S/C19H23N3O6S/c23-12-8-11(18(25)21-3-5-26-6-4-21)16-15(17(12)24)20-19(29)22(16)10-1-2-13-14(7-10)28-9-27-13/h1-2,7,11-12,15-17,23-24H,3-6,8-9H2,(H,20,29)	SKWJSZKNADFILN-UHFFFAOYSA-N	[M+H]+	C19H23N3O6S	single	-0.1412	Piperidine alkaloids	Lysine alkaloids	Alkaloids	False	Organoheterocyclic compounds	Benzodioxoles	UNK	Benzodioxoles	74736949	UNK	UNK	UNK	UNK
1349_C18pos	423.236	15.058	Liriopeoside A;(-)-Liriopeoside A	0.52315	Level3b=InSilico-AllDB	CC1=CCC(O)C2(C)CCC(C(C)C)C(OC3OC(CO)C(O)C(O)C3O)C12	XVRMQCBYHLAHLK	InChI=1S/C21H36O7/c1-10(2)12-7-8-21(4)14(23)6-5-11(3)15(21)19(12)28-20-18(26)17(25)16(24)13(9-22)27-20/h5,10,12-20,22-26H,6-9H2,1-4H3	XVRMQCBYHLAHLK-UHFFFAOYSA-N	[M+Na]+	C21H36O7	single	0.5709	Eudesmane sesquiterpenoids	Sesquiterpenoids	Terpenoids	True	Lipids and lipid-like molecules	Prenol lipids	Terpene glycosides	Terpene glycosides	14164915	UNK	UNK	UNK	UNK
135_C18pos	138.055	4.912	N-Formyl	0.54895	Level3b=InSilico-AllDB	OC=Nc1ccc(O)cc1	LHMWHZXZMMLYKI	InChI=1S/C7H7NO2/c9-5-8-6-1-3-7(10)4-2-6/h1-5,10H,(H,8,9)	LHMWHZXZMMLYKI-UHFFFAOYSA-N	[M+H]+	C7H7NO2	single	1.61	UNK	UNK	Shikimates and Phenylpropanoids	False	Benzenoids	Benzene and substituted derivatives	Anilides	Anilides	292510	N-(4-hydroxyphenyl)methanamide	1700-98-7	UNK	UNK
1350_C18pos	423.236	14.86	feigrisolide C	0.56326	Level3b=InSilico-AllDB	CCC(O)CC1CCC(O)C(C)C(=O)OC(C)CC2CCC(O2)C(C)C(=O)O1	HQBGZNNKSCTNKH	InChI=1S/C21H36O7/c1-5-15(22)11-17-6-8-18(23)13(3)20(24)26-12(2)10-16-7-9-19(27-16)14(4)21(25)28-17/h12-19,22-23H,5-11H2,1-4H3	HQBGZNNKSCTNKH-UHFFFAOYSA-N	[M+Na]+	C21H36O7	single	2.3555	Macrolide lactones	Macrolides	Polyketides	False	Phenylpropanoids and polyketides	Macrolides and analogues	UNK	Macrolides and analogues	74007477	UNK	UNK	UNK	UNK
1354_C18pos	423.348	24.149	2-[1-hydroxy-3-(1-hydroxycyclopentyl)propyl]-7-(4-pentylcyclohex-2-en-1-yl)heptanoic acid	0.49817	Level3b=InSilico-AllDB	CCCCCC1C=CC(CCCCCC(C(=O)O)C(O)CCC2(O)CCCC2)CC1	WPPKZMUCJIDWFE	InChI=1S/C26H46O4/c1-2-3-5-10-21-13-15-22(16-14-21)11-6-4-7-12-23(25(28)29)24(27)17-20-26(30)18-8-9-19-26/h13,15,21-24,27,30H,2-12,14,16-20H2,1H3,(H,28,29)	WPPKZMUCJIDWFE-UHFFFAOYSA-N	[M+H]+	C26H46O4	single	6.2466	UNK	UNK	Fatty acids	False	Organic acids and derivatives	Hydroxy acids and derivatives	Medium-chain hydroxy acids and derivatives	Medium-chain hydroxy acids and derivatives	163098322	UNK	UNK	UNK	UNK
1359_C18pos	425.179	11.571	Glochidionionoside A;(+)-Glochidionionoside A	0.58617	Level3b=InSilico-AllDB	CC(O)C=CC1(O)C(COC2OC(CO)C(O)C(O)C2O)=CC(=O)CC1(C)C	UBPXJBQKHFQSGI	InChI=1S/C19H30O9/c1-10(21)4-5-19(26)11(6-12(22)7-18(19,2)3)9-27-17-16(25)15(24)14(23)13(8-20)28-17/h4-6,10,13-17,20-21,23-26H,7-9H2,1-3H3	UBPXJBQKHFQSGI-UHFFFAOYSA-N	[M+Na]+	C19H30O9	single	-1.6036	Megastigmanes	Apocarotenoids	Terpenoids	True	Lipids and lipid-like molecules	Prenol lipids	Terpene glycosides	Terpene glycosides	73118663	UNK	UNK	UNK	UNK
136_C18neg	175.061	6.374	2-Isopropylmalic acid	3.95	Level1=MSMSmatch	CC(C)C(O)(CC(=O)O)C(=O)O	BITYXLXUCSKTJS	InChI=1S/C7H12O5/c1-4(2)7(12,6(10)11)3-5(8)9/h4,12H,3H2,1-2H3,(H,8,9)(H,10,11)	BITYXLXUCSKTJS-UHFFFAOYSA-N	[M-H]-	C7H12O5	Isomeric	-0.0672	Dicarboxylic acids	Fatty Acids and Conjugates	Fatty acids	False	Lipids and lipid-like molecules	Fatty Acyls	Fatty acids and conjugates	Hydroxy fatty acids	77	2-hydroxy-2-isopropyl-succinic acid	49601-06-1	UNK	CHEBI:28635
136_C18pos	138.055	2.187	pkonid:270093|HNTZKNJGAFJMHQ-UHFFFAOYSA-N	0.54574	Level3b=InSilico-AllDB	Cc1ncccc1C(=O)O	NGMMGKYJUWYIIG	InChI=1S/C7H7NO2/c1-5-6(7(9)10)3-2-4-8-5/h2-4H,1H3,(H,9,10)	HNTZKNJGAFJMHQ-UHFFFAOYSA-N	[M+H]+	C7H7NO2	single	0.4911	UNK	UNK	Shikimates and Phenylpropanoids	False	Benzenoids	Benzene and substituted derivatives	Benzoic acids and derivatives	Benzamides	643373	2-methylnicotinic acid	3222-56-8	UNK	UNK
137_C18neg	175.061	6.19	Me glycoside	0.54469	Level3b=InSilico-AllDB	COC1OC2COC(C2O)C1O	LYLSUYCOHWVOFS	InChI=1S/C7H12O5/c1-10-7-5(9)6-4(8)3(12-7)2-11-6/h3-9H,2H2,1H3	LYLSUYCOHWVOFS-UHFFFAOYSA-N	[M-H]-	C7H12O5	single	-1.5217	Disaccharides	Saccharides	Carbohydrates	True	Organic oxygen compounds	Organooxygen compounds	Carbohydrates and carbohydrate conjugates	O-glycosyl compounds	533710	UNK	UNK	UNK	UNK
1371_C18pos	427.354	14.926	1-methyl-1-{2-[(6-{[1-(1-methylpiperidin-1-ium-1-yl)propan-2-yl]oxy}-6-oxohexanoyl)oxy]propyl}piperidin-1-ium	0.53971	Level3b=InSilico-AllDB	CC(C[N+]1(C)CCCCC1)OC(=O)CCCCC(=O)OC(C)C[N+]1(C)CCCCC1	MYRKMZPLEWKEQK	InChI=1S/C24H46N2O4/c1-21(19-25(3)15-9-5-10-16-25)29-23(27)13-7-8-14-24(28)30-22(2)20-26(4)17-11-6-12-18-26/h21-22H,5-20H2,1-4H3/q+2	MYRKMZPLEWKEQK-UHFFFAOYSA-N	[M+H]+	C24H46N2O4	single	3.6712	UNK	UNK	UNK	UNK	Lipids and lipid-like molecules	Fatty Acyls	Fatty acid esters	Fatty acid esters	4538030	adipic acid bis[1-methyl-2-(1-methylpiperidin-1-ium-1-yl)ethyl] ester	UNK	UNK	UNK
1376_C18pos	429.051	1.407	{4-[2,3-dioxo-3-(2,4,6-trihydroxy-3-methoxyphenyl)propyl]-2-methoxyphenyl}oxidanesulfonic acid	0.57181	Level3b=InSilico-AllDB	COc1cc(CC(=O)C(=O)c2c(O)cc(O)c(OC)c2O)ccc1OS(=O)(=O)O	RJMSUURSGUJGIE	InChI=1S/C17H16O11S/c1-26-13-6-8(3-4-12(13)28-29(23,24)25)5-10(19)15(21)14-9(18)7-11(20)17(27-2)16(14)22/h3-4,6-7,18,20,22H,5H2,1-2H3,(H,23,24,25)	RJMSUURSGUJGIE-UHFFFAOYSA-N	[M+H]+	C17H16O11S	single	0.9967	UNK	UNK	UNK	UNK	UNK	UNK	UNK	UNK	131835084	[4-[2,3-dioxo-3-(2,4,6-trihydroxy-3-methoxyphenyl)propyl]-2-methoxyphenyl] hydrogen sulfate	UNK	UNK	UNK
1379_C18pos	429.188	4.64	Unknown	-2	Level5=Unknown	null	1379_C18pos	UNK	UNK	[M+H]+	UNK	not annotated	0	UNK	UNK	UNK	UNK	UNK	UNK	UNK	UNK	UNK	UNK	UNK	UNK	UNK
138_C18neg	175.097	9.123	UNPD62876	0.60685	Level3b=InSilico-AllDB	CC(C)CC(O)(C(=O)O)C(C)O	PMKMKKQUJDGCNG	InChI=1S/C8H16O4/c1-5(2)4-8(12,6(3)9)7(10)11/h5-6,9,12H,4H2,1-3H3,(H,10,11)	PMKMKKQUJDGCNG-UHFFFAOYSA-N	[M-H]-	C8H16O4	single	0.229	Hydroxy fatty acids	Fatty Acids and Conjugates	Fatty acids	False	Lipids and lipid-like molecules	Fatty Acyls	Fatty acids and conjugates	Hydroxy fatty acids	129716278	UNK	UNK	UNK	UNK
138_C18pos	139.039	1.952	4-hydroxybenzoic acid	0.95303	Level3a=InSilico-*Dioscorea*	O=C(O)c1ccc(O)cc1	FJKROLUGYXJWQN	InChI=1S/C7H6O3/c8-6-3-1-5(2-4-6)7(9)10/h1-4,8H,(H,9,10)	FJKROLUGYXJWQN-UHFFFAOYSA-N	[M+H]+	C7H6O3	single	1.0904	Simple phenolic acids	Phenolic acids (C6-C1)	Shikimates and Phenylpropanoids	False	UNK	UNK	UNK	UNK	135 3702506	4-oxidanylbenzoic acid	17419-81-7	C00156	CHEBI:30763
1380_C18pos	429.241	17.44	Calcaripeptide C	0.6055	Level3b=InSilico-AllDB	CC1CCC(C)C(=O)C(C)C(O)=NC(Cc2ccccc2)C(=O)N2CCCC2C(=O)O1	JFXPTGJYLLVAFU	InChI=1S/C24H32N2O5/c1-15-11-12-16(2)31-24(30)20-10-7-13-26(20)23(29)19(14-18-8-5-4-6-9-18)25-22(28)17(3)21(15)27/h4-6,8-9,15-17,19-20H,7,10-14H2,1-3H3,(H,25,28)	JFXPTGJYLLVAFU-UHFFFAOYSA-N	[M+H]+	C24H32N2O5	single	3.112	Depsipeptides	Oligopeptides	Amino acids and Peptides|Polyketides	False	Organic acids and derivatives	Peptidomimetics	Depsipeptides	Cyclic depsipeptides	162913471	UNK	UNK	UNK	UNK
1381_C18pos	429.241	17.738	CNP0440577	0.54787	Level3b=InSilico-AllDB	COCCOc1ccc(C(=O)NC2CN(Cc3ccc(OC)cc3)CCCC2O)cc1	ONXVDEZDBZWARA	InChI=1S/C24H32N2O5/c1-29-14-15-31-21-11-7-19(8-12-21)24(28)25-22-17-26(13-3-4-23(22)27)16-18-5-9-20(30-2)10-6-18/h5-12,22-23,27H,3-4,13-17H2,1-2H3,(H,25,28)	ONXVDEZDBZWARA-UHFFFAOYSA-N	[M+H]+	C24H32N2O5	single	2.4757	UNK	UNK	UNK	UNK	Benzenoids	Benzene and substituted derivatives	Benzoic acids and derivatives	Benzamides	163154422	UNK	UNK	UNK	UNK
1384_C18pos	429.373	24.848	UNPD6598	0.63991	Level3b=InSilico-AllDB	C=C(C)CCCC(C)CCCC(C)CCCC1(C)CCc2c(C)c(O)c(C)c(C)c2O1	QAOOAZRWKHFUHK	InChI=1S/C29H48O2/c1-20(2)12-9-13-21(3)14-10-15-22(4)16-11-18-29(8)19-17-26-25(7)27(30)23(5)24(6)28(26)31-29/h21-22,30H,1,9-19H2,2-8H3	QAOOAZRWKHFUHK-UHFFFAOYSA-N	[M+H]+	C29H48O2	single	8.76036	Prenyl qui meroterpenoids	Meroterpenoids	Terpenoids	False	Lipids and lipid-like molecules	Prenol lipids	Sesquiterpenoids	Sesquiterpenoids	10342559	2,5,7,8-tetramethyl-2-(4,8,12-trimethyltridec-12-enyl)chroman-6-ol	UNK	UNK	UNK
1385_C18pos	429.373	26.215	alpha-Tocomonoenol	0.65875	Level3b=InSilico-AllDB	CC(C)=CCCC(C)CCCC(C)CCCC1(C)CCc2c(C)c(O)c(C)c(C)c2O1	ZYCUYLKDCYFZAS	InChI=1S/C29H48O2/c1-20(2)12-9-13-21(3)14-10-15-22(4)16-11-18-29(8)19-17-26-25(7)27(30)23(5)24(6)28(26)31-29/h12,21-22,30H,9-11,13-19H2,1-8H3	ZYCUYLKDCYFZAS-UHFFFAOYSA-N	[M+H]+	C29H48O2	single	8.76036	Prenyl qui meroterpenoids	Meroterpenoids	Terpenoids	False	Lipids and lipid-like molecules	Prenol lipids	Quinone and hydroquinone lipids	Vitamin E compounds	49869866	2,5,7,8-tetramethyl-2-(4,8,12-trimethyltridec-11-enyl)chroman-6-ol	UNK	UNK	UNK
1387_C18pos	430.38	26.217	DL-ALPHA-Tocopherol	3.91	Level1=MSMSmatch	Cc1c(C)c2c(c(C)c1O)CCC(C)(CCCC(C)CCCC(C)CCCC(C)C)O2	GVJHHUAWPYXKBD	InChI=1S/C29H50O2/c1-20(2)12-9-13-21(3)14-10-15-22(4)16-11-18-29(8)19-17-26-25(7)27(30)23(5)24(6)28(26)31-29/h20-22,30H,9-19H2,1-8H3	GVJHHUAWPYXKBD-UHFFFAOYSA-N	[M]+	C29H50O2	single	8.84026	Prenyl qui meroterpenoids	Meroterpenoids	Terpenoids	False	Lipids and lipid-like molecules	Prenol lipids	Quinone and hydroquinone lipids	Tocopherols	2116	2,5,7,8-tetramethyl-2-(4,8,12-trimethyltridecyl)chroman-6-ol	113085-06-6	UNK	UNK
139_C18neg	177.055	6.695	6-[(2Z)-2-carboxy-2-(phenylmethylidene)ethoxy]-3,4,5-trihydroxyoxane-2-carboxylic acid	0.58798	Level3b=InSilico-AllDB	O=C(O)C(=Cc1ccccc1)COC1OC(C(=O)O)C(O)C(O)C1O	OROMYRHSNXJELX	InChI=1S/C16H18O9/c17-10-11(18)13(15(22)23)25-16(12(10)19)24-7-9(14(20)21)6-8-4-2-1-3-5-8/h1-6,10-13,16-19H,7H2,(H,20,21)(H,22,23)	OROMYRHSNXJELX-UHFFFAOYSA-N	[M-C6H8O6-H]-	C16H18O9	single	-0.9366	UNK	UNK	UNK	UNK	UNK	UNK	UNK	UNK	UNK	UNK	UNK	UNK	UNK
1391_C18pos	431.257	19.131	N-[3-(dimethylamino)propyl]-3-{5-methoxy-4,8,8-trimethyl-2-oxo-2H,8H,9H,10H-pyrano[2,3-h]chromen-3-yl}propanamide	0.5467	Level3b=InSilico-AllDB	COc1cc2c(c3oc(=O)c(CCC(=O)NCCCN(C)C)c(C)c13)CCC(C)(C)O2	VXFJYXUZANRPDJ	InChI=1S/C24H34N2O5/c1-15-16(8-9-20(27)25-12-7-13-26(4)5)23(28)30-22-17-10-11-24(2,3)31-18(17)14-19(29-6)21(15)22/h14H,7-13H2,1-6H3,(H,25,27)	LVLUSKSLHWUXHO-UHFFFAOYSA-N	[M+H]+	C24H34N2O5	single	2.7733	Dipeptides	Small peptides	Amino acids and Peptides	False	Organic acids and derivatives	Carboxylic acids and derivatives	Amino acids, peptides, and analogues	Dipeptides	16408754	N-[3-(dimethylamino)propyl]-3-(2-keto-5-methoxy-4,8,8-trimethyl-9,10-dihydropyrano[2,3-h]chromen-3-yl)propionamide	UNK	UNK	UNK
1393_C18pos	431.353	25.471	4alpha-Carboxy-5alpha-cholesta-8-en-3beta-ol	0.67181	Level3b=InSilico-AllDB	CC(C)CCCC(C)C1CCC2C3=C(CCC21C)C1(C)CCC(O)C(C(=O)O)C1CC3	ASVPJZYKMFULLZ	InChI=1S/C28H46O3/c1-17(2)7-6-8-18(3)20-11-12-21-19-9-10-23-25(26(30)31)24(29)14-16-28(23,5)22(19)13-15-27(20,21)4/h17-18,20-21,23-25,29H,6-16H2,1-5H3,(H,30,31)	RODBXVVNKJCWQR-UHFFFAOYSA-N	[M+H]+	C28H46O3	Isomeric	5.498	Ergostane steroids	Steroids	Terpenoids	False	Lipids and lipid-like molecules	Steroids and steroid derivatives	Ergostane steroids	Ergosterols and derivatives	74427777	UNK	UNK	UNK	UNK
1394_C18pos	431.353	25.265	erectasteroid G	0.67988	Level3b=InSilico-AllDB	C=C(CCC(C)C1CCC2C3C(O)C=C4CC(O)CCC4(CO)C3CCC12C)C(C)C	ASVPJZYKMFULLZ	InChI=1S/C28H46O3/c1-17(2)18(3)6-7-19(4)22-8-9-23-26-24(11-12-27(22,23)5)28(16-29)13-10-21(30)14-20(28)15-25(26)31/h15,17,19,21-26,29-31H,3,6-14,16H2,1-2,4-5H3	ASVPJZYKMFULLZ-UHFFFAOYSA-N	[M+H]+	C28H46O3	Isomeric	5.498	Ergostane steroids	Steroids	Terpenoids	False	Lipids and lipid-like molecules	Steroids and steroid derivatives	Ergostane steroids	Ergosterols and derivatives	53420737	17-(4-isopropyl-1-methyl-pent-4-enyl)-13-methyl-10-methylol-2,3,4,7,8,9,11,12,14,15,16,17-dodecahydro-1H-cyclopenta[a]phenanthrene-3,7-diol	UNK	UNK	UNK
1395_C18pos	433.272	20.81	Unknown	-2	Level5=Unknown	null	1395_C18pos	UNK	UNK	[M+H]+	UNK	not annotated	0	UNK	UNK	UNK	UNK	UNK	UNK	UNK	UNK	UNK	UNK	UNK	UNK	UNK
1398_C18pos	435.041	6.653	Unknown	-2	Level5=Unknown	null	1398_C18pos	UNK	UNK	[M+H]+	UNK	not annotated	0	UNK	UNK	UNK	UNK	UNK	UNK	UNK	UNK	UNK	UNK	UNK	UNK	UNK
14_C18pos	106.05	1.182	Unknown	-2	Level5=Unknown	null	14_C18pos	UNK	UNK	[M+H]+	UNK	not annotated	0	UNK	UNK	UNK	UNK	UNK	UNK	UNK	UNK	UNK	UNK	UNK	UNK	UNK
1400_C18pos	435.348	23.62	pkonid:752325|TZDOBCZHGBGJLS-UHFFFAOYSA-N	0.61674	Level3b=InSilico-AllDB	CCCCCCCCC=CCCCCCCCCCCCC(=O)OC(CO)CO	TZDOBCZHGBGJLS	InChI=1S/C25H48O4/c1-2-3-4-5-6-7-8-9-10-11-12-13-14-15-16-17-18-19-20-21-25(28)29-24(22-26)23-27/h9-10,24,26-27H,2-8,11-23H2,1H3	TZDOBCZHGBGJLS-UHFFFAOYSA-N	[M+Na]+	C25H48O4	single	6.4807	Diacylglycerols|Monoacylglycerols	Glycerolipids	Fatty acids	False	Lipids and lipid-like molecules	Glycerolipids	Monoradylglycerols	2-monoacylglycerols	119808	docos-13-enoic acid (2-hydroxy-1-methylol-ethyl) ester	UNK	UNK	UNK
141_C18neg	178.037	4.061	Unknown	-2	Level5=Unknown	null	141_C18neg	UNK	UNK	[M-H]-	UNK	not annotated	0	UNK	UNK	UNK	UNK	UNK	UNK	UNK	UNK	UNK	UNK	UNK	UNK	UNK
1410_C18pos	439.195	9.524	UNPD186864	0.54661	Level3b=InSilico-AllDB	C=C(CCC=C(C)CO)CCOC1OC(COC(C)=O)C(O)C(O)C1OC(C)=O	YICCDWNSZGHVRH	InChI=1S/C20H32O9/c1-12(6-5-7-13(2)10-21)8-9-26-20-19(28-15(4)23)18(25)17(24)16(29-20)11-27-14(3)22/h7,16-21,24-25H,1,5-6,8-11H2,2-4H3	YICCDWNSZGHVRH-UHFFFAOYSA-N	[M+Na]+	C20H32O9	single	0.6096	Acyclic monoterpenoids	Monoterpenoids	Terpenoids	True	Lipids and lipid-like molecules	Prenol lipids	Terpene glycosides	Terpene glycosides	72739515	UNK	UNK	UNK	UNK
1415_C18pos	441.101	1.413	UNPD185868	0.57005	Level3b=InSilico-AllDB	O=C(O)c1cc(OC2OCC(O)C(O)C2OC2OCC(O)(CO)C2O)ccc1O	MPMGCDBPHYSKLY	InChI=1S/C17H22O12/c18-5-17(25)6-27-16(13(17)22)29-12-11(21)10(20)4-26-15(12)28-7-1-2-9(19)8(3-7)14(23)24/h1-3,10-13,15-16,18-22,25H,4-6H2,(H,23,24)	MPMGCDBPHYSKLY-UHFFFAOYSA-N	[M+Na]+	C17H22O12	single	-2.6269	UNK	UNK	UNK	True	Organic oxygen compounds	Organooxygen compounds	Carbohydrates and carbohydrate conjugates	Phenolic glycosides	162880080	UNK	UNK	UNK	UNK
142_C18neg	178.037	4.367	Unknown	-2	Level5=Unknown	null	142_C18neg	UNK	UNK	[M-H]-	UNK	not annotated	0	UNK	UNK	UNK	UNK	UNK	UNK	UNK	UNK	UNK	UNK	UNK	UNK	UNK
1428_C18pos	447.249	19.92	Unknown	-2	Level5=Unknown	null	1428_C18pos	UNK	UNK	[M+H]+	UNK	not annotated	0	UNK	UNK	UNK	UNK	UNK	UNK	UNK	UNK	UNK	UNK	UNK	UNK	UNK
143_C18neg	179.034	5.804	Caffeic acid	3.9	Level1=MSMSmatch	O=C(O)C=Cc1ccc(O)c(O)c1	QAIPRVGONGVQAS	InChI=1S/C9H8O4/c10-7-3-1-6(5-8(7)11)2-4-9(12)13/h1-5,10-11H,(H,12,13)	QAIPRVGONGVQAS-UHFFFAOYSA-N	[M-H]-	C9H8O4	Isomeric	1.1956	Cinnamic acids and derivatives	Phenylpropanoids (C6-C3)	Shikimates and Phenylpropanoids	False	Phenylpropanoids and polyketides	Cinnamic acids and derivatives	Hydroxycinnamic acids and derivatives	Hydroxycinnamic acids	2518	caffeic acid	501-16-6	UNK	UNK
1430_C18pos	447.252	17.726	Unknown	-2	Level5=Unknown	null	1430_C18pos	UNK	UNK	[M+H]+	UNK	not annotated	0	UNK	UNK	UNK	UNK	UNK	UNK	UNK	UNK	UNK	UNK	UNK	UNK	UNK
1435_C18pos	448.247	8.649	N-(2,2-dimethyloxan-4-yl)-3-(2-methoxyphenyl)-3-[4-(propan-2-yloxy)phenyl]propanimidic acid	0.59125	Level3b=InSilico-AllDB	COc1ccccc1C(CC(=O)NC1CCOC(C)(C)C1)c1ccc(OC(C)C)cc1	BWVVFDXHZUGULT	InChI=1S/C26H35NO4/c1-18(2)31-21-12-10-19(11-13-21)23(22-8-6-7-9-24(22)29-5)16-25(28)27-20-14-15-30-26(3,4)17-20/h6-13,18,20,23H,14-17H2,1-5H3,(H,27,28)	BWVVFDXHZUGULT-UHFFFAOYSA-N	[M+Na]+	C26H35NO4	single	5.0782	UNK	UNK	UNK	False	Benzenoids	Benzene and substituted derivatives	Diphenylmethanes	Diphenylmethanes	2946615	N-(2,2-dimethyltetrahydropyran-4-yl)-3-(4-isopropoxyphenyl)-3-(2-methoxyphenyl)propionamide	UNK	UNK	UNK
1436_C18pos	449.108	8.102	Carthamone	0.71124	Level3b=InSilico-AllDB	O=C(C=Cc1ccc(O)cc1)C1=C(OC2OC(CO)C(O)C(O)C2O)C(=O)C(O)=CC1=O	SBAFZBVZGFUKPK	InChI=1S/C21H20O11/c22-8-14-17(28)18(29)19(30)21(31-14)32-20-15(12(25)7-13(26)16(20)27)11(24)6-3-9-1-4-10(23)5-2-9/h1-7,14,17-19,21-23,26,28-30H,8H2	SBAFZBVZGFUKPK-UHFFFAOYSA-N	[M+H]+	C21H20O11	single	-1.3612	Chalcones	Flavonoids	Shikimates and Phenylpropanoids	True	Phenylpropanoids and polyketides	Cinnamic acids and derivatives	Hydroxycinnamic acids and derivatives	Hydroxycinnamic acids and derivatives	UNK	UNK	UNK	UNK	UNK
1437_C18pos	449.267	18.77	UNPD206311	0.63894	Level3b=InSilico-AllDB	Cc1cc2c(C)c(O)c(O)cc2c2c1C1(C)CCC3(C)CCC(C)(C(=O)O)CC3C1(C)C=C2	ZFCIOXYSWHSPQY	InChI=1S/C29H36O4/c1-16-13-19-17(2)24(31)21(30)14-20(19)18-7-8-28(5)22-15-27(4,25(32)33)10-9-26(22,3)11-12-29(28,6)23(16)18/h7-8,13-14,22,30-31H,9-12,15H2,1-6H3,(H,32,33)	RBDGQMZJUTZCHP-UHFFFAOYSA-N	[M+H]+	C29H36O4	single	6.148	Cassane diterpenoids	Diterpenoids	Terpenoids	False	Lipids and lipid-like molecules	Prenol lipids	Diterpenoids	Diterpenoids	76448748	UNK	UNK	UNK	UNK
1438_C18pos	449.267	19.128	UNPD206309	0.59817	Level3b=InSilico-AllDB	CC1=C2C=CC3(C)C(=CCC4(C)C5CC(C)(C(=O)O)CCC5(C)CCC34C)C2=CC(=O)C1=O	LOQUYCNWTOCMPN	InChI=1S/C29H36O4/c1-17-18-7-9-27(4)20(19(18)15-21(30)23(17)31)8-10-28(5)22-16-26(3,24(32)33)12-11-25(22,2)13-14-29(27,28)6/h7-9,15,22H,10-14,16H2,1-6H3,(H,32,33)	LOQUYCNWTOCMPN-UHFFFAOYSA-N	[M+H]+	C29H36O4	single	5.991	UNK	UNK	Terpenoids	False	Organic oxygen compounds	Organooxygen compounds	Carbonyl compounds	Cyclic ketones	76448747	UNK	UNK	UNK	UNK
144_C18neg	179.035	6.469	Unknown	-2	Level5=Unknown	null	144_C18neg	UNK	UNK	[M-H]-	UNK	not annotated	0	UNK	UNK	UNK	UNK	UNK	UNK	UNK	UNK	UNK	UNK	UNK	UNK	UNK
1440_C18pos	449.364	23.344	UNPD153713	0.61796	Level3b=InSilico-AllDB	CCCCC(C)=CCCC(C)CCC(=O)OCCCCCCCCCC(O)C(C)O	GDVYHBLXCAPRHY	InChI=1S/C26H50O4/c1-5-6-15-22(2)16-14-17-23(3)19-20-26(29)30-21-13-11-9-7-8-10-12-18-25(28)24(4)27/h16,23-25,27-28H,5-15,17-21H2,1-4H3	GDVYHBLXCAPRHY-UHFFFAOYSA-N	[M+Na]+	C26H50O4	single	6.7251	UNK	UNK	UNK	False	Lipids and lipid-like molecules	Fatty Acyls	Fatty acid esters	Wax monoesters	163009406	UNK	UNK	UNK	UNK
1444_C18pos	450.244	8.65	pkonid:823064|VRMQEAKUIZSPBV-KPBQCRAESA-N	0.57306	Level3b=InSilico-AllDB	CC1=CC2OC(CC(C)OC3OC(CO)C(O)C(O)C3N=C(C)O)CC(C)C2CC1	VRMQEAKUIZSPBV	InChI=1S/C22H37NO7/c1-11-5-6-16-12(2)8-15(29-17(16)7-11)9-13(3)28-22-19(23-14(4)25)21(27)20(26)18(10-24)30-22/h7,12-13,15-22,24,26-27H,5-6,8-10H2,1-4H3,(H,23,25)	VRMQEAKUIZSPBV-UHFFFAOYSA-N	[M+Na]+	C22H37NO7	single	1.7155	UNK	UNK	UNK	True	Organic oxygen compounds	Organooxygen compounds	Carbohydrates and carbohydrate conjugates	N-acyl-alpha-hexosamines	163171855	UNK	UNK	UNK	UNK
145_C18neg	179.035	6.69	Caffeic acid	3.93	Level1=MSMSmatch	O=C(O)C=Cc1ccc(O)c(O)c1	QAIPRVGONGVQAS	InChI=1S/C9H8O4/c10-7-3-1-6(5-8(7)11)2-4-9(12)13/h1-5,10-11H,(H,12,13)	QAIPRVGONGVQAS-UHFFFAOYSA-N	[M-H]-	C9H8O4	Isomeric	1.1956	Cinnamic acids and derivatives	Phenylpropanoids (C6-C3)	Shikimates and Phenylpropanoids	False	Phenylpropanoids and polyketides	Cinnamic acids and derivatives	Hydroxycinnamic acids and derivatives	Hydroxycinnamic acids	2518	caffeic acid	501-16-6	UNK	UNK
1452_C18pos	453.335	25.267	Stellettin J;(-)-Stellettin J	0.48368	Level3b=InSilico-AllDB	CC(C)=CC=CC(C)=CC=CC(C)=C1C(=O)CC2C1(C)CCC1C(C)(CO)C(O)CCC21C	AHMMSNQYOPMLSX	InChI=1S/C30H44O3/c1-20(2)10-8-11-21(3)12-9-13-22(4)27-23(32)18-25-28(5)17-15-26(33)30(7,19-31)24(28)14-16-29(25,27)6/h8-13,24-26,31,33H,14-19H2,1-7H3	MDQDLERKDZJSCM-UHFFFAOYSA-N	[M+H]+	C30H44O3	single	7.5129	Cholestane steroids	Steroids	Terpenoids	False	Lipids and lipid-like molecules	Steroids and steroid derivatives	Steroid esters	Steroid esters	73060949	UNK	UNK	UNK	UNK
1453_C18pos	453.335	25.474	17-(10-Undecenoyl)	0.56336	Level3b=InSilico-AllDB	C=CCCCCCCCCC(=O)OC1CCC2C3CCC4=CC(=O)C=CC4(C)C3CCC12C	CQYCAQYQKRBNHY	InChI=1S/C30H44O3/c1-4-5-6-7-8-9-10-11-12-28(32)33-27-16-15-25-24-14-13-22-21-23(31)17-19-29(22,2)26(24)18-20-30(25,27)3/h4,17,19,21,24-27H,1,5-16,18,20H2,2-3H3	AHMMSNQYOPMLSX-UHFFFAOYSA-N	[M+H]+	C30H44O3	single	6.6131	Lanostane|Tirucallane and Euphane triterpenoids	Triterpenoids	Terpenoids	False	Lipids and lipid-like molecules	Prenol lipids	Triterpenoids	Triterpenoids	6422517	undec-10-enoic acid (3-keto-10,13-dimethyl-6,7,8,9,11,12,14,15,16,17-decahydrocyclopenta[a]phenanthren-17-yl) ester	UNK	UNK	UNK
146_C18neg	179.035	7.423	Caffeic acid	3.92	Level1=MSMSmatch	O=C(O)C=Cc1ccc(O)c(O)c1	QAIPRVGONGVQAS	InChI=1S/C9H8O4/c10-7-3-1-6(5-8(7)11)2-4-9(12)13/h1-5,10-11H,(H,12,13)	QAIPRVGONGVQAS-UHFFFAOYSA-N	[M-H]-	C9H8O4	Isomeric	1.1956	Cinnamic acids and derivatives	Phenylpropanoids (C6-C3)	Shikimates and Phenylpropanoids	False	Phenylpropanoids and polyketides	Cinnamic acids and derivatives	Hydroxycinnamic acids and derivatives	Hydroxycinnamic acids	2518	caffeic acid	501-16-6	UNK	UNK
146_C18pos	140.035	2.296	2-nitrophenol	0.5466	Level3b=InSilico-AllDB	O=[N+]([O-])c1ccccc1O	IQUPABOKLQSFBK	InChI=1S/C6H5NO3/c8-6-4-2-1-3-5(6)7(9)10/h1-4,8H	IQUPABOKLQSFBK-UHFFFAOYSA-N	[M+H]+	C6H5NO3	single	1.3004	UNK	UNK	UNK	UNK	Benzenoids	Phenols	Nitrophenols	Nitrophenols	6947	CG3	423148-78-1	C01988	CHEBI:16260
1464_C18pos	458.111	2.903	14-hydroxy-10-[2,3,4,5-tetrahydroxy-6-(hydroxymethyl)oxan-2-yl]-3,5-dioxa-10-azapentacyclo[9.7.1.0?,?.0?,??.0??,??]nonadeca-1,6,8(19),11,13,15,17-heptaen-9-one	0.51544	Level3b=InSilico-AllDB	O=C1c2cc3c(c4c2c(cc2c(O)cccc24)N1C1(O)OC(CO)C(O)C(O)C1O)OCO3	IVOZHUVXYFZNAN	InChI=1S/C22H19NO10/c24-6-14-17(26)18(27)20(28)22(30,33-14)23-11-4-9-8(2-1-3-12(9)25)16-15(11)10(21(23)29)5-13-19(16)32-7-31-13/h1-5,14,17-18,20,24-28,30H,6-7H2	IVOZHUVXYFZNAN-UHFFFAOYSA-N	[M+H]+	C22H19NO10	Isomeric	-0.4926	UNK	UNK	Alkaloids	True	Alkaloids and derivatives	Aristolactams	UNK	Aristolactams	162821557	UNK	UNK	UNK	UNK
1465_C18pos	458.111	2.255	14-hydroxy-10-[2,3,4,5-tetrahydroxy-6-(hydroxymethyl)oxan-2-yl]-3,5-dioxa-10-azapentacyclo[9.7.1.0?,?.0?,??.0??,??]nonadeca-1,6,8(19),11,13,15,17-heptaen-9-one	0.51169	Level3b=InSilico-AllDB	O=C1c2cc3c(c4c2c(cc2c(O)cccc24)N1C1(O)OC(CO)C(O)C(O)C1O)OCO3	IVOZHUVXYFZNAN	InChI=1S/C22H19NO10/c24-6-14-17(26)18(27)20(28)22(30,33-14)23-11-4-9-8(2-1-3-12(9)25)16-15(11)10(21(23)29)5-13-19(16)32-7-31-13/h1-5,14,17-18,20,24-28,30H,6-7H2	IVOZHUVXYFZNAN-UHFFFAOYSA-N	[M+H]+	C22H19NO10	Isomeric	-0.4926	UNK	UNK	Alkaloids	True	Alkaloids and derivatives	Aristolactams	UNK	Aristolactams	162821557	UNK	UNK	UNK	UNK
1467_C18pos	459.249	19.391	glyceryl mono-oleolyl-2-phosphate	0.63625	Level3b=InSilico-AllDB	CCCCCCCCCCC=CCCCCCC(=O)OCC(CO)OP(=O)(O)O	PWUOFBRCNMNXGG	InChI=1S/C21H41O7P/c1-2-3-4-5-6-7-8-9-10-11-12-13-14-15-16-17-21(23)27-19-20(18-22)28-29(24,25)26/h11-12,20,22H,2-10,13-19H2,1H3,(H2,24,25,26)	PWUOFBRCNMNXGG-UHFFFAOYSA-N	[M+Na]+	C21H41O7P	single	5.0373	Glycerophosphates	Glycerophospholipids	Fatty acids	False	Lipids and lipid-like molecules	Glycerophospholipids	Glycerophosphates	1-acylglycerol-2-phosphates	162934281	UNK	UNK	UNK	UNK
147_C18neg	179.056	1.408	low score: Myo-Inositol	-0.24	Level4=MSMSanalog	OC1C(O)C(O)C(O)C(O)C1O	CDAISMWEOUEBRE	InChI=1S/C6H12O6/c7-1-2(8)4(10)6(12)5(11)3(1)9/h1-12H	CDAISMWEOUEBRE-UHFFFAOYSA-N	[M-H]-	C6H12O6	Isomeric	-3.8346	Cyclitols	Polyols	Carbohydrates	False	Organic oxygen compounds	Organooxygen compounds	Alcohols and polyols	Cyclohexanols	892	UNK	38876-99-2	UNK	CHEBI:24848
147_C18pos	140.035	4.345	Unknown	-2	Level5=Unknown	null	147_C18pos	UNK	UNK	[M+H]+	UNK	not annotated	0	UNK	UNK	UNK	UNK	UNK	UNK	UNK	UNK	UNK	UNK	UNK	UNK	UNK
1475_C18pos	463.099	1.122	Unknown	-2	Level5=Unknown	null	1475_C18pos	UNK	UNK	[M+Na]+	UNK	not annotated	0	UNK	UNK	UNK	UNK	UNK	UNK	UNK	UNK	UNK	UNK	UNK	UNK	UNK
1477_C18pos	463.182	9.633	1-O-[alpha-L-Rhamnopyranosyl(1?3)-beta-D-glucopyranoside]-2-(3,4-Dihydroxyphenyl)ethanol	0.66444	Level3b=InSilico-AllDB	CC1OC(OC2C(O)C(CO)OC(OCCc3ccc(O)c(O)c3)C2O)C(O)C(O)C1O	DORPKYRPJIIARM	InChI=1S/C20H30O12/c1-8-13(24)15(26)16(27)20(30-8)32-18-14(25)12(7-21)31-19(17(18)28)29-5-4-9-2-3-10(22)11(23)6-9/h2-3,6,8,12-28H,4-5,7H2,1H3	DORPKYRPJIIARM-UHFFFAOYSA-N	[M+H]+	C20H30O12	single	-2.6914	Phenylethanoids	Phenylethanoids (C6-C2)	Shikimates and Phenylpropanoids	True	Organic oxygen compounds	Organooxygen compounds	Carbohydrates and carbohydrate conjugates	O-glycosyl compounds	13889681	Dicaffeoylacteoside	UNK	UNK	UNK
1479_C18pos	463.379	23.654	UNPD167459	0.66928	Level3b=InSilico-AllDB	CC(=O)OC1CC2C(CCC3(C)C(C(C)CCCC(C)C)CCC23O)C2(C)CCC(O)CC12	LGXBJXQQHGNJEP	InChI=1S/C29H50O4/c1-18(2)8-7-9-19(3)22-12-15-29(32)24-17-26(33-20(4)30)25-16-21(31)10-13-27(25,5)23(24)11-14-28(22,29)6/h18-19,21-26,31-32H,7-17H2,1-6H3	LGXBJXQQHGNJEP-UHFFFAOYSA-N	[M+H]+	C29H50O4	single	6.1251	Cholestane steroids	Steroids	Terpenoids	False	Lipids and lipid-like molecules	Steroids and steroid derivatives	Cholestane steroids	Cholesterols and derivatives	162898172	UNK	UNK	UNK	UNK
148_C18neg	179.056	1.164	Myo-Inositol	3.64	Level1=MSMSmatch	OC1C(O)C(O)C(O)C(O)C1O	CDAISMWEOUEBRE	InChI=1S/C6H12O6/c7-1-2(8)4(10)6(12)5(11)3(1)9/h1-12H	CDAISMWEOUEBRE-UHFFFAOYSA-N	[M-H]-	C6H12O6	Isomeric	-3.8346	Cyclitols	Polyols	Carbohydrates	False	Organic oxygen compounds	Organooxygen compounds	Alcohols and polyols	Cyclohexanols	892	UNK	38876-99-2	UNK	CHEBI:24848
148_C18pos	140.071	4.414	Unknown	-2	Level5=Unknown	null	148_C18pos	UNK	UNK	[M+Na]+	UNK	not annotated	0	UNK	UNK	UNK	UNK	UNK	UNK	UNK	UNK	UNK	UNK	UNK	UNK	UNK
1480_C18pos	463.379	22.886	3?,5?,6?,9?-tetrahydroxy-7-ene-steroids	0.65537	Level3b=InSilico-AllDB	CCC(CCC(C)C1CCC2C3=CC(O)C4(O)CC(O)CCC4(C)C3(O)CCC21C)C(C)C	NGBGJSVEUDBLJL	InChI=1S/C29H50O4/c1-7-20(18(2)3)9-8-19(4)22-10-11-23-24-16-25(31)29(33)17-21(30)12-13-27(29,6)28(24,32)15-14-26(22,23)5/h16,18-23,25,30-33H,7-15,17H2,1-6H3	NGBGJSVEUDBLJL-UHFFFAOYSA-N	[M+H]+	C29H50O4	single	5.2254	Stigmastane steroids	Steroids	Terpenoids	False	Lipids and lipid-like molecules	Steroids and steroid derivatives	Stigmastanes and derivatives	Stigmastanes and derivatives	14779501	UNK	UNK	UNK	UNK
1483_C18pos	464.432	23.943	Unknown	-2	Level5=Unknown	null	1483_C18pos	UNK	UNK	[M+H]+	UNK	not annotated	0	UNK	UNK	UNK	UNK	UNK	UNK	UNK	UNK	UNK	UNK	UNK	UNK	UNK
1485_C18pos	465.103	8.103	Hyperoside	1.81	Level2a=MSMSmatch	O=c1c(O[C@@H]2O[C@H](CO)[C@H](O)[C@H](O)[C@H]2O)c(-c2ccc(O)c(O)c2)oc2cc(O)cc(O)c12	OVSQVDMCBVZWGM	InChI=1S/C21H20O12/c22-6-13-15(27)17(29)18(30)21(32-13)33-20-16(28)14-11(26)4-8(23)5-12(14)31-19(20)7-1-2-9(24)10(25)3-7/h1-5,13,15,17-18,21-27,29-30H,6H2/t13-,15+,17+,18-,21+/m1/s1	OVSQVDMCBVZWGM-DTGCRPNFSA-N	[M+H]+	C21H20O12	single	-0.5389	Flavonols	Flavonoids	Shikimates and Phenylpropanoids	True	Phenylpropanoids and polyketides	Flavonoids	Flavonoid glycosides	Flavonoid-3-O-glycosides	5281643	Quercetin 3-O-beta-D-galactoside	UNK	C10073	CHEBI:67486
1486_C18pos	465.104	8.402	pkonid:907004|XSSVMGXVGVASHY-UHFFFAOYSA-N	0.63331	Level3b=InSilico-AllDB	CC1OC(Oc2c(-c3ccc(O)cc3)oc3c(O)c(O)c(O)c(O)c3c2=O)C(O)C(O)C1O	XSSVMGXVGVASHY	InChI=1S/C21H20O12/c1-6-10(23)13(26)17(30)21(31-6)33-20-12(25)9-11(24)14(27)15(28)16(29)19(9)32-18(20)7-2-4-8(22)5-3-7/h2-6,10,13,17,21-24,26-30H,1H3	XSSVMGXVGVASHY-UHFFFAOYSA-N	[M+H]+	C21H20O12	single	0.1943	Flavonols	Flavonoids	Shikimates and Phenylpropanoids	True	Phenylpropanoids and polyketides	Flavonoids	Flavonoid glycosides	Flavonoid-3-O-glycosides	85347144	UNK	UNK	UNK	UNK
1487_C18pos	465.138	10.286	Mopanolside	0.57837	Level3b=InSilico-AllDB	OCC1OC(Oc2ccc3c(c2)OC2c4ccc(O)c(O)c4COC2C3O)C(O)C(O)C1O	ODPDERVBQNXEAF	InChI=1S/C22H24O11/c23-6-14-17(27)18(28)19(29)22(33-14)31-8-1-2-10-13(5-8)32-20-9-3-4-12(24)15(25)11(9)7-30-21(20)16(10)26/h1-5,14,16-29H,6-7H2	ODPDERVBQNXEAF-UHFFFAOYSA-N	[M+H]+	C22H24O11	single	-0.6576	Flavandiols (Leucoanthocyanidins)	Flavonoids	Shikimates and Phenylpropanoids	True	Phenylpropanoids and polyketides	Flavonoids	Pyranoflavonoids	Pyranoflavonoids	162849350	UNK	UNK	UNK	UNK
1490_C18pos	466.294	15.95	Unknown	-2	Level5=Unknown	null	1490_C18pos	UNK	UNK	[M+H]+	UNK	not annotated	0	UNK	UNK	UNK	UNK	UNK	UNK	UNK	UNK	UNK	UNK	UNK	UNK	UNK
1502_C18pos	469.233	17.442	CNP0431367	0.56061	Level3b=InSilico-AllDB	COc1ccc(-c2c(C)c3ccc(OCCN4CCN(CCO)CC4)cc3oc2=O)cc1OC	FJPOSFVCWXTUDP	InChI=1S/C26H32N2O6/c1-18-21-6-5-20(33-15-13-28-10-8-27(9-11-28)12-14-29)17-23(21)34-26(30)25(18)19-4-7-22(31-2)24(16-19)32-3/h4-7,16-17,29H,8-15H2,1-3H3	FJPOSFVCWXTUDP-UHFFFAOYSA-N	[M+H]+	C26H32N2O6	single	2.77432	UNK	UNK	UNK	UNK	Phenylpropanoids and polyketides	Isoflavonoids	Isoflav-3-enes	Isoflav-3-enones	16424570	3-(3,4-dimethoxyphenyl)-7-[2-[4-(2-hydroxyethyl)piperazino]ethoxy]-4-methyl-coumarin	UNK	UNK	UNK
1503_C18pos	469.307	25.264	5-{[6-amino-5-(3-methylbutyl)piperidin-1-ium-3-yl]methyl}-4-(3,5-dioxodec-1-en-1-yl)-1-hydroxy-2-methoxycyclohexyl	0.47514	Level3b=InSilico-AllDB	CCCCCC(=O)CC(=O)C=CC1CC(OC)C(O)CC1CC1C[NH2+]C(N)C(CCC(C)C)C1	BHXNOKKLULDOPA	InChI=1S/C28H50N2O4/c1-5-6-7-8-24(31)17-25(32)12-11-21-16-27(34-4)26(33)15-23(21)14-20-13-22(10-9-19(2)3)28(29)30-18-20/h11-12,19-23,26-28,30,33H,5-10,13-18,29H2,1-4H3/p+1	BHXNOKKLULDOPA-UHFFFAOYSA-O	[M+H]+	C28H51N2O4	single	3.3639	UNK	UNK	UNK	UNK	UNK	UNK	UNK	UNK	163170979	UNK	UNK	UNK	UNK
1507_C18pos	471.185	9.755	pkonid:105781|COMDRIRIPOCXNX-UHFFFAOYSA-N	0.50968	Level3b=InSilico-AllDB	COc1cc(C=C2C(=O)N(CCCCCCNC(=N)O)C(=O)N=C2O)cc(OC)c1OC	COMDRIRIPOCXNX	InChI=1S/C21H28N4O7/c1-30-15-11-13(12-16(31-2)17(15)32-3)10-14-18(26)24-21(29)25(19(14)27)9-7-5-4-6-8-23-20(22)28/h10-12H,4-9H2,1-3H3,(H3,22,23,28)(H,24,26,29)	COMDRIRIPOCXNX-UHFFFAOYSA-N	[M+Na]+	C21H28N4O7	single	2.65727	UNK	UNK	Alkaloids	False	Organoheterocyclic compounds	Diazines	Pyrimidines and pyrimidine derivatives	Barbituric acid derivatives	3434207	6-[2,4,6-triketo-5-(3,4,5-trimethoxybenzylidene)hexahydropyrimidin-1-yl]hexylurea	UNK	UNK	UNK
1508_C18pos	471.249	18.769	6-Cinnamoyl(E-)	0.65311	Level3b=InSilico-AllDB	CC1c2ccoc2CC2C1CC(OC(=O)C=Cc1ccccc1)C1(O)C(C)(C)CCCC21C	AHBKIEXBQNRDNL	InChI=1S/C29H36O4/c1-19-21-13-16-32-24(21)18-23-22(19)17-25(29(31)27(2,3)14-8-15-28(23,29)4)33-26(30)12-11-20-9-6-5-7-10-20/h5-7,9-13,16,19,22-23,25,31H,8,14-15,17-18H2,1-4H3	ZFCIOXYSWHSPQY-UHFFFAOYSA-N	[M+Na]+	C29H36O4	Chromatographic split	5.7443	Prege steroids	Steroids	Terpenoids	False	Lipids and lipid-like molecules	Steroids and steroid derivatives	Pregnane steroids	Gluco/mineralocorticoids, progestogins and derivatives	76157009	UNK	UNK	UNK	UNK
1510_C18pos	471.345	23.351	10-hydroxy-9-(hydroxymethyl)-2,4a,6a,6b,9,12a-hexamethyl-1,3,4,5,6,7,8,8a,10,11,12,14b-dodecahydropicene-2-carboxylic acid	0.57025	Level3b=InSilico-AllDB	CC1(C(=O)O)CCC2(C)CCC3(C)C(=CC=C4C5(C)CCC(O)C(C)(CO)C5CCC43C)C2C1	DHANXHHFIWKYCW	InChI=1S/C30H46O4/c1-25-13-14-26(2,24(33)34)17-20(25)19-7-8-22-27(3)11-10-23(32)28(4,18-31)21(27)9-12-30(22,6)29(19,5)16-15-25/h7-8,20-21,23,31-32H,9-18H2,1-6H3,(H,33,34)	DHANXHHFIWKYCW-UHFFFAOYSA-N	[M+H]+	C30H46O4	single	6.1261	Oleae triterpenoids	Triterpenoids	Terpenoids	False	Lipids and lipid-like molecules	Prenol lipids	Triterpenoids	Triterpenoids	131751688	10-hydroxy-9-(hydroxymethyl)-2,4a,6a,6b,9,12a-hexamethyl-1,3,4,5,6,7,8,8a,10,11,12,14b-dodecahydropicene-2-carboxylic acid	UNK	UNK	UNK
1514_C18pos	473.265	20.809	UNPD185915	0.66759	Level3b=InSilico-AllDB	CC1C(=O)C(=O)C=C2C1=CC=C1C2(C)CCC2(C)C3CC(C)(C(=O)O)CCC3(C)CCC12C	JCKDVPAPUNYXLD	InChI=1S/C29H38O4/c1-17-18-7-8-21-27(4,19(18)15-20(30)23(17)31)12-14-29(6)22-16-26(3,24(32)33)10-9-25(22,2)11-13-28(21,29)5/h7-8,15,17,22H,9-14,16H2,1-6H3,(H,32,33)	AQKDBFWJOPNOKZ-UHFFFAOYSA-N	[M+Na]+	C29H38O4	single	6.7096	Monomeric stilbenes	Stilbenoids	Shikimates and Phenylpropanoids	False	Phenylpropanoids and polyketides	Stilbenes	UNK	Stilbenes	74686019	UNK	UNK	UNK	UNK
1517_C18pos	475.298	21.803	pkonid:743443|SZUXICHIYZJLOY-KFKQLNMZSA-N	0.60734	Level3b=InSilico-AllDB	CC(=O)C1CCC2(O)C3(O)CC=C4CC(O)CCC4(C)C3CC(OC(=O)C=C(C)C(C)C)C12C	SZUXICHIYZJLOY	InChI=1S/C28H42O6/c1-16(2)17(3)13-24(31)34-23-15-22-25(5)10-8-20(30)14-19(25)7-11-27(22,32)28(33)12-9-21(18(4)29)26(23,28)6/h7,13,16,20-23,30,32-33H,8-12,14-15H2,1-6H3	SZUXICHIYZJLOY-UHFFFAOYSA-N	[M+H]+	C28H42O6	single	3.8691	Prege steroids	Steroids	Terpenoids	False	Lipids and lipid-like molecules	Steroids and steroid derivatives	Pregnane steroids	Gluco/mineralocorticoids, progestogins and derivatives	71436641	3,4-dimethylpent-2-enoic acid (17-acetyl-3,8,14-trihydroxy-10,13-dimethyl-2,3,4,7,9,11,12,15,16,17-decahydro-1H-cyclopenta[a]phenanthren-12-yl) ester	UNK	UNK	UNK
1519_C18pos	476.188	5.798	lactoquinomycin d	0.61991	Level3b=InSilico-AllDB	CC1OC(c2ccc3c(c2O)C(=O)C24OC2(CC(CC(=O)O)OC4C)C3=O)CC(N(C)C)C1O	BYISJHXKAWQIFP	InChI=1S/C24H29NO9/c1-10-19(28)15(25(3)4)8-16(32-10)13-5-6-14-18(20(13)29)22(31)24-11(2)33-12(7-17(26)27)9-23(24,34-24)21(14)30/h5-6,10-12,15-16,19,28-29H,7-9H2,1-4H3,(H,26,27)	GNHMUJGYOPOHBG-UHFFFAOYSA-N	[M+H]+	C24H29NO9	single	0.8317	Naphthoquis	Naphthalenes	Polyketides	False	Phenylpropanoids and polyketides	Isochromanequinones	Benzoisochromanequinones	Benzoisochromanequinones	163109040	UNK	UNK	UNK	UNK
1523_C18pos	477.394	23.046	(24S)-24-methylcholestan-3b,6b,25-triol-25-O-acetate	0.68616	Level3b=InSilico-AllDB	CC(=O)OC(C)(C)C(C)CCC(C)C1CCC2C3CC(O)C4CC(O)CCC4(C)C3CCC12C	LHUHONQBDCRJAM	InChI=1S/C30H52O4/c1-18(8-9-19(2)28(4,5)34-20(3)31)23-10-11-24-22-17-27(33)26-16-21(32)12-14-30(26,7)25(22)13-15-29(23,24)6/h18-19,21-27,32-33H,8-17H2,1-7H3	LHUHONQBDCRJAM-UHFFFAOYSA-N	[M+H]+	C30H52O4	Chromatographic split	6.3711	Cholestane steroids	Steroids	Terpenoids	False	Lipids and lipid-like molecules	Steroids and steroid derivatives	Ergostane steroids	Ergosterols and derivatives	75233721	UNK	UNK	UNK	UNK
1526_C18pos	479.119	8.717	Isorhamnetin-3-glucoside	1.9	Level2a=MSMSmatch	COc1cc(-c2oc3cc(O)cc(O)c3c(=O)c2O[C@@H]2O[C@H](CO)[C@@H](O)[C@H](O)[C@H]2O)ccc1O	CQLRUIIRRZYHHS	InChI=1S/C22H22O12/c1-31-12-4-8(2-3-10(12)25)20-21(17(28)15-11(26)5-9(24)6-13(15)32-20)34-22-19(30)18(29)16(27)14(7-23)33-22/h2-6,14,16,18-19,22-27,29-30H,7H2,1H3/t14-,16-,18+,19-,22+/m1/s1	CQLRUIIRRZYHHS-LFXZADKFSA-N	[M+H]+	C22H22O12	single	-0.2359	Flavonols	Flavonoids	Shikimates and Phenylpropanoids	True	Phenylpropanoids and polyketides	Flavonoids	Flavonoid glycosides	Flavonoid-3-O-glycosides	5318645	isorhamnetin 3-O-glucoside	UNK	UNK	CHEBI:75750
1527_C18pos	479.188	4.957	2-{2-[3-(7-methoxy-4,8-dimethyl-2-oxo-2H-chromen-3-yl)propanamido]-4-(methylsulfanyl)butanamido}propanoic acid	0.56273	Level3b=InSilico-AllDB	COc1ccc2c(C)c(CCC(=O)NC(CCSC)C(=O)NC(C)C(=O)O)c(=O)oc2c1C	VAUFANDAXZTVSB	InChI=1S/C23H30N2O7S/c1-12-15-6-8-18(31-4)13(2)20(15)32-23(30)16(12)7-9-19(26)25-17(10-11-33-5)21(27)24-14(3)22(28)29/h6,8,14,17H,7,9-11H2,1-5H3,(H,24,27)(H,25,26)(H,28,29)	OGRITVGLKTWOGX-UHFFFAOYSA-N	[M+H]+	C23H30N2O7S	single	2.4456	UNK	UNK	UNK	UNK	UNK	UNK	UNK	UNK	4838119	2-[[2-[3-(2-keto-7-methoxy-4,8-dimethyl-chromen-3-yl)propanoylamino]-4-(methylthio)butanoyl]amino]propionic acid	UNK	UNK	UNK
1529_C18pos	479.374	23.422	DG(i-12:0/i-12:0/0:0)	0.58953	Level3b=InSilico-AllDB	CC(C)CCCCCCCCC(=O)OCC(CO)OC(=O)CCCCCCCCC(C)C	PJXCCYSKYRENKF	InChI=1S/C27H52O5/c1-23(2)17-13-9-5-7-11-15-19-26(29)31-22-25(21-28)32-27(30)20-16-12-8-6-10-14-18-24(3)4/h23-25,28H,5-22H2,1-4H3	PJXCCYSKYRENKF-UHFFFAOYSA-N	[M+Na]+	C27H52O5	single	6.9873	Diacylglycerols	Glycerolipids	Fatty acids	False	Lipids and lipid-like molecules	Glycerolipids	Diradylglycerols	1,2-diacylglycerols	54193144	10-methylundecanoic acid [3-hydroxy-2-(10-methylundecanoyloxy)propyl] ester	UNK	UNK	UNK
153_C18neg	185.022	1.351	MINEs-35428	0.43844	Level3b=InSilico-AllDB	CC(O)C(O)COP(=O)(O)O	SFLKBPLAUSRGMH	InChI=1S/C4H11O6P/c1-3(5)4(6)2-10-11(7,8)9/h3-6H,2H2,1H3,(H2,7,8,9)	QJSGXKQHFAYELF-UHFFFAOYSA-N	[M-H]-	C4H11O6P	single	-0.897	UNK	UNK	UNK	UNK	UNK	UNK	UNK	UNK	85540348	UNK	UNK	UNK	UNK
1530_C18pos	479.374	23.75	cholestane-3?,5?,6?,26-acetate	0.67181	Level3b=InSilico-AllDB	CC(=O)OCC(C)CCCC(C)C1CCC2C3CC(O)C4(O)CC(O)CCC4(C)C3CCC12C	DZFGXGROBZHZDP	InChI=1S/C29H50O5/c1-18(17-34-20(3)30)7-6-8-19(2)23-9-10-24-22-15-26(32)29(33)16-21(31)11-14-28(29,5)25(22)12-13-27(23,24)4/h18-19,21-26,31-33H,6-17H2,1-5H3	DZFGXGROBZHZDP-UHFFFAOYSA-N	[M+H]+	C29H50O5	single	5.0975	Cholestane steroids	Steroids	Terpenoids	False	Lipids and lipid-like molecules	Steroids and steroid derivatives	Bile acids, alcohols and derivatives	Trihydroxy bile acids, alcohols and derivatives	73836081	UNK	UNK	UNK	UNK
1538_C18pos	483.146	5.161	pkonid:901084|XPAUETMCWKPTDC-UHFFFAOYSA-N	0.57902	Level3b=InSilico-AllDB	Cc1n[nH]c(C)c1S(=O)(=O)N1CCN(C(=O)CC2N=C(O)c3ccccc3N=C2O)CC1	XPAUETMCWKPTDC	InChI=1S/C20H24N6O5S/c1-12-18(13(2)24-23-12)32(30,31)26-9-7-25(8-10-26)17(27)11-16-20(29)21-15-6-4-3-5-14(15)19(28)22-16/h3-6,16H,7-11H2,1-2H3,(H,21,29)(H,22,28)(H,23,24)	XPAUETMCWKPTDC-UHFFFAOYSA-N	[M+Na]+	C20H24N6O5S	single	1.22454	Carboline alkaloids	Tryptophan alkaloids	Alkaloids	False	Organoheterocyclic compounds	Benzodiazepines	1,4-benzodiazepines	1,4-benzodiazepines	122169425	UNK	UNK	UNK	UNK
1540_C18pos	485.202	17.419	Unknown	-2	Level5=Unknown	null	1540_C18pos	UNK	UNK	[M+Na]+	UNK	not annotated	0	UNK	UNK	UNK	UNK	UNK	UNK	UNK	UNK	UNK	UNK	UNK	UNK	UNK
1541_C18pos	485.288	17.819	pkonid:321037|IUHXQFZAXDVYTB-MMPBUCRVSA-N	0.51754	Level3b=InSilico-AllDB	C=CC1CCC2C3CC=C4CC(OC5OC(CO)C(O)C(O)C5O)CCC4(C)C3CCC12C	IUHXQFZAXDVYTB	InChI=1S/C27H42O6/c1-4-15-6-8-19-18-7-5-16-13-17(9-11-27(16,3)20(18)10-12-26(15,19)2)32-25-24(31)23(30)22(29)21(14-28)33-25/h4-5,15,17-25,28-31H,1,6-14H2,2-3H3	IUHXQFZAXDVYTB-UHFFFAOYSA-N	[M+Na]+	C27H42O6	single	2.9365	Prege steroids	Steroids	Terpenoids	True	Lipids and lipid-like molecules	Steroids and steroid derivatives	Steroidal glycosides	Steroidal glycosides	14376463	UNK	UNK	UNK	UNK
1542_C18pos	485.291	19.631	(2?,3?,5?,14?,20R,22R)-form	0.66652	Level3b=InSilico-AllDB	CC(C)=CCC(O)C(C)(O)C1CCC2(O)C3=CC(=O)C4CC(O)C(O)CC4(C)C3CCC12C	WBOQDRZZNALTIW	InChI=1S/C27H42O6/c1-15(2)6-7-23(31)26(5,32)22-9-11-27(33)17-12-19(28)18-13-20(29)21(30)14-24(18,3)16(17)8-10-25(22,27)4/h6,12,16,18,20-23,29-33H,7-11,13-14H2,1-5H3	WBOQDRZZNALTIW-UHFFFAOYSA-N	[M+Na]+	C27H42O6	single	2.6592	Ecdysteroids	Steroids	Terpenoids	False	Lipids and lipid-like molecules	Steroids and steroid derivatives	Bile acids, alcohols and derivatives	Pentahydroxy bile acids, alcohols and derivatives	74379744	UNK	UNK	UNK	UNK
1543_C18pos	485.361	23.652	UNPD75032	0.47281	Level3b=InSilico-AllDB	C=C(C)C(O)C1CC(C2CCC3(C)C4=CCC5C(C)(C)C(=O)CCC5(C)C4CCC23C)C(OC)O1	OXVFHOLNIYZIRR	InChI=1S/C31H48O4/c1-18(2)26(33)23-17-19(27(34-8)35-23)20-11-15-31(7)22-9-10-24-28(3,4)25(32)13-14-29(24,5)21(22)12-16-30(20,31)6/h9,19-21,23-24,26-27,33H,1,10-17H2,2-8H3	OXVFHOLNIYZIRR-UHFFFAOYSA-N	[M+H]+	C31H48O4	single	6.4753	Lanostane|Tirucallane and Euphane triterpenoids	Triterpenoids	Terpenoids	True	Lipids and lipid-like molecules	Prenol lipids	Triterpenoids	Triterpenoids	163025967	UNK	UNK	UNK	UNK
1546_C18pos	487.22	18.746	Unknown	-2	Level5=Unknown	null	1546_C18pos	UNK	UNK	[M+Na]+	UNK	not annotated	0	UNK	UNK	UNK	UNK	UNK	UNK	UNK	UNK	UNK	UNK	UNK	UNK	UNK
1547_C18pos	487.328	15.238	WSS2218	0.61711	Level3b=InSilico-AllDB	CC[C@H](C)[C@@H]1N=C(O)[C@H](Cc2ccccc2)N=C(O)[C@H]([C@@H](C)CC)N=C(O)[C@H]([C@@H](C)CC)N=C1O	ZRUGSOVQAHAWHC	InChI=1S/C27H42N4O4/c1-7-16(4)21-25(33)28-20(15-19-13-11-10-12-14-19)24(32)29-22(17(5)8-2)26(34)31-23(18(6)9-3)27(35)30-21/h10-14,16-18,20-23H,7-9,15H2,1-6H3,(H,28,33)(H,29,32)(H,30,35)(H,31,34)/t16-,17-,18-,20-,21-,22-,23-/m0/s1	ZRUGSOVQAHAWHC-GSLJADNHSA-N	[M+H]+	C27H42N4O4	single	5.6814	UNK	UNK	UNK	False	Organic acids and derivatives	Carboxylic acids and derivatives	Amino acids, peptides, and analogues	Oligopeptides	44572036	(3S,6S,9S,12S)-3-benzyl-6,9,12-tris[(1S)-1-methylpropyl]-1,4,7,10-tetrazacyclododecane-2,5,8,11-diquinone	UNK	UNK	UNK
155_C18pos	143.082	1.419	UNPD151925	0.67359	Level3b=InSilico-AllDB	CN1C(=N)CCC1C(=O)O	QSAPKYUXMVZFOP	InChI=1S/C6H10N2O2/c1-8-4(6(9)10)2-3-5(8)7/h4,7H,2-3H2,1H3,(H,9,10)	QSAPKYUXMVZFOP-UHFFFAOYSA-N	[M+H]+	C6H10N2O2	single	0.14247	UNK	UNK	Alkaloids	False	Organic acids and derivatives	Carboxylic acids and derivatives	Amino acids, peptides, and analogues	Proline and derivatives	9817800	5-imino-1-methyl-proline	UNK	UNK	UNK
1555_C18pos	490.428	25.261	low score: Cer 9:1;2O/22:3	-0.93	Level4=MSMSanalog	CCCCC=CC(O)C(CO)N=C(O)CCCCCCCCC=CCC=CCC=CCCCCC	MWTZRDHRVICSEY	InChI=1S/C31H55NO3/c1-3-5-7-9-10-11-12-13-14-15-16-17-18-19-20-21-22-23-25-27-31(35)32-29(28-33)30(34)26-24-8-6-4-2/h10-11,13-14,16-17,24,26,29-30,33-34H,3-9,12,15,18-23,25,27-28H2,1-2H3,(H,32,35)	MWTZRDHRVICSEY-UHFFFAOYSA-N	[M+H]+	C31H55NO3	single	8.561	UNK	UNK	UNK	UNK	UNK	UNK	UNK	UNK	UNK	UNK	UNK	UNK	UNK
1558_C18pos	492.463	25.089	Unknown	-2	Level5=Unknown	null	1558_C18pos	UNK	UNK	[M+H]+	UNK	not annotated	0	UNK	UNK	UNK	UNK	UNK	UNK	UNK	UNK	UNK	UNK	UNK	UNK	UNK
1559_C18pos	493.231	18.704	pkonid:805585|VGQCINHMFNBCAO-UHFFFAOYSA-N	0.52672	Level3b=InSilico-AllDB	CCOCCCNc1ccc2c(cc1=O)C(N=C(C)O)CCc1cc(OC)c(OC)c(OC)c1-2	VGQCINHMFNBCAO	InChI=1S/C26H34N2O6/c1-6-34-13-7-12-27-21-11-9-18-19(15-22(21)30)20(28-16(2)29)10-8-17-14-23(31-3)25(32-4)26(33-5)24(17)18/h9,11,14-15,20H,6-8,10,12-13H2,1-5H3,(H,27,30)(H,28,29)	VGQCINHMFNBCAO-UHFFFAOYSA-N	[M+Na]+	C26H34N2O6	single	4.5418	Phenethylisoquinoline alkaloids	Tyrosine alkaloids	Alkaloids	False	Hydrocarbon derivatives	Tropones	UNK	Tropones	4834918	N-[10-(3-ethoxypropylamino)-9-keto-1,2,3-trimethoxy-6,7-dihydro-5H-benzo[a]heptalen-7-yl]acetamide	UNK	UNK	UNK
156_C18pos	144.066	1.414	UNPD122642	0.63255	Level3b=InSilico-AllDB	CC#CC(O)C(N)C(=O)O	PCFXPXBZUKADGY	InChI=1S/C6H9NO3/c1-2-3-4(8)5(7)6(9)10/h4-5,8H,7H2,1H3,(H,9,10)	PCFXPXBZUKADGY-UHFFFAOYSA-N	[M+H]+	C6H9NO3	single	-1.2175	Hydrocarbons	Fatty acyls	Fatty acids	False	Organic acids and derivatives	Carboxylic acids and derivatives	Amino acids, peptides, and analogues	Alpha amino acids	14825869	2-amino-3-hydroxy-hex-4-ynoic acid	UNK	UNK	UNK
1561_C18pos	493.39	22.687	(24S)-ergostane-6-acetate-3beta,5alpha,6beta,25-tetraol	0.68455	Level3b=InSilico-AllDB	CC(=O)OC1CC2C3CCC(C(C)CCC(C)C(C)(C)O)C3(C)CCC2C2(C)CCC(O)CC12O	HRDYQGMSQPIBPF	InChI=1S/C30H52O5/c1-18(8-9-19(2)27(4,5)33)23-10-11-24-22-16-26(35-20(3)31)30(34)17-21(32)12-15-29(30,7)25(22)13-14-28(23,24)6/h18-19,21-26,32-34H,8-17H2,1-7H3	HRDYQGMSQPIBPF-UHFFFAOYSA-N	[M+H]+	C30H52O5	single	5.486	Cholestane steroids|Ergostane steroids	Steroids	Terpenoids	False	Lipids and lipid-like molecules	Steroids and steroid derivatives	Ergostane steroids	Ergosterols and derivatives	162865611	UNK	UNK	UNK	UNK
1564_C18pos	494.291	11.259	3-benzyl-6,12-dihydroxy-4,5,10,12-tetramethyl-1-oxo-2H,3H,6H,6aH,9H,10H,11H,15H,15bH-cycloundeca[e]isoindol-15-yl acetate	0.68259	Level3b=InSilico-AllDB	CC(=O)OC1C=CC(C)(O)CC(C)CC=CC2C(O)C(C)=C(C)C3C(Cc4ccccc4)N=C(O)C123	XHCMFPDIAHSYCE	InChI=1S/C30H39NO5/c1-18-10-9-13-23-27(33)20(3)19(2)26-24(16-22-11-7-6-8-12-22)31-28(34)30(23,26)25(36-21(4)32)14-15-29(5,35)17-18/h6-9,11-15,18,23-27,33,35H,10,16-17H2,1-5H3,(H,31,34)	WFSYATBEJTUDQA-UHFFFAOYSA-N	[M+H]+	C30H39NO5	single	3.9703	Cardenolides	Steroids	Terpenoids	False	Lipids and lipid-like molecules	Steroids and steroid derivatives	Steroid lactones	Cardenolides and derivatives	183925	UNK	UNK	UNK	UNK
157_C18pos	144.066	4.289	(R)-form	0.66105	Level3b=InSilico-AllDB	NC(CC#CCO)C(=O)O	DHDRGOURKDLAOT	InChI=1S/C6H9NO3/c7-5(6(9)10)3-1-2-4-8/h5,8H,3-4,7H2,(H,9,10)	HAPOKOYCNZZHNP-UHFFFAOYSA-N	[M+H]+	C6H9NO3	single	-0.3082	Aminoacids|Dipeptides	Small peptides	Amino acids and Peptides	False	Organic acids and derivatives	Carboxylic acids and derivatives	Amino acids, peptides, and analogues	Proline and derivatives	15837541	2-amino-6-hydroxy-hex-4-ynoic acid	UNK	UNK	UNK
1572_C18pos	497.218	5.46	N-(2,3-dihydro-1,4-benzodioxin-6-yl)-3-(1H-indol-3-yl)-2-[(1,2,3,4-tetrahydroisoquinolin-3-yl)formamido]propanamide	0.51535	Level3b=InSilico-AllDB	O=C(NC(Cc1c[nH]c2ccccc12)C(=O)Nc1ccc2c(c1)OCCO2)C1Cc2ccccc2CN1	JKEUYSMJYKTNTJ	InChI=1S/C29H28N4O4/c34-28(24-13-18-5-1-2-6-19(18)16-31-24)33-25(14-20-17-30-23-8-4-3-7-22(20)23)29(35)32-21-9-10-26-27(15-21)37-12-11-36-26/h1-10,15,17,24-25,30-31H,11-14,16H2,(H,32,35)(H,33,34)	JKEUYSMJYKTNTJ-UHFFFAOYSA-N	[M+H]+	C29H28N4O4	single	3.3196	UNK	UNK	Alkaloids	False	Organic acids and derivatives	Carboxylic acids and derivatives	Amino acids, peptides, and analogues	Dipeptides	4837946	N-[2-(2,3-dihydro-1,4-benzodioxin-6-ylamino)-1-(1H-indol-3-ylmethyl)-2-keto-ethyl]-1,2,3,4-tetrahydroisoquinoline-3-carboxamide	UNK	UNK	UNK
1579_C18pos	498.219	9.629	Unknown	-2	Level5=Unknown	null	1579_C18pos	UNK	UNK	[M+H]+	UNK	not annotated	0	UNK	UNK	UNK	UNK	UNK	UNK	UNK	UNK	UNK	UNK	UNK	UNK	UNK
158_C18neg	189.077	5.825	methyl 3,4,5-trihydroxycyclohexane-1-carboxylate	0.67325	Level3b=InSilico-AllDB	COC(=O)C1CC(O)C(O)C(O)C1	BHBGXBOEMPWGLO	InChI=1S/C8H14O5/c1-13-8(12)4-2-5(9)7(11)6(10)3-4/h4-7,9-11H,2-3H2,1H3	BHBGXBOEMPWGLO-UHFFFAOYSA-N	[M-H]-	C8H14O5	single	-1.3479	UNK	UNK	UNK	False	Organic oxygen compounds	Organooxygen compounds	Alcohols and polyols	Cyclohexanols	247580	3,4,5-trihydroxycyclohexanecarboxylic acid methyl ester	UNK	UNK	UNK
1580_C18pos	498.261	7.958	CNP0430259	0.61169	Level3b=InSilico-AllDB	O=C(NC1CN(Cc2ccc3c(c2)OCO3)CCCC1O)c1ccc(OCCN2CCOCC2)cc1	KVWGMVKLGMSMQY	InChI=1S/C27H35N3O6/c31-24-2-1-9-30(17-20-3-8-25-26(16-20)36-19-35-25)18-23(24)28-27(32)21-4-6-22(7-5-21)34-15-12-29-10-13-33-14-11-29/h3-8,16,23-24,31H,1-2,9-15,17-19H2,(H,28,32)	DFMVJQRUOYZLLV-UHFFFAOYSA-N	[M+H]+	C27H35N3O6	single	3.7557	Polyamines	Ornithine alkaloids	Alkaloids	False	Phenylpropanoids and polyketides	Cinnamic acids and derivatives	Hydroxycinnamic acids and derivatives	Hydroxycinnamic acids and derivatives	163125744	UNK	UNK	UNK	UNK
1581_C18pos	498.261	8.183	Unknown	-2	Level5=Unknown	null	1581_C18pos	UNK	UNK	[M+H]+	UNK	not annotated	0	UNK	UNK	UNK	UNK	UNK	UNK	UNK	UNK	UNK	UNK	UNK	UNK	UNK
1584_C18pos	500.396	17.987	3-{[9-(1,5-dimethylcyclohex-2-en-1-yl)spiro[4.5]decan-7-yl]methyl}-5-({2-[(ethylamino)methyl]phenyl}methyl)phenol	0.52543	Level3b=InSilico-AllDB	CCNCc1ccccc1Cc1cc(O)cc(CC2CC(C3(C)C=CCC(C)C3)CC3(CCCC3)C2)c1	WHFUFVHCMUVDEI	InChI=1S/C35H49NO/c1-4-36-25-31-12-6-5-11-30(31)18-28-16-27(20-33(37)21-28)17-29-19-32(24-35(23-29)14-7-8-15-35)34(3)13-9-10-26(2)22-34/h5-6,9,11-13,16,20-21,26,29,32,36-37H,4,7-8,10,14-15,17-19,22-25H2,1-3H3	WHFUFVHCMUVDEI-UHFFFAOYSA-N	[M+H]+	C35H49NO	single	8.6041	UNK	UNK	Terpenoids	False	Benzenoids	Benzene and substituted derivatives	Diphenylmethanes	Diphenylmethanes	163049515	UNK	UNK	UNK	UNK
1585_C18pos	500.396	17.7	Unknown	-2	Level5=Unknown	null	1585_C18pos	UNK	UNK	[M+H]+	UNK	not annotated	0	UNK	UNK	UNK	UNK	UNK	UNK	UNK	UNK	UNK	UNK	UNK	UNK	UNK
1586_C18pos	501.355	23.76	22-Formyl	0.53419	Level3b=InSilico-AllDB	C=C1CCC2C(C)(C)C(O)CCC2(C)C1CC1CCC(=C)C(CCC(C)=CCOC=O)C1(C)C(=O)O	XEUKKEGFRHPDSJ	InChI=1S/C31H48O5/c1-20(15-17-36-19-32)8-12-24-21(2)9-11-23(31(24,7)28(34)35)18-25-22(3)10-13-26-29(4,5)27(33)14-16-30(25,26)6/h15,19,23-27,33H,2-3,8-14,16-18H2,1,4-7H3,(H,34,35)	XEUKKEGFRHPDSJ-UHFFFAOYSA-N	[M+H]+	C31H48O5	single	6.7189	Labdane diterpenoids	Diterpenoids	Terpenoids	False	Lipids and lipid-like molecules	Prenol lipids	Diterpenoids	Diterpenoids	72817771	UNK	UNK	UNK	UNK
1589_C18pos	502.157	5.106	Cysfluoretin	0.57871	Level3b=InSilico-AllDB	COc1cc(CSCC(N=C(C)O)C(=O)O)cc2c1-c1c(O)c3c(c(O)c1C2)C(OC)CCC3=O	XSTMCEQPHBSFEK	InChI=1S/C25H27NO8S/c1-11(27)26-15(25(31)32)10-35-9-12-6-13-8-14-20(19(13)18(7-12)34-3)24(30)21-16(28)4-5-17(33-2)22(21)23(14)29/h6-7,15,17,29-30H,4-5,8-10H2,1-3H3,(H,26,27)(H,31,32)	XSTMCEQPHBSFEK-UHFFFAOYSA-N	[M+H]+	C25H27NO8S	single	4.0044	UNK	UNK	Polyketides	False	Benzenoids	Fluorenes	UNK	Fluorenes	9870634	2-acetamido-3-[(5,10-dihydroxy-6-keto-4,9-dimethoxy-7,8,9,11-tetrahydrobenzo[b]fluoren-2-yl)methylthio]propionic acid	UNK	UNK	UNK
159_C18neg	189.088	1.383	Unknown	-2	Level5=Unknown	null	159_C18neg	UNK	UNK	[M-H]-	UNK	not annotated	0	UNK	UNK	UNK	UNK	UNK	UNK	UNK	UNK	UNK	UNK	UNK	UNK	UNK
1593_C18pos	503.372	22.1	Nebrosteroid C(+)-Nebrosteroid C	0.60796	Level3b=InSilico-AllDB	C=C(C(=O)CC(C)C1CCC2C3(O)CCC4C(C)C(O)CCC4(C)C3CCC12COC(C)=O)C(C)C	PTVQHIGQUFDPIQ	InChI=1S/C31H50O5/c1-18(2)20(4)26(34)16-19(3)23-8-9-28-30(23,17-36-22(6)32)14-12-27-29(7)13-11-25(33)21(5)24(29)10-15-31(27,28)35/h18-19,21,23-25,27-28,33,35H,4,8-17H2,1-3,5-7H3	RIKGYBSMNNEURX-UHFFFAOYSA-N	[M+H]+	C31H50O5	single	5.1211	Ursane and Taraxastane triterpenoids	Triterpenoids	Terpenoids	False	Lipids and lipid-like molecules	Prenol lipids	Triterpenoids	Triterpenoids	163024700	UNK	UNK	UNK	UNK
1596_C18pos	505.187	18.738	pkonid:273821|HQEROINPMXLZCG-UHFFFAOYSA-N	0.54328	Level3b=InSilico-AllDB	COC(=O)CC(c1ccc(OC(C)C)c(OC)c1)c1c(O)ccc2c(=O)c(-c3ccc(O)cc3)coc12	HQEROINPMXLZCG	InChI=1S/C29H28O8/c1-16(2)37-24-12-7-18(13-25(24)34-3)21(14-26(32)35-4)27-23(31)11-10-20-28(33)22(15-36-29(20)27)17-5-8-19(30)9-6-17/h5-13,15-16,21,30-31H,14H2,1-4H3	HQEROINPMXLZCG-UHFFFAOYSA-N	[M+H]+	C29H28O8	single	5.362	Isoflavones	Isoflavonoids	Shikimates and Phenylpropanoids	False	Phenylpropanoids and polyketides	Isoflavonoids	Isoflav-2-enes	Isoflavones	71825732	3-[7-hydroxy-3-(4-hydroxyphenyl)-4-keto-chromen-8-yl]-3-(4-isopropoxy-3-methoxy-phenyl)propionic acid methyl ester	UNK	UNK	UNK
1597_C18pos	505.39	22.988	Hippuristerol E;(+)-Hippuristerol E	0.61146	Level3b=InSilico-AllDB	CC(=O)OC(C(C)C(C)C(C)(C)O)C1(C)OC12CCC1C3CCC4CC(O)CCC4(C)C3CCC12C	MCEICBGPGATZRB	InChI=1S/C31H52O5/c1-18(19(2)27(4,5)34)26(35-20(3)32)30(8)31(36-30)16-13-25-23-10-9-21-17-22(33)11-14-28(21,6)24(23)12-15-29(25,31)7/h18-19,21-26,33-34H,9-17H2,1-8H3	MCEICBGPGATZRB-UHFFFAOYSA-N	[M+H]+	C31H52O5	single	5.8925	Cholestane steroids|Ergostane steroids	Steroids	Terpenoids	False	Lipids and lipid-like molecules	Steroids and steroid derivatives	Ergostane steroids	Ergosterols and derivatives	73014454	UNK	UNK	UNK	UNK
160_C18neg	190.035	1.423	low score: (2s,3r,4s,5r)-3,4,5-Trihydroxy-6-oxopiperidine-2-carboxylic acid	-0.64	Level4=MSMSanalog	O=C(O)C1N=C(O)C(O)C(O)C1O	YEWOHTVJCCDCCS	InChI=1S/C6H9NO6/c8-2-1(6(12)13)7-5(11)4(10)3(2)9/h1-4,8-10H,(H,7,11)(H,12,13)	YEWOHTVJCCDCCS-UHFFFAOYSA-N	[M-H]-	C6H9NO6	single	-2.5076	UNK	UNK	Shikimates and Phenylpropanoids	False	Organic acids and derivatives	Carboxylic acids and derivatives	Amino acids, peptides, and analogues	Alpha amino acids and derivatives	451784	3,4,5-trihydroxy-6-keto-pipecolinic acid	UNK	UNK	UNK
1601_C18pos	507.27	17.824	Unknown	-2	Level5=Unknown	null	1601_C18pos	UNK	UNK	[M+Na]+	UNK	not annotated	0	UNK	UNK	UNK	UNK	UNK	UNK	UNK	UNK	UNK	UNK	UNK	UNK	UNK
1602_C18pos	507.272	19.629	18-Carboxylic acid, 15-(3,4-dihydroxy-E-cinnamoyl)	0.61076	Level3b=InSilico-AllDB	C=C1CCC2C(C)(C(=O)O)CCCC2(C)C1CCC(C)CCOC(=O)C=Cc1ccc(O)c(O)c1	SLUZPAKLAPWHGG	InChI=1S/C29H40O6/c1-19(14-17-35-26(32)13-9-21-8-11-23(30)24(31)18-21)6-10-22-20(2)7-12-25-28(22,3)15-5-16-29(25,4)27(33)34/h8-9,11,13,18-19,22,25,30-31H,2,5-7,10,12,14-17H2,1,3-4H3,(H,33,34)	SLUZPAKLAPWHGG-UHFFFAOYSA-N	[M+Na]+	C29H40O6	single	6.3241	Labdane diterpenoids	Diterpenoids	Terpenoids	False	Lipids and lipid-like molecules	Prenol lipids	Diterpenoids	Diterpenoids	73041466	UNK	UNK	UNK	UNK
1611_C18pos	509.31	17.785	dihydrosiphonarin A	0.57589	Level3b=InSilico-AllDB	CCC(O)C(C)C1OC2(OC(O)(C(C)c3oc(C)c(C)c(=O)c3C)C(C)C(O)C2C)C(C)C(=O)C1C	FOUMYPRKOBFGMC	InChI=1S/C28H44O8/c1-11-21(29)13(3)25-15(5)23(31)17(7)28(35-25)18(8)24(32)16(6)27(33,36-28)19(9)26-14(4)22(30)12(2)20(10)34-26/h13,15-19,21,24-25,29,32-33H,11H2,1-10H3	FOUMYPRKOBFGMC-UHFFFAOYSA-N	[M+H]+	C28H44O8	single	3.36386	Open-chain polyketides	Linear polyketides	Polyketides	True	Organoheterocyclic compounds	Pyrans	Pyranones and derivatives	Pyranones and derivatives	73835629	UNK	UNK	UNK	UNK
1618_C18pos	512.257	13.149	iso-migrastatin	0.59616	Level3b=InSilico-AllDB	COC1C=CCCC=CC(=O)OC(C(C)=CC(C)C(=O)CCCC2CC(=O)N=C(O)C2)C(C)C1O	AFPJDDPSVYDRDB	InChI=1S/C27H39NO7/c1-17(21(29)11-9-10-20-15-23(30)28-24(31)16-20)14-18(2)27-19(3)26(33)22(34-4)12-7-5-6-8-13-25(32)35-27/h7-8,12-14,17,19-20,22,26-27,33H,5-6,9-11,15-16H2,1-4H3,(H,28,30,31)	TYTDEHCAAKKYOG-UHFFFAOYSA-N	[M+Na]+	C27H39NO7	single	5.1897	Ascarosides	Fatty acyl glycosides	Fatty acids	True	Organoheterocyclic compounds	Indoles and derivatives	Indolecarboxylic acids and derivatives	Indolecarboxylic acids and derivatives	72808124	4-[7-(4-hydroxy-12-keto-5-methoxy-3-methyl-1-oxacyclododeca-6,10-dien-2-yl)-4-keto-5-methyl-oct-6-enyl]piperidine-2,6-quinone	UNK	UNK	UNK
162_C18neg	191.019	2.149	Citrate	1.92	Level2a=MSMSmatch	O=C(O)CC(O)(CC(=O)O)C(=O)O	KRKNYBCHXYNGOX	InChI=1S/C6H8O7/c7-3(8)1-6(13,5(11)12)2-4(9)10/h13H,1-2H2,(H,7,8)(H,9,10)(H,11,12)	KRKNYBCHXYNGOX-UHFFFAOYSA-N	[M-H]-	C6H8O7	single	-1.2485	Hydroxy fatty acids	Fatty Acids and Conjugates	Fatty acids	False	Organic acids and derivatives	Carboxylic acids and derivatives	Tricarboxylic acids and derivatives	Tricarboxylic acids and derivatives	311 19782904 88113319	citric acid	5077-53-2	C00158	CHEBI:30769
1622_C18pos	513.187	13.881	Unknown	-2	Level5=Unknown	null	1622_C18pos	UNK	UNK	[M+H]+	UNK	not annotated	0	UNK	UNK	UNK	UNK	UNK	UNK	UNK	UNK	UNK	UNK	UNK	UNK	UNK
1627_C18pos	514.411	18.649	low score: LDGTS 19:1	0.1	Level4=MSMSanalog	CCCCCCCCCC=CCCCCCCCC(=O)OCC(O)COCCC(C(=O)[O-])[N+](C)(C)C	QVZUWWZJEPBDTI	InChI=1S/C29H55NO6/c1-5-6-7-8-9-10-11-12-13-14-15-16-17-18-19-20-21-28(32)36-25-26(31)24-35-23-22-27(29(33)34)30(2,3)4/h13-14,26-27,31H,5-12,15-25H2,1-4H3	QVZUWWZJEPBDTI-UHFFFAOYSA-N	[M+H]+	C29H55NO6	Chromatographic split	4.5495	UNK	UNK	UNK	UNK	UNK	UNK	UNK	UNK	133017311	lysoDGTS 19:1	UNK	UNK	UNK
1628_C18pos	515.322	14.777	UNPD228488	0.58981	Level3b=InSilico-AllDB	COCCOC(=O)NC(C(=O)NC(Cc1ccccc1)C(O)CN(N)CC1CCCCC1)C(C)C	XRYCCKPKDZCFAG	InChI=1S/C26H44N4O5/c1-19(2)24(29-26(33)35-15-14-34-3)25(32)28-22(16-20-10-6-4-7-11-20)23(31)18-30(27)17-21-12-8-5-9-13-21/h4,6-7,10-11,19,21-24,31H,5,8-9,12-18,27H2,1-3H3,(H,28,32)(H,29,33)	XRYCCKPKDZCFAG-UHFFFAOYSA-N	[M+Na]+	C26H44N4O5	Isomeric	2.228	UNK	UNK	UNK	False	Organic acids and derivatives	Carboxylic acids and derivatives	Amino acids, peptides, and analogues	Valine and derivatives	73106649	UNK	UNK	UNK	UNK
1629_C18pos	515.322	16.407	UNPD228488	0.60496	Level3b=InSilico-AllDB	COCCOC(=O)NC(C(=O)NC(Cc1ccccc1)C(O)CN(N)CC1CCCCC1)C(C)C	XRYCCKPKDZCFAG	InChI=1S/C26H44N4O5/c1-19(2)24(29-26(33)35-15-14-34-3)25(32)28-22(16-20-10-6-4-7-11-20)23(31)18-30(27)17-21-12-8-5-9-13-21/h4,6-7,10-11,19,21-24,31H,5,8-9,12-18,27H2,1-3H3,(H,28,32)(H,29,33)	XRYCCKPKDZCFAG-UHFFFAOYSA-N	[M+Na]+	C26H44N4O5	Isomeric	2.228	UNK	UNK	UNK	False	Organic acids and derivatives	Carboxylic acids and derivatives	Amino acids, peptides, and analogues	Valine and derivatives	73106649	UNK	UNK	UNK	UNK
163_C18neg	191.02	1.44	Dehydroascorbate (bicyclic form)	0.98766	Level3a=InSilico-*Dioscorea*	O=C1OC2C(O)COC2(O)C1(O)O	QPPOKIPSRPKDEM	InChI=1S/C6H8O7/c7-2-1-12-6(11)3(2)13-4(8)5(6,9)10/h2-3,7,9-11H,1H2	QPPOKIPSRPKDEM-UHFFFAOYSA-N	[M-H]-	C6H8O7	Isomeric	-3.3276	Monosaccharides	Saccharides	Carbohydrates	True	Organoheterocyclic compounds	Furofurans	Isosorbides	Isosorbides	14159508	3,6,6,6a-tetrakis(oxidanyl)-3,3a-dihydro-2H-furo[3,2-b]furan-5-one	UNK	UNK	UNK
1634_C18pos	517.387	23.18	Rubiarbonol G	0.60493	Level3b=InSilico-AllDB	CC(=O)OC1CC(C(C)C)C2(CO)CCC3(C)C4C(=CCC3(C)C12)C1(C)CCC(O)C(C)(C)C1CC4O	IMIFPTNQMZAQRL	InChI=1S/C32H52O5/c1-18(2)21-15-23(37-19(3)34)27-31(8)12-9-20-26(30(31,7)13-14-32(21,27)17-33)22(35)16-24-28(4,5)25(36)10-11-29(20,24)6/h9,18,21-27,33,35-36H,10-17H2,1-8H3	IPFJEJXCPFOYQR-UHFFFAOYSA-N	[M+H]+	C32H52O5	single	6.0602	Lanostane|Tirucallane and Euphane triterpenoids	Triterpenoids	Terpenoids	True	Lipids and lipid-like molecules	Prenol lipids	Triterpenoids	Triterpenoids	76389066	UNK	UNK	UNK	UNK
1635_C18pos	518.181	5.952	Analogue (R = -NHAc)	0.56665	Level3b=InSilico-AllDB	CC(O)=NC(CSC1=CC(=O)C2=C(C1=O)C1OCC(C)C3CCC14C(C2)C(C(=O)O)CCC34)C(=O)O	SRDKZJFQJDFFIB	InChI=1S/C26H31NO8S/c1-11-9-35-23-21-15(7-17-14(24(31)32)3-4-16-13(11)5-6-26(16,17)23)19(29)8-20(22(21)30)36-10-18(25(33)34)27-12(2)28/h8,11,13-14,16-18,23H,3-7,9-10H2,1-2H3,(H,27,28)(H,31,32)(H,33,34)	SRDKZJFQJDFFIB-UHFFFAOYSA-N	[M+H]+	C26H31NO8S	single	3.0435	UNK	UNK	Terpenoids	False	Benzenoids	Anthracenes	Anthracenecarboxylic acids and derivatives	Anthracenecarboxylic acids	UNK	UNK	UNK	UNK	UNK
1638_C18pos	519.303	7.175	Unknown	-2	Level5=Unknown	null	1638_C18pos	UNK	UNK	[M+H]+	UNK	not annotated	0	UNK	UNK	UNK	UNK	UNK	UNK	UNK	UNK	UNK	UNK	UNK	UNK	UNK
1639_C18pos	520.341	16.092	LysoPC(18:2(9Z,12Z))	0.68488	Level3b=InSilico-AllDB	CCCCCC=CCC=CCCCCCCCC(=O)OCC(O)COP(=O)([O-])OCC[N+](C)(C)C	SPJFYYJXNPEZDW	InChI=1S/C26H50NO7P/c1-5-6-7-8-9-10-11-12-13-14-15-16-17-18-19-20-26(29)32-23-25(28)24-34-35(30,31)33-22-21-27(2,3)4/h9-10,12-13,25,28H,5-8,11,14-24H2,1-4H3	SPJFYYJXNPEZDW-UHFFFAOYSA-N	[M+H]+	C26H50NO7P	Isomeric	4.9118	UNK	UNK	UNK	UNK	Lipids and lipid-like molecules	Glycerophospholipids	Glycerophosphocholines	1-acyl-sn-glycero-3-phosphocholines	25200694	UNK	UNK	UNK	UNK
164_C18neg	191.02	1.817	Dehydroascorbate (bicyclic form)	0.98291	Level3a=InSilico-*Dioscorea*	O=C1OC2C(O)COC2(O)C1(O)O	QPPOKIPSRPKDEM	InChI=1S/C6H8O7/c7-2-1-12-6(11)3(2)13-4(8)5(6,9)10/h2-3,7,9-11H,1H2	QPPOKIPSRPKDEM-UHFFFAOYSA-N	[M-H]-	C6H8O7	Isomeric	-3.3276	Monosaccharides	Saccharides	Carbohydrates	True	Organoheterocyclic compounds	Furofurans	Isosorbides	Isosorbides	14159508	3,6,6,6a-tetrakis(oxidanyl)-3,3a-dihydro-2H-furo[3,2-b]furan-5-one	UNK	UNK	UNK
164_C18pos	145.029	6.67	Unknown	-2	Level5=Unknown	null	164_C18pos	UNK	UNK	[M+Na]+	UNK	not annotated	0	UNK	UNK	UNK	UNK	UNK	UNK	UNK	UNK	UNK	UNK	UNK	UNK	UNK
1640_C18pos	520.341	15.848	LysoPC(18:2(9Z,12Z))	0.68353	Level3b=InSilico-AllDB	CCCCCC=CCC=CCCCCCCCC(=O)OCC(O)COP(=O)([O-])OCC[N+](C)(C)C	SPJFYYJXNPEZDW	InChI=1S/C26H50NO7P/c1-5-6-7-8-9-10-11-12-13-14-15-16-17-18-19-20-26(29)32-23-25(28)24-34-35(30,31)33-22-21-27(2,3)4/h9-10,12-13,25,28H,5-8,11,14-24H2,1-4H3	SPJFYYJXNPEZDW-UHFFFAOYSA-N	[M+H]+	C26H50NO7P	Isomeric	4.9118	UNK	UNK	UNK	UNK	Lipids and lipid-like molecules	Glycerophospholipids	Glycerophosphocholines	1-acyl-sn-glycero-3-phosphocholines	25200694	UNK	UNK	UNK	UNK
1646_C18pos	523.247	19.638	2-{2-[3-(7-methoxy-4,8-dimethyl-2-oxo-2H-chromen-3-yl)propanamido]-3-methylpentanamido}-2-phenylacetic acid	0.48286	Level3b=InSilico-AllDB	CCC(C)C(NC(=O)CCc1c(C)c2ccc(OC)c(C)c2oc1=O)C(=O)NC(C(=O)O)c1ccccc1	RTHMMTAZZBIVGK	InChI=1S/C29H34N2O7/c1-6-16(2)24(27(33)31-25(28(34)35)19-10-8-7-9-11-19)30-23(32)15-13-21-17(3)20-12-14-22(37-5)18(4)26(20)38-29(21)36/h7-12,14,16,24-25H,6,13,15H2,1-5H3,(H,30,32)(H,31,33)(H,34,35)	RTHMMTAZZBIVGK-UHFFFAOYSA-N	[M+H]+	C29H34N2O7	single	3.82404	Simple coumarins	Coumarins	Shikimates and Phenylpropanoids	False	Organic acids and derivatives	Carboxylic acids and derivatives	Amino acids, peptides, and analogues	Dipeptides	4838740	2-[[2-[3-(2-keto-7-methoxy-4,8-dimethyl-chromen-3-yl)propanoylamino]-3-methyl-pentanoyl]amino]-2-phenyl-acetic acid	UNK	UNK	UNK
1647_C18pos	523.343	1.133	Unknown	-2	Level5=Unknown	null	1647_C18pos	UNK	UNK	[M+H]+	UNK	not annotated	0	UNK	UNK	UNK	UNK	UNK	UNK	UNK	UNK	UNK	UNK	UNK	UNK	UNK
166_C18neg	191.056	6.67	QUINATE	3.87	Level1=MSMSmatch	O=C(O)C1(O)CC(O)C(O)C(O)C1	AAWZDTNXLSGCEK	InChI=1S/C7H12O6/c8-3-1-7(13,6(11)12)2-4(9)5(3)10/h3-5,8-10,13H,1-2H2,(H,11,12)	AAWZDTNXLSGCEK-UHFFFAOYSA-N	[M-H]-	C7H12O6	Chromatographic split	-2.3214	Shikimic acids and derivatives|Simple phenolic acids	Phenolic acids (C6-C1)	Shikimates and Phenylpropanoids	False	Organic oxygen compounds	Organooxygen compounds	Alcohols and polyols	Quinic acids and derivatives	1064	1,3,4,5-tetrahydroxycyclohexanecarboxylic acid	562-73-2	UNK	UNK
1660_C18pos	528.272	7.943	Unknown	-2	Level5=Unknown	null	1660_C18pos	UNK	UNK	[M+H]+	UNK	not annotated	0	UNK	UNK	UNK	UNK	UNK	UNK	UNK	UNK	UNK	UNK	UNK	UNK	UNK
1661_C18pos	528.272	8.139	pkonid:31196|ATRDFZWUXCJSPA-UHFFFAOYSA-N	0.61103	Level3b=InSilico-AllDB	COCCN=C(O)CCCNc1ccc2c(cc1=O)C(N=C(C)O)CCc1cc(OC)c(OC)c(OC)c1-2	GLNSTPSVLTVPLG	InChI=1S/C28H37N3O7/c1-17(32)31-21-10-8-18-15-24(36-3)27(37-4)28(38-5)26(18)19-9-11-22(23(33)16-20(19)21)29-12-6-7-25(34)30-13-14-35-2/h9,11,15-16,21H,6-8,10,12-14H2,1-5H3,(H,29,33)(H,30,34)(H,31,32)	ATRDFZWUXCJSPA-UHFFFAOYSA-N	[M+H]+	C28H37N3O7	single	3.7643	Polyamines	Ornithine alkaloids	Alkaloids	False	Phenylpropanoids and polyketides	Cinnamic acids and derivatives	Hydroxycinnamic acids and derivatives	Hydroxycinnamic acids and derivatives	110210301	UNK	UNK	UNK	UNK
1666_C18pos	531.065	1.472	MINEs-388294	0.39874	Level3b=InSilico-AllDB	CSC12CC3C(=O)C=CC(O)C3N1C(=O)C1(SC)CC3C(=O)C=CC(OP(=O)(O)O)C3N1C2=O	LNZWKOSTZQYWFJ	InChI=1S/C20H23N2O9PS2/c1-33-19-7-9-11(23)3-4-13(25)15(9)21(19)17(26)20(34-2)8-10-12(24)5-6-14(31-32(28,29)30)16(10)22(20)18(19)27/h3-6,9-10,13-16,25H,7-8H2,1-2H3,(H2,28,29,30)	LNZWKOSTZQYWFJ-UHFFFAOYSA-N	[M+H]+	C20H23N2O9PS2	single	-0.3306	UNK	UNK	UNK	UNK	UNK	UNK	UNK	UNK	UNK	UNK	UNK	UNK	UNK
1671_C18pos	532.349	16.165	N-(2?-Hydroxy-4E-decenoyl), 1-O-?-D-glucopyranoside	0.49435	Level3b=InSilico-AllDB	CCCCCC=CCC(O)C(O)=NC(COC1OC(CO)C(O)C(O)C1O)C(O)C=CCCCCCC	ZYHCZHIJBQGRNF	InChI=1S/C27H49NO9/c1-3-5-7-9-11-13-15-20(30)19(28-26(35)21(31)16-14-12-10-8-6-4-2)18-36-27-25(34)24(33)23(32)22(17-29)37-27/h12-15,19-25,27,29-34H,3-11,16-18H2,1-2H3,(H,28,35)	ZYHCZHIJBQGRNF-UHFFFAOYSA-N	[M+H]+	C27H49NO9	Chromatographic split	1.903	UNK	UNK	Fatty acids	True	Lipids and lipid-like molecules	Fatty Acyls	Fatty acyl glycosides	Fatty acyl glycosides of mono- and disaccharides	UNK	UNK	UNK	UNK	UNK
1675_C18pos	533.382	22.695	pouogenin A	0.63745	Level3b=InSilico-AllDB	CC(=O)OC1(C)CCC(O)C(C)(C)C1CCC(C)=CCC(O)C=C(C)C(O)CC1C(C)=CCC(=O)C1(C)C	OWTUXEJSNHQPGD	InChI=1S/C32H52O6/c1-20(11-14-27-31(7,8)29(37)16-17-32(27,9)38-23(4)33)10-13-24(34)18-22(3)26(35)19-25-21(2)12-15-28(36)30(25,5)6/h10,12,18,24-27,29,34-35,37H,11,13-17,19H2,1-9H3	OWTUXEJSNHQPGD-UHFFFAOYSA-N	[M+H]+	C32H52O6	single	5.8416	Monocarbocyclic sesterterpenoids	Sesterterpenoids	Terpenoids	False	Lipids and lipid-like molecules	Prenol lipids	Triterpenoids	Triterpenoids	76385897	UNK	UNK	UNK	UNK
1676_C18pos	534.296	16.163	4-(3-butoxypropyl)-9-(2-ethoxy-3-methoxyphenyl)-2-methyl-4,7,17-triazatetracyclo[8.7.0.0?,?.0??,??]heptadeca-1(10),11,13,15-tetraene-3,6-dione	0.4769	Level3b=InSilico-AllDB	CCCCOCCCN1CC(=O)N2CC(c3cccc(OC)c3OCC)c3c([nH]c4ccccc34)C2(C)C1=O	ANMUHHNQQSBCKT	InChI=1S/C31H39N3O5/c1-5-7-17-38-18-11-16-33-20-26(35)34-19-23(21-13-10-15-25(37-4)28(21)39-6-2)27-22-12-8-9-14-24(22)32-29(27)31(34,3)30(33)36/h8-10,12-15,23,32H,5-7,11,16-20H2,1-4H3	ANMUHHNQQSBCKT-UHFFFAOYSA-N	[M+H]+	C31H39N3O5	single	4.8135	Carboline alkaloids	Tryptophan alkaloids	Alkaloids	False	Organoheterocyclic compounds	Indoles and derivatives	Pyridoindoles	Beta carbolines	4833894	UNK	UNK	UNK	UNK
168_C18neg	191.056	7.841	QUINATE	3.82	Level1=MSMSmatch	O=C(O)C1(O)CC(O)C(O)C(O)C1	AAWZDTNXLSGCEK	InChI=1S/C7H12O6/c8-3-1-7(13,6(11)12)2-4(9)5(3)10/h3-5,8-10,13H,1-2H2,(H,11,12)	AAWZDTNXLSGCEK-UHFFFAOYSA-N	[M-H]-	C7H12O6	Isomeric	-2.3214	Shikimic acids and derivatives|Simple phenolic acids	Phenolic acids (C6-C1)	Shikimates and Phenylpropanoids	False	Organic oxygen compounds	Organooxygen compounds	Alcohols and polyols	Quinic acids and derivatives	1064	1,3,4,5-tetrahydroxycyclohexanecarboxylic acid	562-73-2	UNK	UNK
1681_C18pos	536.393	18.648	Unknown	-2	Level5=Unknown	null	1681_C18pos	UNK	UNK	[M+H]+	UNK	not annotated	0	UNK	UNK	UNK	UNK	UNK	UNK	UNK	UNK	UNK	UNK	UNK	UNK	UNK
1683_C18pos	536.49	24.952	Unknown	-2	Level5=Unknown	null	1683_C18pos	UNK	UNK	[M+H]+	UNK	not annotated	0	UNK	UNK	UNK	UNK	UNK	UNK	UNK	UNK	UNK	UNK	UNK	UNK	UNK
1684_C18pos	537.029	1.136	Unknown	-2	Level5=Unknown	null	1684_C18pos	UNK	UNK	[M+H]+	UNK	not annotated	0	UNK	UNK	UNK	UNK	UNK	UNK	UNK	UNK	UNK	UNK	UNK	UNK	UNK
1686_C18pos	537.304	16.166	UNPD13645	0.5917	Level3b=InSilico-AllDB	CCC(O)CCCCCC1NC(=O)C2CCCCN2C(=O)C(Cc2ccccc2)NC(=O)C(C)NC1=O	ZRWKFXOGNFQPMY	InChI=1S/C28H42N4O5/c1-3-21(33)14-8-5-9-15-22-26(35)29-19(2)25(34)31-23(18-20-12-6-4-7-13-20)28(37)32-17-11-10-16-24(32)27(36)30-22/h4,6-7,12-13,19,21-24,33H,3,5,8-11,14-18H2,1-2H3,(H,29,35)(H,30,36)(H,31,34)	ZRWKFXOGNFQPMY-UHFFFAOYSA-N	[M+Na]+	C28H42N4O5	single	1.8195	Cyclic peptides	Oligopeptides	Amino acids and Peptides	False	Organic acids and derivatives	Carboxylic acids and derivatives	Amino acids, peptides, and analogues	Cyclic peptides	162919100	UNK	UNK	UNK	UNK
169_C18neg	191.056	1.407	QUINATE	3.86	Level1=MSMSmatch	O=C(O)C1(O)CC(O)C(O)C(O)C1	AAWZDTNXLSGCEK	InChI=1S/C7H12O6/c8-3-1-7(13,6(11)12)2-4(9)5(3)10/h3-5,8-10,13H,1-2H2,(H,11,12)	AAWZDTNXLSGCEK-UHFFFAOYSA-N	[M-H]-	C7H12O6	Isomeric	-2.3214	Shikimic acids and derivatives|Simple phenolic acids	Phenolic acids (C6-C1)	Shikimates and Phenylpropanoids	False	Organic oxygen compounds	Organooxygen compounds	Alcohols and polyols	Quinic acids and derivatives	1064	1,3,4,5-tetrahydroxycyclohexanecarboxylic acid	562-73-2	UNK	UNK
1692_C18pos	538.128	4.549	pkonid:570464|OVIYREYKTPRMLS-UHFFFAOYSA-N	0.49937	Level3b=InSilico-AllDB	COC(=O)CC(c1ccc(OCC(=N)O)cc1)c1c(O)cc(O)c2c(=O)c(O)c(-c3ccc(O)c(O)c3)oc12	OVIYREYKTPRMLS	InChI=1S/C27H23NO11/c1-37-21(34)9-15(12-2-5-14(6-3-12)38-11-20(28)33)22-18(31)10-19(32)23-24(35)25(36)26(39-27(22)23)13-4-7-16(29)17(30)8-13/h2-8,10,15,29-32,36H,9,11H2,1H3,(H2,28,33)	OVIYREYKTPRMLS-UHFFFAOYSA-N	[M+H]+	C27H23NO11	single	3.59707	Flavonols	Flavonoids	Shikimates and Phenylpropanoids	False	Phenylpropanoids and polyketides	Diarylheptanoids	Linear diarylheptanoids	Linear diarylheptanoids	71826699	3-[4-(2-amino-2-keto-ethoxy)phenyl]-3-[2-(3,4-dihydroxyphenyl)-3,5,7-trihydroxy-4-keto-chromen-8-yl]propionic acid methyl ester	UNK	UNK	UNK
1697_C18pos	541.114	7.481	2'',3''-Dihydroochnaflavone	0.51698	Level3b=InSilico-AllDB	O=C1CC(c2ccc(Oc3cc(-c4cc(=O)c5c(O)cc(O)cc5o4)ccc3O)cc2)Oc2cc(O)cc(O)c21	VNCWZYPKAQUABQ	InChI=1S/C30H20O10/c31-16-8-20(34)29-22(36)12-24(39-27(29)10-16)14-1-4-18(5-2-14)38-26-7-15(3-6-19(26)33)25-13-23(37)30-21(35)9-17(32)11-28(30)40-25/h1-11,13,24,31-35H,12H2	VNCWZYPKAQUABQ-UHFFFAOYSA-N	[M+H]+	C30H20O10	single	5.4868	Flavas|Flavones	Flavonoids	Shikimates and Phenylpropanoids	False	Phenylpropanoids and polyketides	Flavonoids	Biflavonoids and polyflavonoids	Biflavonoids and polyflavonoids	10437291	2-[3-[4-(5,7-dihydroxy-4-keto-chroman-2-yl)phenoxy]-4-hydroxy-phenyl]-5,7-dihydroxy-chromone	UNK	UNK	UNK
1699_C18pos	541.143	1.419	Unknown	-2	Level5=Unknown	null	1699_C18pos	UNK	UNK	[M+Na]+	UNK	not annotated	0	UNK	UNK	UNK	UNK	UNK	UNK	UNK	UNK	UNK	UNK	UNK	UNK	UNK
170_C18neg	191.056	7.545	QUINATE	3.82	Level1=MSMSmatch	O=C(O)C1(O)CC(O)C(O)C(O)C1	AAWZDTNXLSGCEK	InChI=1S/C7H12O6/c8-3-1-7(13,6(11)12)2-4(9)5(3)10/h3-5,8-10,13H,1-2H2,(H,11,12)	AAWZDTNXLSGCEK-UHFFFAOYSA-N	[M-H]-	C7H12O6	Isomeric	-2.3214	Shikimic acids and derivatives|Simple phenolic acids	Phenolic acids (C6-C1)	Shikimates and Phenylpropanoids	False	Organic oxygen compounds	Organooxygen compounds	Alcohols and polyols	Quinic acids and derivatives	1064	1,3,4,5-tetrahydroxycyclohexanecarboxylic acid	562-73-2	UNK	UNK
1701_C18pos	541.445	24.951	(2E,24R)-24-[(alpha-L-ascarosyl)oxy]-2-methylpentacos-2-enoic acid	0.55732	Level3b=InSilico-AllDB	CC(=CCCCCCCCCCCCCCCCCCCCCC(C)OC1OC(C)C(O)CC1O)C(=O)O	JZKOIAZAXRNJDG	InChI=1S/C32H60O6/c1-26(31(35)36)23-21-19-17-15-13-11-9-7-5-4-6-8-10-12-14-16-18-20-22-24-27(2)37-32-30(34)25-29(33)28(3)38-32/h23,27-30,32-34H,4-22,24-25H2,1-3H3,(H,35,36)	JZKOIAZAXRNJDG-UHFFFAOYSA-N	[M+H]+	C32H60O6	single	8.0811	Ascarosides	Fatty acyl glycosides	Fatty acids	True	Lipids and lipid-like molecules	Fatty Acyls	Fatty acids and conjugates	Very long-chain fatty acids	162971772	UNK	UNK	UNK	UNK
1703_C18pos	542.282	16.161	pkonid:992513|ZUMYEBMXWDSHPT-UHFFFAOYSA-N	0.41621	Level3b=InSilico-AllDB	COCCN=C(O)C(Nc1ccc2c(cc1=O)C(N=C(C)O)CCc1cc(OC)c(OC)c(OC)c1-2)C(C)C	ZUMYEBMXWDSHPT	InChI=1S/C29H39N3O7/c1-16(2)26(29(35)30-12-13-36-4)32-22-11-9-19-20(15-23(22)34)21(31-17(3)33)10-8-18-14-24(37-5)27(38-6)28(39-7)25(18)19/h9,11,14-16,21,26H,8,10,12-13H2,1-7H3,(H,30,35)(H,31,33)(H,32,34)	ZUMYEBMXWDSHPT-UHFFFAOYSA-N	[M+H]+	C29H39N3O7	single	4.7427	UNK	UNK	UNK	False	Organic acids and derivatives	Carboxylic acids and derivatives	Amino acids, peptides, and analogues	Valine and derivatives	163024078	UNK	UNK	UNK	UNK
1708_C18pos	545.286	17.44	2-deoxy-20-hydroxyecdysone 22-phosphate	0.58977	Level3b=InSilico-AllDB	CC(C)(O)CCC(OP(=O)(O)O)C(C)(O)C1CCC2(O)C3=CC(=O)C4CC(O)CCC4(C)C3CCC12C	ZZFVYSIMDVDSAY	InChI=1S/C27H45O9P/c1-23(2,30)10-9-22(36-37(33,34)35)26(5,31)21-8-13-27(32)18-15-20(29)19-14-16(28)6-11-24(19,3)17(18)7-12-25(21,27)4/h15-17,19,21-22,28,30-32H,6-14H2,1-5H3,(H2,33,34,35)	ZZFVYSIMDVDSAY-UHFFFAOYSA-N	[M+H]+	C27H45O9P	single	3.0002	Ecdysteroids	Steroids	Terpenoids	False	Lipids and lipid-like molecules	Steroids and steroid derivatives	Bile acids, alcohols and derivatives	Tetrahydroxy bile acids, alcohols and derivatives	72799273	UNK	UNK	UNK	UNK
171_C18pos	146.045	1.837	(2R,4S)-form	0.59183	Level3b=InSilico-AllDB	O=C(O)C1CC(O)C(O)=N1	FMMYTMPRUGLGBL	InChI=1S/C5H7NO4/c7-3-1-2(5(9)10)6-4(3)8/h2-3,7H,1H2,(H,6,8)(H,9,10)	FMMYTMPRUGLGBL-UHFFFAOYSA-N	[M+H]+	C5H7NO4	single	-0.8393	UNK	UNK	UNK	False	Organic acids and derivatives	Carboxylic acids and derivatives	Amino acids, peptides, and analogues	Proline and derivatives	306134	4-hydroxy-5-keto-proline	64480-94-0	UNK	UNK
1712_C18pos	547.06	1.118	Orange B	0.45397	Level3b=InSilico-AllDB	CCOC(=O)C1=NN(c2ccc(S(=O)(=O)O)cc2)C(N=Nc2ccc(S(=O)(=O)O)c3ccccc23)C1=O	QUMAZTILKPUCPP	InChI=1S/C22H18N4O9S2/c1-2-35-22(28)19-20(27)21(26(25-19)13-7-9-14(10-8-13)36(29,30)31)24-23-17-11-12-18(37(32,33)34)16-6-4-3-5-15(16)17/h3-12,21H,2H2,1H3,(H,29,30,31)(H,32,33,34)	QUMAZTILKPUCPP-UHFFFAOYSA-N	[M+H]+	C22H18N4O9S2	single	2.7514	UNK	UNK	Alkaloids|Shikimates and Phenylpropanoids	False	Benzenoids	Naphthalenes	Naphthalene sulfonic acids and derivatives	1-naphthalene sulfonates	131752202	UNK	UNK	UNK	UNK
1713_C18pos	547.084	7.474	Verrulactone B	0.49777	Level3b=InSilico-AllDB	COc1cc(O)c2c(=O)oc3c(-c4c(O)c(O)cc5oc(=O)c6c(O)cc(OC)cc6c45)c(O)c(O)cc3c2c1	KILSNFDREQHTBU	InChI=1S/C28H18O12/c1-37-9-3-11-12-7-16(31)25(34)23(26(12)40-28(36)19(11)14(29)5-9)22-21-13-4-10(38-2)6-15(30)20(13)27(35)39-18(21)8-17(32)24(22)33/h3-8,29-34H,1-2H3	KILSNFDREQHTBU-UHFFFAOYSA-N	[M+H]+	C28H18O12	single	4.1236	UNK	UNK	Shikimates and Phenylpropanoids	False	Benzenoids	Benzene and substituted derivatives	Biphenols	Biphenols	57404245	2,3,7-trihydroxy-9-methoxy-4-(2,3,7-trihydroxy-9-methoxy-6-oxo-1-benzo[c][1]benzopyranyl)-6-benzo[c][1]benzopyranone	UNK	UNK	UNK
1715_C18pos	549.094	1.417	Unknown	-2	Level5=Unknown	null	1715_C18pos	UNK	UNK	[M+H]+	UNK	not annotated	0	UNK	UNK	UNK	UNK	UNK	UNK	UNK	UNK	UNK	UNK	UNK	UNK	UNK
172_C18neg	193.051	7.318	Trans-4-hydroxy-3-methoxycinnamic acid	3.69	Level1=MSMSmatch	COc1cc(/C=C/C(=O)O)ccc1O	KSEBMYQBYZTDHS	InChI=1S/C10H10O4/c1-14-9-6-7(2-4-8(9)11)3-5-10(12)13/h2-6,11H,1H3,(H,12,13)/b5-3+	KSEBMYQBYZTDHS-HWKANZROSA-N	[M-H]-	C10H10O4	single	1.4986	Cinnamic acids and derivatives	Phenylpropanoids (C6-C3)	Shikimates and Phenylpropanoids	False	Phenylpropanoids and polyketides	Cinnamic acids and derivatives	Hydroxycinnamic acids and derivatives	Hydroxycinnamic acids	445858	trans-Ferulic acid	2488-25-7	C01494	CHEBI:17620
1720_C18pos	551.104	8.676	UNPD112938	0.71983	Level3b=InSilico-AllDB	O=C(CC(=O)OC1OC(CO)C(O)C(O)C1O)Oc1c(-c2ccc(O)c(O)c2)oc2cc(O)cc(O)c2c1=O	GFEDXTCTEYKKLQ	InChI=1S/C24H22O15/c25-7-14-18(32)20(34)21(35)24(37-14)39-16(31)6-15(30)38-23-19(33)17-12(29)4-9(26)5-13(17)36-22(23)8-1-2-10(27)11(28)3-8/h1-5,14,18,20-21,24-29,32,34-35H,6-7H2	GFEDXTCTEYKKLQ-UHFFFAOYSA-N	[M+H]+	C24H22O15	single	-1.079	Flavonols	Flavonoids	Shikimates and Phenylpropanoids	True	Phenylpropanoids and polyketides	Flavonoids	Flavones	Flavones	73981717	UNK	UNK	UNK	UNK
1721_C18pos	551.124	6.659	Unknown	-2	Level5=Unknown	null	1721_C18pos	UNK	UNK	[M+Na]+	UNK	not annotated	0	UNK	UNK	UNK	UNK	UNK	UNK	UNK	UNK	UNK	UNK	UNK	UNK	UNK
1726_C18pos	553.278	16.167	CNP0436448	0.51778	Level3b=InSilico-AllDB	CC(C=CC(C)C1CC(O)C2C3CC(O)C4(O)CC(O)CCC4(C)C3CCC12C)CCOS(=O)(=O)O	KKOSQHIIKZYZAN	InChI=1S/C27H46O8S/c1-16(9-12-35-36(32,33)34)5-6-17(2)21-14-22(29)24-19-13-23(30)27(31)15-18(28)7-11-26(27,4)20(19)8-10-25(21,24)3/h5-6,16-24,28-31H,7-15H2,1-4H3,(H,32,33,34)	KKOSQHIIKZYZAN-UHFFFAOYSA-N	[M+Na]+	C27H46O8S	single	3.1006	UNK	UNK	UNK	UNK	UNK	UNK	UNK	UNK	163142842	UNK	UNK	UNK	UNK
173_C18neg	193.087	10.282	2-Methoxy-4-(3-methoxy-1-propenyl)-phenol	0.55536	Level3b=InSilico-AllDB	COCC=Cc1ccc(O)c(OC)c1	SBENKNZHVXGNTP	InChI=1S/C11H14O3/c1-13-7-3-4-9-5-6-10(12)11(8-9)14-2/h3-6,8,12H,7H2,1-2H3	SBENKNZHVXGNTP-UHFFFAOYSA-N	[M-H]-	C11H14O3	single	2.0604	Cinnamic acids and derivatives	Phenylpropanoids (C6-C3)	Shikimates and Phenylpropanoids	False	Benzenoids	Phenols	Methoxyphenols	Methoxyphenols	68122670	UNK	UNK	UNK	UNK
1737_C18pos	557.113	1.215	(+)-morelloflavone	0.46441	Level3b=InSilico-AllDB	O=C1c2c(O)cc(O)cc2OC(c2ccc(O)cc2)C1c1c(O)cc(O)c2c(=O)cc(-c3ccc(O)c(O)c3)oc12	GFWPWSNIXRDQJC	InChI=1S/C30H20O11/c31-14-4-1-12(2-5-14)29-27(28(39)25-18(35)8-15(32)9-23(25)41-29)26-20(37)10-19(36)24-21(38)11-22(40-30(24)26)13-3-6-16(33)17(34)7-13/h1-11,27,29,31-37H	GFWPWSNIXRDQJC-UHFFFAOYSA-N	[M+H]+	C30H20O11	single	4.4994	Flavas|Flavones	Flavonoids	Shikimates and Phenylpropanoids	False	Phenylpropanoids and polyketides	Flavonoids	Biflavonoids and polyflavonoids	Biflavonoids and polyflavonoids	5319895	8-[5,7-dihydroxy-2-(4-hydroxyphenyl)-4-oxo-3,4-dihydro-2H-1-benzopyran-3-yl]-2-(3,4-dihydroxyphenyl)-5,7-dihydroxy-1-benzopyran-4-one	UNK	UNK	UNK
1740_C18pos	558.282	8.124	UNPD21993	0.63722	Level3b=InSilico-AllDB	COc1cc(C=CC(=O)NCCCCN(CCCN)C(=O)C=Cc2cc(OC)c(O)c(OC)c2)cc(OC)c1O	QGGNKJAJWMPKIU	InChI=1S/C29H39N3O8/c1-37-22-16-20(17-23(38-2)28(22)35)8-10-26(33)31-13-5-6-14-32(15-7-12-30)27(34)11-9-21-18-24(39-3)29(36)25(19-21)40-4/h8-11,16-19,35-36H,5-7,12-15,30H2,1-4H3,(H,31,33)	QGGNKJAJWMPKIU-UHFFFAOYSA-N	[M+H]+	C29H39N3O8	single	2.9326	Polyamines	Ornithine alkaloids	Alkaloids	False	Phenylpropanoids and polyketides	Cinnamic acids and derivatives	Hydroxycinnamic acids and derivatives	Hydroxycinnamic acids and derivatives	162915123	UNK	UNK	UNK	UNK
1741_C18pos	558.282	7.927	pkonid:629099|QGGNKJAJWMPKIU-UHFFFAOYSA-N	0.66024	Level3b=InSilico-AllDB	COc1cc(C=CC(=O)NCCCCN(CCCN)C(=O)C=Cc2cc(OC)c(O)c(OC)c2)cc(OC)c1O	BWXVQEGPCYCHLB	InChI=1S/C29H39N3O8/c1-37-22-16-20(17-23(38-2)28(22)35)8-10-26(33)31-13-5-6-14-32(15-7-12-30)27(34)11-9-21-18-24(39-3)29(36)25(19-21)40-4/h8-11,16-19,35-36H,5-7,12-15,30H2,1-4H3,(H,31,33)	QGGNKJAJWMPKIU-UHFFFAOYSA-N	[M+H]+	C29H39N3O8	Isomeric	3.7729	Polyamines	Ornithine alkaloids	Alkaloids	False	Phenylpropanoids and polyketides	Cinnamic acids and derivatives	Hydroxycinnamic acids and derivatives	Hydroxycinnamic acids and derivatives	162915123	UNK	UNK	UNK	UNK
1742_C18pos	558.282	8.271	pkonid:77821|BWXVQEGPCYCHLB-UHFFFAOYSA-N	0.62896	Level3b=InSilico-AllDB	COc1cc(/C=C/C(=O)N(CCCCN)CCCN=C(O)/C=C/c2cc(OC)c(O)c(OC)c2)cc(OC)c1O	BWXVQEGPCYCHLB	InChI=1S/C29H39N3O8/c1-37-22-16-20(17-23(38-2)28(22)35)8-10-26(33)31-13-7-15-32(14-6-5-12-30)27(34)11-9-21-18-24(39-3)29(36)25(19-21)40-4/h8-11,16-19,35-36H,5-7,12-15,30H2,1-4H3,(H,31,33)/b10-8+,11-9+	BWXVQEGPCYCHLB-GFULKKFKSA-N	[M+H]+	C29H39N3O8	Isomeric	3.7729	Polyamines	Ornithine alkaloids	Alkaloids	False	Phenylpropanoids and polyketides	Cinnamic acids and derivatives	Hydroxycinnamic acids and derivatives	Hydroxycinnamic acids and derivatives	100917614	UNK	UNK	UNK	UNK
1745_C18pos	559.111	6.652	8-Hydroxy, 7-O-(4-hydroxybenzoyl)	0.57327	Level3b=InSilico-AllDB	O=C(Oc1c(O)cc2oc3c([C@H]4O[C@@H](CO)[C@H](O)[C@@H](O)[C@@H]4O)c(O)cc(O)c3c(=O)c2c1O)c1ccc(O)cc1	PEYFKSNFJYQSLW	InChI=1S/C26H22O14/c27-7-14-18(32)21(35)22(36)25(39-14)16-11(30)5-10(29)15-19(33)17-13(38-24(15)16)6-12(31)23(20(17)34)40-26(37)8-1-3-9(28)4-2-8/h1-6,14,18,21-22,25,27-32,34-36H,7H2/t14-,18-,21+,22-,25+/m0/s1	JDUHSPKUWHYNBS-VWBHAWSZSA-N	[M+H]+	C26H22O14	single	0.5176	Plant xanthones	Xanthones	Shikimates and Phenylpropanoids	True	Organoheterocyclic compounds	Benzopyrans	1-benzopyrans	Xanthones	163012468	UNK	UNK	UNK	UNK
1747_C18pos	559.201	3.987	Unknown	-2	Level5=Unknown	null	1747_C18pos	UNK	UNK	[M+Na]+	UNK	not annotated	0	UNK	UNK	UNK	UNK	UNK	UNK	UNK	UNK	UNK	UNK	UNK	UNK	UNK
175_C18neg	195.051	1.254	Gluconate	3.88	Level1=MSMSmatch	O=C(O)C(O)C(O)C(O)C(O)CO	RGHNJXZEOKUKBD	InChI=1S/C6H12O7/c7-1-2(8)3(9)4(10)5(11)6(12)13/h2-5,7-11H,1H2,(H,12,13)	RGHNJXZEOKUKBD-UHFFFAOYSA-N	[M-H]-	C6H12O7	single	-3.4931	Monosaccharides	Saccharides	Carbohydrates	False	Organic acids and derivatives	Hydroxy acids and derivatives	Medium-chain hydroxy acids and derivatives	Medium-chain hydroxy acids and derivatives	604	2,3,4,5,6-pentakis(oxidanyl)hexanoic acid	10101-21-0	UNK	UNK
1751_C18pos	561.073	6.76	Lophirone L	0.57715	Level3b=InSilico-AllDB	O=c1cc(-c2ccc(O)c(Oc3cc(O)c4c(=O)c(-c5ccc(O)cc5)coc4c3)c2)oc2cc(O)cc(O)c12	FUAOHBPCPSCSDN	InChI=1S/C30H18O10/c31-16-4-1-14(2-5-16)19-13-38-26-11-18(10-22(35)29(26)30(19)37)39-25-7-15(3-6-20(25)33)24-12-23(36)28-21(34)8-17(32)9-27(28)40-24/h1-13,31-35H	FUAOHBPCPSCSDN-UHFFFAOYSA-N	[M+Na]+	C30H18O10	single	5.5537	Flavones	Flavonoids	Shikimates and Phenylpropanoids	False	Phenylpropanoids and polyketides	Isoflavonoids	Isoflav-2-enes	Isoflavones	16083160	5,7-dihydroxy-2-[4-hydroxy-3-[5-hydroxy-3-(4-hydroxyphenyl)-4-keto-chromen-7-yl]oxy-phenyl]chromone	UNK	UNK	UNK
1758_C18pos	565.567	22.681	Unknown	-2	Level5=Unknown	null	1758_C18pos	UNK	UNK	[M+H]+	UNK	not annotated	0	UNK	UNK	UNK	UNK	UNK	UNK	UNK	UNK	UNK	UNK	UNK	UNK	UNK
1759_C18pos	565.567	26.306	Unknown	-2	Level5=Unknown	null	1759_C18pos	UNK	UNK	[M+H]+	UNK	not annotated	0	UNK	UNK	UNK	UNK	UNK	UNK	UNK	UNK	UNK	UNK	UNK	UNK	UNK
176_C18neg	195.066	9.321	5-[5-(1-Hydroxyethyl)furan-2-yl]dihydrofuran-2(3H)-one	0.5284	Level3b=InSilico-AllDB	CC(O)c1ccc(C2CCC(=O)O2)o1	FYDVPEVHFUBOJG	InChI=1S/C10H12O4/c1-6(11)7-2-3-8(13-7)9-4-5-10(12)14-9/h2-3,6,9,11H,4-5H2,1H3	APBQCQCZDOLYQU-UHFFFAOYSA-N	[M-H]-	C10H12O4	single	0.311	Arylnaphthalene and aryltetralin ligs	Ligs	Shikimates and Phenylpropanoids	False	Organoheterocyclic compounds	Benzodioxoles	UNK	Benzodioxoles	130149357	UNK	UNK	UNK	UNK
1761_C18pos	566.176	1.416	pkonid:237389|GTKIMJNHEFFKCG-UHFFFAOYSA-N	0.49532	Level3b=InSilico-AllDB	CC(=O)Oc1ccc2c(c1)C(=O)c1cc(OC3OC(C)C(O)C(O)C3OCCN=C(N)N)c(C)c(O)c1C2=O	GTKIMJNHEFFKCG	InChI=1S/C26H29N3O10/c1-10-17(39-25-24(36-7-6-29-26(27)28)23(35)20(32)11(2)37-25)9-16-18(19(10)31)22(34)14-5-4-13(38-12(3)30)8-15(14)21(16)33/h4-5,8-9,11,20,23-25,31-32,35H,6-7H2,1-3H3,(H4,27,28,29)	GTKIMJNHEFFKCG-UHFFFAOYSA-N	[M+Na]+	C26H29N3O10	single	-0.09468	Anthraquis and anthrones	Polycyclic aromatic polyketides	Polyketides	True	Benzenoids	Anthracenes	Anthraquinones	Anthraquinones	162914520	UNK	UNK	UNK	UNK
1765_C18pos	567.42	23.734	3-hydroxyechinenone3-Hydroxyechinenone3-Hydroxy-beta,beta-caroten-4-one	0.73056	Level3b=InSilico-AllDB	CC(C=CC=C(C)C=CC1=C(C)CCCC1(C)C)=CC=CC=C(C)C=CC=C(C)C=CC1=C(C)C(=O)C(O)CC1(C)C	DFNMSBYEEKBETA	InChI=1S/C40H54O2/c1-29(18-13-20-31(3)23-25-35-33(5)22-15-27-39(35,7)8)16-11-12-17-30(2)19-14-21-32(4)24-26-36-34(6)38(42)37(41)28-40(36,9)10/h11-14,16-21,23-26,37,41H,15,22,27-28H2,1-10H3	DFNMSBYEEKBETA-UHFFFAOYSA-N	[M+H]+	C40H54O2	single	10.7556	Carotenoids (C40|Î²-Î²)	Carotenoids (C40)	Terpenoids	False	Lipids and lipid-like molecules	Prenol lipids	Tetraterpenoids	Xanthophylls	25202639	UNK	UNK	UNK	UNK
1769_C18pos	569.476	26.9	3,4-Dihydroanhydrorhodovibrin	0.47073	Level3b=InSilico-AllDB	COC(C)(C)CCCC(C)=CC=CC(C)=CC=CC(C)=CC=CC=C(C)C=CC=C(C)C=CC=C(C)CCC=C(C)C	DNWNJIQHOASZFU	InChI=1S/C41H60O/c1-34(2)20-14-23-37(5)26-17-29-38(6)27-15-24-35(3)21-12-13-22-36(4)25-16-28-39(7)30-18-31-40(8)32-19-33-41(9,10)42-11/h12-13,15-18,20-22,24-31H,14,19,23,32-33H2,1-11H3	DNWNJIQHOASZFU-UHFFFAOYSA-N	[M+H]+	C41H60O	single	12.7869	Carotenoids (C40|Î¨-Î¨)	Carotenoids (C40)	Terpenoids	False	UNK	UNK	UNK	UNK	73229434	UNK	UNK	UNK	UNK
177_C18neg	195.066	6.676	(E)-form	1.00486	Level3a=InSilico-*Dioscorea*	OCC=Cc1ccc(O)cc1	PTNLHDGQWUGONS	InChI=1S/C9H10O2/c10-7-1-2-8-3-5-9(11)6-4-8/h1-6,10-11H,7H2	PTNLHDGQWUGONS-UHFFFAOYSA-N	[M+HCOO]-	C9H10O2	single	1.3977	Cinnamic acids and derivatives	Phenylpropanoids (C6-C3)	Shikimates and Phenylpropanoids	False	Phenylpropanoids and polyketides	Cinnamyl alcohols	UNK	Cinnamyl alcohols	94274	4-(3-hydroxyprop-1-enyl)phenol	3690-05-9	UNK	UNK
1773_C18pos	573.191	4.879	Scorzonoside	0.50536	Level3b=InSilico-AllDB	COc1cc(C2Oc3c(OC)cc(C=CCO)cc3C2CO)cc(OC)c1OC1OC(CO)C(O)C(O)C1O	MQDDAWSOEYTMBZ	InChI=1S/C27H34O12/c1-34-17-8-13(5-4-6-28)7-15-16(11-29)24(38-25(15)17)14-9-18(35-2)26(19(10-14)36-3)39-27-23(33)22(32)21(31)20(12-30)37-27/h4-5,7-10,16,20-24,27-33H,6,11-12H2,1-3H3	MQDDAWSOEYTMBZ-UHFFFAOYSA-N	[M+Na]+	C27H34O12	single	0.1062	Neoligs	Ligs	Shikimates and Phenylpropanoids	True	Phenylpropanoids and polyketides	2-arylbenzofuran flavonoids	UNK	2-arylbenzofuran flavonoids	162999264	UNK	UNK	UNK	UNK
1777_C18pos	575.089	6.454	5-Hydroxy-7-methoxyflavone-(4' ->O -> 8'')-4''',5'',7''-trihydroxyflavone	0.57104	Level3b=InSilico-AllDB	COc1cc(O)c2c(=O)cc(-c3ccc(Oc4c(O)cc(O)c5c(=O)cc(-c6ccc(O)cc6)oc45)cc3)oc2c1	JFUXIQKJNDWMRB	InChI=1S/C31H20O10/c1-38-19-10-20(33)28-22(35)13-25(40-27(28)11-19)16-4-8-18(9-5-16)39-30-24(37)12-21(34)29-23(36)14-26(41-31(29)30)15-2-6-17(32)7-3-15/h2-14,32-34,37H,1H3	JFUXIQKJNDWMRB-UHFFFAOYSA-N	[M+Na]+	C31H20O10	single	5.8567	Flavones	Flavonoids	Shikimates and Phenylpropanoids	False	Phenylpropanoids and polyketides	Flavonoids	O-methylated flavonoids	7-O-methylated flavonoids	163104549	UNK	UNK	UNK	UNK
1779_C18pos	577.278	15.013	Geldanamycin B	0.61007	Level3b=InSilico-AllDB	COC1=C2CC(C)CC(OC)C(O)C(C)C=C(C)C(OC(N)=O)C(OC)C=CC=C(C)C(=O)NC(=C2O)C(=O)C1=O	OVUNGUJCNUVCGR	InChI=1S/C29H40N2O10/c1-14-11-18-23(33)21(24(34)25(35)27(18)40-7)31-28(36)15(2)9-8-10-19(38-5)26(41-29(30)37)17(4)13-16(3)22(32)20(12-14)39-6/h8-10,13-14,16,19-20,22,26,32-33H,11-12H2,1-7H3,(H2,30,37)(H,31,36)	OQBUJSRQWFJMKD-UHFFFAOYSA-N	[M+H]+	C29H40N2O10	single	2.44777	Prege steroids	Steroids	Terpenoids	False	Lipids and lipid-like molecules	Steroids and steroid derivatives	Pregnane steroids	Gluco/mineralocorticoids, progestogins and derivatives	156602998	UNK	UNK	UNK	UNK
178_C18neg	195.066	9.534	Isosafrol glycol	0.53811	Level3b=InSilico-AllDB	CC(O)C(O)c1ccc2c(c1)OCO2	OXOYFOKGDOZNLQ	InChI=1S/C10H12O4/c1-6(11)10(12)7-2-3-8-9(4-7)14-5-13-8/h2-4,6,10-12H,5H2,1H3	YIRAEUKOPKEBHB-UHFFFAOYSA-N	[M-H]-	C10H12O4	Chromatographic split	1.20222	2-pyrone derivatives	Cyclic polyketides	Polyketides	False	Organoheterocyclic compounds	Pyrans	Pyranones and derivatives	Pyranones and derivatives	6454417	UNK	UNK	UNK	UNK
1781_C18pos	579.294	16.328	UNPD202355	0.65371	Level3b=InSilico-AllDB	CCCCCC(=O)C1=C(O)C(C)(CC=C(C)C)C(O)=C(Cc2c(O)cc(OC)c(C(=O)CCCCC)c2O)C1=O	PRHBNKNLOZFUEA	InChI=1S/C32H44O8/c1-7-9-11-13-22(33)26-25(40-6)18-24(35)20(28(26)36)17-21-29(37)27(23(34)14-12-10-8-2)31(39)32(5,30(21)38)16-15-19(3)4/h15,18,35-36,38-39H,7-14,16-17H2,1-6H3	AJAQJJRBPUMZJF-UHFFFAOYSA-N	[M+Na]+	C32H44O8	single	5.3244	Aplysiatoxins	Macrolides	Polyketides	False	Benzenoids	Benzene and substituted derivatives	Benzylethers	Benzylethers	UNK	UNK	UNK	UNK	UNK
1782_C18pos	579.294	15.942	UNPD202355	0.63119	Level3b=InSilico-AllDB	CCCCCC(=O)C1=C(O)C(C)(CC=C(C)C)C(O)=C(Cc2c(O)cc(OC)c(C(=O)CCCCC)c2O)C1=O	SPZHJBKBGWRCBH	InChI=1S/C32H44O8/c1-7-9-11-13-22(33)26-25(40-6)18-24(35)20(28(26)36)17-21-29(37)27(23(34)14-12-10-8-2)31(39)32(5,30(21)38)16-15-19(3)4/h15,18,35-36,38-39H,7-14,16-17H2,1-6H3	AJAQJJRBPUMZJF-UHFFFAOYSA-N	[M+Na]+	C32H44O8	single	5.2052	Bufadienolides	Steroids	Terpenoids	False	Lipids and lipid-like molecules	Steroids and steroid derivatives	Steroid lactones	Bufanolides and derivatives	UNK	UNK	UNK	UNK	UNK
1785_C18pos	580.515	24.842	Unknown	-2	Level5=Unknown	null	1785_C18pos	UNK	UNK	[M+H]+	UNK	not annotated	0	UNK	UNK	UNK	UNK	UNK	UNK	UNK	UNK	UNK	UNK	UNK	UNK	UNK
1786_C18pos	582.177	5.387	2-amino-4-({1-[(carboxymethyl)-C-hydroxycarbonimidoyl]-2-{[1-(3,5-dihydroxyphenyl)-2-hydroxy-2-(3-hydroxy-4-methoxyphenyl)ethyl]sulfanyl}ethyl}-C-hydroxycarbonimidoyl)butanoic acid	0.57243	Level3b=InSilico-AllDB	COc1ccc(C(O)C(SCC(N=C(O)CCC(N)C(=O)O)C(O)=NCC(=O)O)c2cc(O)cc(O)c2)cc1O	HRRMDWQGKZZZQR	InChI=1S/C25H31N3O11S/c1-39-19-4-2-12(8-18(19)31)22(35)23(13-6-14(29)9-15(30)7-13)40-11-17(24(36)27-10-21(33)34)28-20(32)5-3-16(26)25(37)38/h2,4,6-9,16-17,22-23,29-31,35H,3,5,10-11,26H2,1H3,(H,27,36)(H,28,32)(H,33,34)(H,37,38)	HRRMDWQGKZZZQR-UHFFFAOYSA-N	[M+H]+	C25H31N3O11S	single	1.8782	UNK	UNK	UNK	UNK	UNK	UNK	UNK	UNK	131838323	UNK	UNK	UNK	UNK
1789_C18pos	583.415	23.333	Unknown	-2	Level5=Unknown	null	1789_C18pos	UNK	UNK	[M+H]+	UNK	not annotated	0	UNK	UNK	UNK	UNK	UNK	UNK	UNK	UNK	UNK	UNK	UNK	UNK	UNK
179_C18neg	195.066	8.655	Unknown	-2	Level5=Unknown	null	179_C18neg	UNK	UNK	[M-H]-	UNK	not annotated	0	UNK	UNK	UNK	UNK	UNK	UNK	UNK	UNK	UNK	UNK	UNK	UNK	UNK
179_C18pos	147.029	2.15	(2R)-2-hydroxypentanedioate	0.8538	Level3a=InSilico-*Dioscorea*	O=C(O)CCC(O)C(=O)O	HWXBTNAVRSUOJR	InChI=1S/C5H8O5/c6-3(5(9)10)1-2-4(7)8/h3,6H,1-2H2,(H,7,8)(H,9,10)	HWXBTNAVRSUOJR-UHFFFAOYSA-N	[M+H]+	C5H8O5	single	-0.7033	Dicarboxylic acids	Fatty Acids and Conjugates	Fatty acids	False	Organic acids and derivatives	Hydroxy acids and derivatives	Short-chain hydroxy acids and derivatives	Short-chain hydroxy acids and derivatives	43	2-hydroxypentanedioic acid	13095-48-2	C02630	CHEBI:17084
1790_C18pos	583.415	17.908	AdonixanthinDoradexanthin	1.0291	Level3a=InSilico-*Alcaligenaceae*	CC(C=CC=C(C)C=CC1=C(C)CC(O)CC1(C)C)=CC=CC=C(C)C=CC=C(C)C=CC1=C(C)C(=O)C(O)CC1(C)C	YECXHLPYMXGEBI	InChI=1S/C40H54O3/c1-28(17-13-19-30(3)21-23-35-32(5)25-34(41)26-39(35,7)8)15-11-12-16-29(2)18-14-20-31(4)22-24-36-33(6)38(43)37(42)27-40(36,9)10/h11-24,34,37,41-42H,25-27H2,1-10H3	YECXHLPYMXGEBI-UHFFFAOYSA-N	[M+H]+	C40H54O3	Chromatographic split	9.7264	Carotenoids (C40|Î²-Î²)	Carotenoids (C40)	Terpenoids	False	UNK	UNK	UNK	UNK	25202172	UNK	UNK	UNK	UNK
1791_C18pos	584.422	23.285	Unknown	-2	Level5=Unknown	null	1791_C18pos	UNK	UNK	[M+H]+	UNK	not annotated	0	UNK	UNK	UNK	UNK	UNK	UNK	UNK	UNK	UNK	UNK	UNK	UNK	UNK
1797_C18pos	587.502	25.296	Unknown	-2	Level5=Unknown	null	1797_C18pos	UNK	UNK	[M+H]+	UNK	not annotated	0	UNK	UNK	UNK	UNK	UNK	UNK	UNK	UNK	UNK	UNK	UNK	UNK	UNK
180_C18pos	147.044	7.426	2H-1-Benzopyran-2-one	0.99097	Level3a=InSilico-*Dioscorea*	O=c1ccc2ccccc2o1	ZYGHJZDHTFUPRJ	InChI=1S/C9H6O2/c10-9-6-5-7-3-1-2-4-8(7)11-9/h1-6H	ZYGHJZDHTFUPRJ-UHFFFAOYSA-N	[M+H]+	C9H6O2	Isomeric	1.793	Simple coumarins	Coumarins	Shikimates and Phenylpropanoids	False	Phenylpropanoids and polyketides	Coumarins and derivatives	UNK	Coumarins and derivatives	323	coumarin	91-64-5	C05851	CHEBI:28794
1800_C18pos	587.549	22.823	low score: UNPD82482	-0.91	Level4=MSMSanalog	CCCCCCCC/C=C\CCCCCCCCCCCCCCCCCCCCCc1cc(OC)cc(OC)c1O	ROMXWRKZMYBQRR	InChI=1S/C39H70O3/c1-4-5-6-7-8-9-10-11-12-13-14-15-16-17-18-19-20-21-22-23-24-25-26-27-28-29-30-31-32-33-36-34-37(41-2)35-38(42-3)39(36)40/h11-12,34-35,40H,4-10,13-33H2,1-3H3/b12-11-	ROMXWRKZMYBQRR-QXMHVHEDSA-N	[M+H]+	C39H70O3	single	13.0607	Catechols with side chains	Aromatic polyketides	Polyketides	False	Benzenoids	Phenols	Methoxyphenols	Methoxyphenols	101630928	UNK	UNK	UNK	UNK
1802_C18pos	589.207	1.351	Unknown	-2	Level5=Unknown	null	1802_C18pos	UNK	UNK	[M+Na]+	UNK	not annotated	0	UNK	UNK	UNK	UNK	UNK	UNK	UNK	UNK	UNK	UNK	UNK	UNK	UNK
1804_C18pos	591.499	25.016	DG(16:0/16:0/0:0)	0.69408	Level3b=InSilico-AllDB	CCCCCCCCCCCCCCCC(=O)OC[C@H](CO)OC(=O)CCCCCCCCCCCCCCC	JEJLGIQLPYYGEE	InChI=1S/C35H68O5/c1-3-5-7-9-11-13-15-17-19-21-23-25-27-29-34(37)39-32-33(31-36)40-35(38)30-28-26-24-22-20-18-16-14-12-10-8-6-4-2/h33,36H,3-32H2,1-2H3/t33-/m0/s1	JEJLGIQLPYYGEE-XIFFEERXSA-N	[M+Na]+	C35H68O5	single	10.3963	Diacylglycerols	Glycerolipids	Fatty acids	False	Lipids and lipid-like molecules	Glycerolipids	Diradylglycerols	1,2-diacylglycerols	644078	palmitic acid [(2S)-2-hexadecanoyloxy-3-hydroxy-propyl] ester	UNK	UNK	CHEBI:82929
181_C18pos	147.044	6.984	2H-1-Benzopyran-2-one	0.94869	Level3a=InSilico-*Dioscorea*	O=c1ccc2ccccc2o1	ZYGHJZDHTFUPRJ	InChI=1S/C9H6O2/c10-9-6-5-7-3-1-2-4-8(7)11-9/h1-6H	ZYGHJZDHTFUPRJ-UHFFFAOYSA-N	[M+H]+	C9H6O2	Isomeric	1.793	Simple coumarins	Coumarins	Shikimates and Phenylpropanoids	False	Phenylpropanoids and polyketides	Coumarins and derivatives	UNK	Coumarins and derivatives	323	coumarin	91-64-5	C05851	CHEBI:28794
1812_C18pos	595.167	8.606	Kaempferol 3-O-glucosyl-(1->2)-rhamnoside	0.60346	Level3b=InSilico-AllDB	CC1OC(Oc2c(-c3ccc(O)cc3)oc3cc(O)cc(O)c3c2=O)C(OC2OC(CO)C(O)C(O)C2O)C(O)C1O	BCNBWICEIXAVQF	InChI=1S/C27H30O15/c1-9-17(32)21(36)25(42-26-22(37)20(35)18(33)15(8-28)40-26)27(38-9)41-24-19(34)16-13(31)6-12(30)7-14(16)39-23(24)10-2-4-11(29)5-3-10/h2-7,9,15,17-18,20-22,25-33,35-37H,8H2,1H3	BCNBWICEIXAVQF-UHFFFAOYSA-N	[M+H]+	C27H30O15	single	-1.3927	Flavonols	Flavonoids	Shikimates and Phenylpropanoids	True	Phenylpropanoids and polyketides	Flavonoids	Flavonoid glycosides	Flavonoid-3-O-glycosides	74978069	Kemp-glu-rham	UNK	UNK	UNK
182_C18neg	197.046	5.741	3',5'-Di-Me ether	0.49686	Level3b=InSilico-AllDB	COc1cc(C(=O)OCC2OC(O)C(O)C(O)C2O)cc(OC)c1O	RBSWIJOTZSNHNH	InChI=1S/C15H20O10/c1-22-7-3-6(4-8(23-2)10(7)16)14(20)24-5-9-11(17)12(18)13(19)15(21)25-9/h3-4,9,11-13,15-19,21H,5H2,1-2H3	RBSWIJOTZSNHNH-UHFFFAOYSA-N	[M-C6H10O5-H]-	C15H20O10	single	-1.6339	Simple phenolic acids	Phenolic acids (C6-C1)	Shikimates and Phenylpropanoids	True	Phenylpropanoids and polyketides	Tannins	Hydrolyzable tannins	Hydrolyzable tannins	UNK	UNK	UNK	UNK	UNK
182_C18pos	147.044	6.495	2H-1-Benzopyran-2-one	0.93621	Level3a=InSilico-*Dioscorea*	O=c1ccc2ccccc2o1	ZYGHJZDHTFUPRJ	InChI=1S/C9H6O2/c10-9-6-5-7-3-1-2-4-8(7)11-9/h1-6H	ZYGHJZDHTFUPRJ-UHFFFAOYSA-N	[M+H]+	C9H6O2	Isomeric	1.793	Simple coumarins	Coumarins	Shikimates and Phenylpropanoids	False	Phenylpropanoids and polyketides	Coumarins and derivatives	UNK	Coumarins and derivatives	323	coumarin	91-64-5	C05851	CHEBI:28794
1820_C18pos	597.522	20.617	Erythrodiol 3-decanoate	0.61549	Level3b=InSilico-AllDB	CCCCCCCCCC(=O)OC1CCC2(C)C(CCC3(C)C2CC=C2C4CC(C)(C)CCC4(CO)CCC23C)C1(C)C	GFJZQJRUULUPGX	InChI=1S/C40H68O3/c1-9-10-11-12-13-14-15-16-34(42)43-33-20-21-37(6)31(36(33,4)5)19-22-39(8)32(37)18-17-29-30-27-35(2,3)23-25-40(30,28-41)26-24-38(29,39)7/h17,30-33,41H,9-16,18-28H2,1-8H3	GFJZQJRUULUPGX-UHFFFAOYSA-N	[M+H]+	C40H68O3	single	10.8329	Oleae triterpenoids	Triterpenoids	Terpenoids	False	Lipids and lipid-like molecules	Prenol lipids	Triterpenoids	Triterpenoids	131751570	[8a-(hydroxymethyl)-4,4,6a,6b,11,11,14b-heptamethyl-1,2,3,4a,5,6,7,8,9,10,12,12a,14,14a-tetradecahydropicen-3-yl] decanoate	UNK	UNK	UNK
1825_C18pos	600.418	22.944	3-benzyl-6,9,12,15-tetrakis(butan-2-yl)-1,4,7,10,13-pentaazacyclopentadeca-1,4,7,10,13-pentaene-2,5,8,11,14-pentol	0.4644	Level3b=InSilico-AllDB	CCC(C)C1N=C(O)C(Cc2ccccc2)N=C(O)C(C(C)CC)N=C(O)C(C(C)CC)N=C(O)C(C(C)CC)N=C1O	BKQUQGAKNSXOHH	InChI=1S/C33H53N5O5/c1-9-19(5)25-30(40)34-24(18-23-16-14-13-15-17-23)29(39)35-26(20(6)10-2)31(41)37-28(22(8)12-4)33(43)38-27(21(7)11-3)32(42)36-25/h13-17,19-22,24-28H,9-12,18H2,1-8H3,(H,34,40)(H,35,39)(H,36,42)(H,37,41)(H,38,43)	BKQUQGAKNSXOHH-UHFFFAOYSA-N	[M+H]+	C33H53N5O5	single	7.0526	UNK	UNK	UNK	False	Organic acids and derivatives	Carboxylic acids and derivatives	Amino acids, peptides, and analogues	Cyclic peptides	75074142	UNK	UNK	UNK	UNK
1826_C18pos	600.419	22.6	Unknown	-2	Level5=Unknown	null	1826_C18pos	UNK	UNK	[M+H]+	UNK	not annotated	0	UNK	UNK	UNK	UNK	UNK	UNK	UNK	UNK	UNK	UNK	UNK	UNK	UNK
1829_C18pos	601.086	6.648	low score: Procyanidin B2	-0.87	Level4=MSMSanalog	Oc1cc(O)c2c(c1)O[C@H](c1ccc(O)c(O)c1)[C@H](O)[C@H]2c1c(O)cc(O)c2c1O[C@H](c1ccc(O)c(O)c1)[C@H](O)C2	XFZJEEAOWLFHDH	InChI=1S/C30H26O12/c31-13-7-20(37)24-23(8-13)41-29(12-2-4-16(33)19(36)6-12)27(40)26(24)25-21(38)10-17(34)14-9-22(39)28(42-30(14)25)11-1-3-15(32)18(35)5-11/h1-8,10,22,26-29,31-40H,9H2/t22-,26-,27-,28-,29-/m1/s1	XFZJEEAOWLFHDH-NFJBMHMQSA-N	[M+Na]+	C30H26O12	single	2.995	Proanthocyanins	Flavonoids	Shikimates and Phenylpropanoids	False	Phenylpropanoids and polyketides	Flavonoids	Biflavonoids and polyflavonoids	Biflavonoids and polyflavonoids	122738	Proanthocyanidin B2	29947-04-4	C17639	CHEBI:75632
183_C18pos	147.044	8.255	2H-1-Benzopyran-2-one	0.94885	Level3a=InSilico-*Dioscorea*	O=c1ccc2ccccc2o1	ZYGHJZDHTFUPRJ	InChI=1S/C9H6O2/c10-9-6-5-7-3-1-2-4-8(7)11-9/h1-6H	ZYGHJZDHTFUPRJ-UHFFFAOYSA-N	[M+H]+	C9H6O2	Isomeric	1.793	Simple coumarins	Coumarins	Shikimates and Phenylpropanoids	False	Phenylpropanoids and polyketides	Coumarins and derivatives	UNK	Coumarins and derivatives	323	coumarin	91-64-5	C05851	CHEBI:28794
1830_C18pos	601.313	19.416	Na salt	0.59557	Level3b=InSilico-AllDB	CN=C(O)C(C)C1C(=O)C(=C(O)C=CC(C)=CC(C)C2OC3(C)OC(C=CC34CO4)C2C)C(=O)N1C1CCC(O)C(C)O1	KVTPRMVXYZKLIG	InChI=1S/C32H44N2O9/c1-16(14-17(2)28-18(3)23-12-13-32(15-40-32)31(6,42-23)43-28)8-9-22(36)25-27(37)26(19(4)29(38)33-7)34(30(25)39)24-11-10-21(35)20(5)41-24/h8-9,12-14,17-21,23-24,26,28,35-36H,10-11,15H2,1-7H3,(H,33,38)	KVTPRMVXYZKLIG-UHFFFAOYSA-N	[M+H]+	C32H44N2O9	single	3.3004	3-oligoenoyltetramic acids	Linear polyketides	Polyketides	True	Organic oxygen compounds	Organooxygen compounds	Ethers	Ketals	54719009	2-[4-[6-(2,5-dimethylspiro[4,9-dioxabicyclo[3.3.1]non-7-ene-6,2'-oxirane]-3-yl)-1-hydroxy-4-methyl-hepta-2,4-dienylidene]-1-(5-hydroxy-6-methyl-tetrahydropyran-2-yl)-3,5-diketo-pyrrolidin-2-yl]-N-methyl-propionamide	UNK	UNK	UNK
1839_C18pos	607.292	23.159	Scutianine K	0.64315	Level3b=InSilico-AllDB	CC(C)C1Oc2ccc(cc2)C=CN=C(O)C(C(O)c2ccccc2)N=C(O)C1N=C(O)C(Cc1ccccc1)N(C)C	YCOHIMQJGPGODE	InChI=1S/C34H40N4O5/c1-22(2)31-29(37-32(40)27(38(3)4)21-24-11-7-5-8-12-24)34(42)36-28(30(39)25-13-9-6-10-14-25)33(41)35-20-19-23-15-17-26(43-31)18-16-23/h5-20,22,27-31,39H,21H2,1-4H3,(H,35,41)(H,36,42)(H,37,40)	YCOHIMQJGPGODE-UHFFFAOYSA-N	[M+Na]+	C34H40N4O5	single	5.5875	UNK	UNK	Alkaloids	False	Organic acids and derivatives	Carboxylic acids and derivatives	Amino acids, peptides, and analogues	Cyclic peptides	590509	2-(dimethylamino)-N-[6-[hydroxy(phenyl)methyl]-10-isopropyl-5,8-diketo-11-oxa-4,7-diazabicyclo[10.2.2]hexadeca-1(14),2,12,15-tetraen-9-yl]-3-phenyl-propionamide	UNK	UNK	UNK
184_C18pos	147.044	7.256	1H-Indene-1,2(3H)-dione	1.1	Level3=InSilico-MSP	O=C1Cc2ccccc2C1=O	WFFZGYRTVIPBFN	InChI=1S/C9H6O2/c10-8-5-6-3-1-2-4-7(6)9(8)11/h1-4H,5H2	WFFZGYRTVIPBFN-UHFFFAOYSA-N	[M+H]+	C9H6O2	single	0.9945	Anthraquis and anthrones	Polycyclic aromatic polyketides	Polyketides	False	Benzenoids	Indanes	Indanones	Indanones	123358	3H-indene-1,2-dione	606-23-5	UNK	UNK
1840_C18pos	607.292	23.437	Unknown	-2	Level5=Unknown	null	1840_C18pos	UNK	UNK	[M+Na]+	UNK	not annotated	0	UNK	UNK	UNK	UNK	UNK	UNK	UNK	UNK	UNK	UNK	UNK	UNK	UNK
1841_C18pos	607.434	24.657	Unknown	-2	Level5=Unknown	null	1841_C18pos	UNK	UNK	[M+H]+	UNK	not annotated	0	UNK	UNK	UNK	UNK	UNK	UNK	UNK	UNK	UNK	UNK	UNK	UNK	UNK
185_C18neg	199.134	8.963	UNPD138249	0.56803	Level3b=InSilico-AllDB	CC1OC1CCCCCCCC(=O)O	UBQWCIUBVCDWPN	InChI=1S/C11H20O3/c1-9-10(14-9)7-5-3-2-4-6-8-11(12)13/h9-10H,2-8H2,1H3,(H,12,13)	UBQWCIUBVCDWPN-UHFFFAOYSA-N	[M-H]-	C11H20O3	single	2.589	Epoxy fatty acids	Fatty Acids and Conjugates	Fatty acids	False	Lipids and lipid-like molecules	Fatty Acyls	Fatty acids and conjugates	Medium-chain fatty acids	19895968	8-(3-methyloxiran-2-yl)caprylic acid	UNK	UNK	UNK
185_C18pos	147.044	7.842	Unknown	-2	Level5=Unknown	null	185_C18pos	UNK	UNK	[M+H]+	UNK	not annotated	0	UNK	UNK	UNK	UNK	UNK	UNK	UNK	UNK	UNK	UNK	UNK	UNK	UNK
1854_C18pos	611.162	7.455	rutin	3.83	Level1=MSMSmatch	C[C@@H]1O[C@@H](OC[C@H]2O[C@@H](Oc3c(-c4ccc(O)c(O)c4)oc4cc(O)cc(O)c4c3=O)[C@H](O)[C@@H](O)[C@@H]2O)[C@H](O)[C@H](O)[C@H]1O	IKGXIBQEEMLURG	InChI=1S/C27H30O16/c1-8-17(32)20(35)22(37)26(40-8)39-7-15-18(33)21(36)23(38)27(42-15)43-25-19(34)16-13(31)5-10(28)6-14(16)41-24(25)9-2-3-11(29)12(30)4-9/h2-6,8,15,17-18,20-23,26-33,35-38H,7H2,1H3/t8-,15+,17-,18+,20+,21-,22+,23+,26+,27-/m0/s1	IKGXIBQEEMLURG-NVPNHPEKSA-N	[M+H]+	C27H30O16	Chromatographic split	-1.6871	Flavonols	Flavonoids	Shikimates and Phenylpropanoids	True	Phenylpropanoids and polyketides	Flavonoids	Flavonoid glycosides	Flavonoid-3-O-glycosides	5280805	Venoruton (TN)	164535-43-7	C05625	CHEBI:28527
1855_C18pos	611.468	21.813	DG(14:0/0:0/20:4n6)	0.64255	Level3b=InSilico-AllDB	CCCCCC=CCC=CCC=CCC=CCCCC(=O)OCC(O)COC(=O)CCCCCCCCCCCCC	JIURWVHBFVDYBH	InChI=1S/C37H64O5/c1-3-5-7-9-11-13-15-16-17-18-19-20-22-24-26-28-30-32-37(40)42-34-35(38)33-41-36(39)31-29-27-25-23-21-14-12-10-8-6-4-2/h11,13,16-17,19-20,24,26,35,38H,3-10,12,14-15,18,21-23,25,27-34H2,1-2H3	JIURWVHBFVDYBH-UHFFFAOYSA-N	[M+Na]+	C37H64O5	single	10.2805	Triacylglycerols	Glycerolipids	Fatty acids	False	Lipids and lipid-like molecules	Fatty Acyls	Eicosanoids	Other hydroxyeicosapolyenoic acids	UNK	UNK	UNK	UNK	UNK
186_C18neg	201.077	6.111	2,3-O-Isopropylidene	0.48733	Level3b=InSilico-AllDB	CC1(C)OC2C3OCC(O)C(O3)C2O1	ZYCMODXMPQDLHH	InChI=1S/C9H14O5/c1-9(2)13-6-5-4(10)3-11-8(12-5)7(6)14-9/h4-8,10H,3H2,1-2H3	ZYCMODXMPQDLHH-UHFFFAOYSA-N	[M-H]-	C9H14O5	single	-0.3775	UNK	UNK	UNK	False	Organoheterocyclic compounds	Oxepanes	UNK	Oxepanes	15612585	UNK	UNK	UNK	UNK
1860_C18pos	613.386	24.025	3'-Dehydrouriolide	0.64518	Level3b=InSilico-AllDB	CC(C=CC=C(C)C=CC12OC1(C)CC(O)CC2(C)C)=CC=CC=C(C)C=C1C=C(CCC2C(C)=CC(=O)CC2(C)C)C(=O)O1	NGKSEVYOCARGLQ	InChI=1S/C40H52O5/c1-27(15-12-16-28(2)19-20-40-38(7,8)25-33(42)26-39(40,9)45-40)13-10-11-14-29(3)21-34-23-31(36(43)44-34)17-18-35-30(4)22-32(41)24-37(35,5)6/h10-16,19-23,33,35,42H,17-18,24-26H2,1-9H3	NGKSEVYOCARGLQ-UHFFFAOYSA-N	[M+H]+	C40H52O5	single	8.9113	Carotenoids (C40|Î²-Îµ)	Carotenoids (C40)	Terpenoids	False	UNK	UNK	UNK	UNK	73835927	UNK	UNK	UNK	UNK
1861_C18pos	613.483	23.72	pkonid:810395|VJQIPMXNHWLHEJ-UHFFFAOYSA-N	0.68749	Level3b=InSilico-AllDB	CCCCC=CCCCCCCCC(=O)OCC(CO)OC(=O)CCC=CCC=CCC=CCC=CCC=CCCCCC	BYLXXZYUDXCZFN	InChI=1S/C39H64O5/c1-3-5-7-9-11-13-15-16-17-18-19-20-21-22-24-26-28-30-32-34-39(42)44-37(35-40)36-43-38(41)33-31-29-27-25-23-14-12-10-8-6-4-2/h10-13,16-17,19-20,22,24,28,30,37,40H,3-9,14-15,18,21,23,25-27,29,31-36H2,1-2H3	VJQIPMXNHWLHEJ-UHFFFAOYSA-N	[M+H]+	C39H64O5	Chromatographic split	10.6127	Diacylglycerols	Glycerolipids	Fatty acids	False	Lipids and lipid-like molecules	Fatty Acyls	Lineolic acids and derivatives	Lineolic acids and derivatives	76040484	UNK	UNK	UNK	UNK
1863_C18pos	613.502	26.255	Unknown	-2	Level5=Unknown	null	1863_C18pos	UNK	UNK	[M+H]+	UNK	not annotated	0	UNK	UNK	UNK	UNK	UNK	UNK	UNK	UNK	UNK	UNK	UNK	UNK	UNK
1869_C18pos	615.58	24.071	Unknown	-2	Level5=Unknown	null	1869_C18pos	UNK	UNK	[M+H]+	UNK	not annotated	0	UNK	UNK	UNK	UNK	UNK	UNK	UNK	UNK	UNK	UNK	UNK	UNK	UNK
187_C18neg	202.083	1.258	Unknown	-2	Level5=Unknown	null	187_C18neg	UNK	UNK	[M-H]-	UNK	not annotated	0	UNK	UNK	UNK	UNK	UNK	UNK	UNK	UNK	UNK	UNK	UNK	UNK	UNK
1870_C18pos	617.271	15.014	Geldanamycin D	0.60212	Level3b=InSilico-AllDB	COC1=C2CC(C)CC(OC)C(O)C(C)C=C(C)C(OC(=N)O)C(OC)CC(O)C=C(C)C(O)=NC(=C2O)C(=O)C1=O	XKJMWIBJSIVCQH	InChI=1S/C29H42N2O11/c1-13-8-18-23(34)21(24(35)25(36)27(18)41-7)31-28(37)16(4)11-17(32)12-20(40-6)26(42-29(30)38)15(3)10-14(2)22(33)19(9-13)39-5/h10-11,13-14,17,19-20,22,26,32-34H,8-9,12H2,1-7H3,(H2,30,38)(H,31,37)	XKJMWIBJSIVCQH-UHFFFAOYSA-N	[M+Na]+	C29H42N2O11	Chromatographic split	2.74327	Ansa macrolides	Macrolides	Polyketides	False	UNK	UNK	UNK	UNK	162814679	UNK	UNK	UNK	UNK
1875_C18pos	619.323	16.402	11-O-(2-Methylbutanoyl)	0.54837	Level3b=InSilico-AllDB	CCC(C)C(=O)OC1CC2(C)C(=CCC2C2=COC(C(C)(C)O)C(O)C2=O)C2(C)C(=O)CC3C(C)(C)C(=O)C=CC3(C)C12	CXLAOEXZZLSHMN	InChI=1S/C35H48O8/c1-10-18(2)30(40)43-21-16-34(8)20(19-17-42-29(32(5,6)41)27(39)26(19)38)11-12-22(34)35(9)25(37)15-23-31(3,4)24(36)13-14-33(23,7)28(21)35/h12-14,17-18,20-21,23,27-29,39,41H,10-11,15-16H2,1-9H3	ZTVFOVBUWCLUSO-UHFFFAOYSA-N	[M+Na]+	C35H48O8	single	6.6734	Oligomeric phloroglucinols (phlorotannins)	Phloroglucinols	Polyketides	False	Lipids and lipid-like molecules	Prenol lipids	Monoterpenoids	Aromatic monoterpenoids	77987963	UNK	UNK	UNK	UNK
1877_C18pos	620.326	16.405	pkonid:737391|SVZSFUWUMPVAOH-UHFFFAOYSA-N	0.43741	Level3b=InSilico-AllDB	COc1cc2c(c(OC)c1OC)-c1ccc(NCCCCCC(O)=NCCCOC(C)C)c(=O)cc1C(N=C(C)O)CC2	CISVREYUELBLRR	InChI=1S/C33H47N3O7/c1-21(2)43-18-10-17-35-30(39)11-8-7-9-16-34-27-15-13-24-25(20-28(27)38)26(36-22(3)37)14-12-23-19-29(40-4)32(41-5)33(42-6)31(23)24/h13,15,19-21,26H,7-12,14,16-18H2,1-6H3,(H,34,38)(H,35,39)(H,36,37)	SVZSFUWUMPVAOH-UHFFFAOYSA-N	[M+Na]+	C33H47N3O7	single	2.8733	UNK	UNK	UNK	False	Organic acids and derivatives	Carboxylic acids and derivatives	Amino acids, peptides, and analogues	Dipeptides	110210253	UNK	UNK	UNK	UNK
1878_C18pos	620.394	18.736	pkonid:124832|DANDLZOYFYDBPA-UHFFFAOYSA-N	0.64139	Level3b=InSilico-AllDB	COc1cc2c(cc1O)C(CCCO)C#CC1(CCC(CCC3CC4CCC(=O)CC4NC34CCCCC4)CC1O)C(=O)CC2	DANDLZOYFYDBPA	InChI=1S/C38H53NO6/c1-45-34-22-27-9-12-35(43)37(18-14-26(6-5-19-40)31(27)24-33(34)42)17-13-25(20-36(37)44)7-10-29-21-28-8-11-30(41)23-32(28)39-38(29)15-3-2-4-16-38/h22,24-26,28-29,32,36,39-40,42,44H,2-13,15-17,19-21,23H2,1H3	DANDLZOYFYDBPA-UHFFFAOYSA-N	[M+H]+	C38H53NO6	single	5.7534	UNK	UNK	UNK	UNK	Organoheterocyclic compounds	Azaspirodecane derivatives	UNK	Azaspirodecane derivatives	162825050	UNK	UNK	UNK	UNK
1879_C18pos	621.272	22.225	Unknown	-2	Level5=Unknown	null	1879_C18pos	UNK	UNK	[M+H]+	UNK	not annotated	0	UNK	UNK	UNK	UNK	UNK	UNK	UNK	UNK	UNK	UNK	UNK	UNK	UNK
188_C18neg	203.02	2.142	pkonid:787901|UVMFWZNGJSOHJM-UHFFFAOYSA-N	0.58563	Level3b=InSilico-AllDB	COC(=O)C(O)(CC(=O)O)CC(=O)O	HCVBQXINVUFVCE	InChI=1S/C7H10O7/c1-14-6(12)7(13,2-4(8)9)3-5(10)11/h13H,2-3H2,1H3,(H,8,9)(H,10,11)	HCVBQXINVUFVCE-UHFFFAOYSA-N	[M-H]-	C7H10O7	single	-1.1601	Hydroxy fatty acids	Fatty Acids and Conjugates	Fatty acids	False	Organic acids and derivatives	Carboxylic acids and derivatives	Tricarboxylic acids and derivatives	Tricarboxylic acids and derivatives	12566215	3-carbomethoxy-3-hydroxy-glutaric acid	UNK	UNK	UNK
1882_C18pos	622.409	17.984	pkonid:940839|YNUKOUNQMKPOBD-UHFFFAOYSA-N	0.61993	Level3b=InSilico-AllDB	CNCc1cc(O)cc(C2CC3(C)C(C(O)CC4(C)C3CCC3=C(C(C)CC(O)C5OC5(C)C)C(=O)CC34C)C(C)(C)C2=O)c1	YNUKOUNQMKPOBD	InChI=1S/C38H55NO6/c1-20(12-26(41)33-35(4,5)45-33)30-25-10-11-29-36(6)16-24(22-13-21(19-39-9)14-23(40)15-22)32(44)34(2,3)31(36)28(43)18-38(29,8)37(25,7)17-27(30)42/h13-15,20,24,26,28-29,31,33,39-41,43H,10-12,16-19H2,1-9H3	YNUKOUNQMKPOBD-UHFFFAOYSA-N	[M+H]+	C38H55NO6	single	5.8378	Dammarane and Protostane triterpenoids	Triterpenoids	Terpenoids	False	Lipids and lipid-like molecules	Prenol lipids	Triterpenoids	Triterpenoids	163030076	UNK	UNK	UNK	UNK
1883_C18pos	622.432	14.506	Myxovirescin N1	0.62173	Level3b=InSilico-AllDB	CCCC1OC(=O)C(C)CC(C)CCCCC(=O)CCCC(CC)C=CC=C2CCC(OC2OC)C(O)CC(O)CN=C1O	XBCIYABRDRCSKY	InChI=1S/C35H59NO8/c1-6-12-32-33(40)36-23-29(38)22-30(39)31-20-19-27(35(42-5)44-31)16-10-14-26(7-2)15-11-18-28(37)17-9-8-13-24(3)21-25(4)34(41)43-32/h10,14,16,24-26,29-32,35,38-39H,6-9,11-13,15,17-23H2,1-5H3,(H,36,40)	XBCIYABRDRCSKY-UHFFFAOYSA-N	[M+H]+	C35H59NO8	single	6.4027	Lactam bearing macrolide lactones	Macrolides	Polyketides	True	UNK	UNK	UNK	UNK	163016694	UNK	UNK	UNK	UNK
1885_C18pos	623.537	20.743	11-Ketone, 3-dodecanoyl	0.62683	Level3b=InSilico-AllDB	CCCCCCCCCCCC(=O)OC1CCC2(C)C(CCC3(C)C2C(=O)C=C2C4CC(C)(C)CCC4(C)CCC23C)C1(C)C	UVQHVMBGUVZFJI	InChI=1S/C42H70O3/c1-10-11-12-13-14-15-16-17-18-19-35(44)45-34-21-22-40(7)33(38(34,4)5)20-23-42(9)36(40)32(43)28-30-31-29-37(2,3)24-25-39(31,6)26-27-41(30,42)8/h28,31,33-34,36H,10-27,29H2,1-9H3	UVQHVMBGUVZFJI-UHFFFAOYSA-N	[M+H]+	C42H70O3	single	11.8197	Oleae triterpenoids	Triterpenoids	Terpenoids	False	Lipids and lipid-like molecules	Prenol lipids	Triterpenoids	Triterpenoids	162989782	UNK	UNK	UNK	UNK
1886_C18pos	624.199	1.206	pkonid:130941|DEIWOTCKEMMQCU-UHFFFAOYSA-N	0.5494	Level3b=InSilico-AllDB	CC(=O)c1c(O)c(C)c(O)c2c1OC1=CC(=O)C(=C(C)NCCS(=O)(=O)N3CC4CC(C3)c3cccc(=O)n3C4)C(=O)C12C	DEIWOTCKEMMQCU	InChI=1S/C31H33N3O9S/c1-15-27(38)25(17(3)35)29-26(28(15)39)31(4)22(43-29)11-21(36)24(30(31)40)16(2)32-8-9-44(41,42)33-12-18-10-19(14-33)20-6-5-7-23(37)34(20)13-18/h5-7,11,18-19,32,38-39H,8-10,12-14H2,1-4H3	DEIWOTCKEMMQCU-UHFFFAOYSA-N	[M+H]+	C31H33N3O9S	single	1.76902	UNK	UNK	Polyketides	False	Alkaloids and derivatives	Lupin alkaloids	Cytisine and derivatives	Cytisine and derivatives	163089911	UNK	UNK	UNK	UNK
1888_C18pos	624.675	1.36	Unknown	-2	Level5=Unknown	null	1888_C18pos	UNK	UNK	[M+2H]2+	UNK	not annotated	0	UNK	UNK	UNK	UNK	UNK	UNK	UNK	UNK	UNK	UNK	UNK	UNK	UNK
1889_C18pos	625.171	1.35	isorhamnetin 3-O-robinobioside	0.57206	Level3b=InSilico-AllDB	COc1cc(-c2oc3cc(O)cc(O)c3c(=O)c2OC2OC(COC3OC(C)C(O)C(O)C3O)C(O)C(O)C2O)ccc1O	UIDGLYUNOUKLBM	InChI=1S/C28H32O16/c1-9-18(32)21(35)23(37)27(41-9)40-8-16-19(33)22(36)24(38)28(43-16)44-26-20(34)17-13(31)6-11(29)7-15(17)42-25(26)10-3-4-12(30)14(5-10)39-2/h3-7,9,16,18-19,21-24,27-33,35-38H,8H2,1-2H3	UIDGLYUNOUKLBM-UHFFFAOYSA-N	[M+H]+	C28H32O16	single	-1.3841	Flavonols	Flavonoids	Shikimates and Phenylpropanoids	True	Phenylpropanoids and polyketides	Flavonoids	Flavonoid glycosides	Flavonoid-3-O-glycosides	6223069	Isorhamnetin 3-robinobioside	UNK	UNK	UNK
189_C18pos	147.113	1.046	L-Lysine	0.63924	Level3b=InSilico-AllDB	NCCCCC(N)C(=O)O	KDXKERNSBIXSRK	InChI=1S/C6H14N2O2/c7-4-2-1-3-5(8)6(9)10/h5H,1-4,7-8H2,(H,9,10)	KDXKERNSBIXSRK-UHFFFAOYSA-N	[M+H]+	C6H14N2O2	single	-0.4727	Aminoacids	Small peptides	Amino acids and Peptides	False	Organic acids and derivatives	Carboxylic acids and derivatives	Amino acids, peptides, and analogues	D-alpha-amino acids	866 5248709 152743427	2,6-bis(azanyl)hexanoic acid	25104-18-1	UNK	CHEBI:25094
1890_C18pos	625.178	8.715	6-C-Rhamnopyranosylrhamnetin 3-O-glucopyranoside	0.60832	Level3b=InSilico-AllDB	COc1cc2oc(-c3ccc(O)c(O)c3)c(OC3OC(CO)C(O)C(O)C3O)c(=O)c2c(O)c1C1OC(C)C(O)C(O)C1O	GZUKYQXUDAPZLC	InChI=1S/C28H32O16/c1-8-17(32)21(36)23(38)26(41-8)16-12(40-2)6-13-15(19(16)34)20(35)27(25(42-13)9-3-4-10(30)11(31)5-9)44-28-24(39)22(37)18(33)14(7-29)43-28/h3-6,8,14,17-18,21-24,26,28-34,36-39H,7H2,1-2H3	HXSUAGOTPOGJDV-UHFFFAOYSA-N	[M+H]+	C28H32O16	single	-2.4684	Flavonols	Flavonoids	Shikimates and Phenylpropanoids	True	Phenylpropanoids and polyketides	Flavonoids	Flavonoid glycosides	Flavonoid-3-O-glycosides	74977808	UNK	UNK	UNK	UNK
1891_C18pos	625.552	21.574	Ornithine-containing lipid	0.61974	Level3b=InSilico-AllDB	CC(C)CCCCCCCCCCCC(=O)OC(CCCCCCCCCCCC(C)C)CC(O)=NC(CCCN)C(=O)O	PUZMSNPCMYUOTE	InChI=1S/C37H72N2O5/c1-31(2)24-19-15-11-7-5-9-13-17-21-26-33(30-35(40)39-34(37(42)43)27-23-29-38)44-36(41)28-22-18-14-10-6-8-12-16-20-25-32(3)4/h31-34H,5-30,38H2,1-4H3,(H,39,40)(H,42,43)	PUZMSNPCMYUOTE-UHFFFAOYSA-N	[M+H]+	C37H72N2O5	Chromatographic split	10.3311	UNK	UNK	Fatty acids	False	Organic acids and derivatives	Carboxylic acids and derivatives	Amino acids, peptides, and analogues	N-acyl-alpha amino acids	21778445	5-amino-2-[[15-methyl-3-(13-methyltetradecanoyloxy)hexadecanoyl]amino]valeric acid	UNK	UNK	UNK
1893_C18pos	626.693	1.09	low score: UNPD154273	-0.93	Level4=MSMSanalog	O=C1O/C(=C\c2cc(Br)c(O)c(Br)c2)C(c2cc(Br)c(O)c(Br)c2)=C1Cl	QALGWZXDASWFJJ	InChI=1S/C17H7Br4ClO4/c18-8-1-6(2-9(19)15(8)23)3-12-13(14(22)17(25)26-12)7-4-10(20)16(24)11(21)5-7/h1-5,23-24H/b12-3-	QALGWZXDASWFJJ-BASWHVEKSA-N	[M+H]+	C17H7Br4ClO4	single	6.6956	Pulvis	Diazotetronic acids and derivatives	Shikimates and Phenylpropanoids	False	Benzenoids	Phenols	Halophenols	O-bromophenols	11764594	(5Z)-3-chloro-5-(3,5-dibromo-4-hydroxy-benzylidene)-4-(3,5-dibromo-4-hydroxy-phenyl)furan-2-one	UNK	UNK	UNK
1894_C18pos	626.72	1.411	Unknown	-2	Level5=Unknown	null	1894_C18pos	UNK	UNK	[M+H]+	UNK	not annotated	0	UNK	UNK	UNK	UNK	UNK	UNK	UNK	UNK	UNK	UNK	UNK	UNK	UNK
19_C18neg	114.031	1.345	Unknown	-2	Level5=Unknown	null	19_C18neg	UNK	UNK	[M-H]-	UNK	not annotated	0	UNK	UNK	UNK	UNK	UNK	UNK	UNK	UNK	UNK	UNK	UNK	UNK	UNK
190_C18neg	203.083	5.786	Tryptophane	3.82	Level1=MSMSmatch	N[C@@H](Cc1c[nH]c2ccccc12)C(=O)O	QIVBCDIJIAJPQS	InChI=1S/C11H12N2O2/c12-9(11(14)15)5-7-6-13-10-4-2-1-3-8(7)10/h1-4,6,9,13H,5,12H2,(H,14,15)/t9-/m0/s1	QIVBCDIJIAJPQS-VIFPVBQESA-N	[M-H]-	C11H12N2O2	single	1.1223	Aminoacids	Small peptides	Amino acids and Peptides|Shikimates and Phenylpropanoids	False	Organoheterocyclic compounds	Indoles and derivatives	Indolyl carboxylic acids and derivatives	Indolyl carboxylic acids and derivatives	6305 6923516	(2S)-2-amino-3-(1H-indol-3-yl)propionic acid	80206-30-0	C00078	CHEBI:16828
1905_C18pos	636.424	20.3	1-[4-(3,3-dimethyloxiran-2-yl)-4-hydroxybutan-2-yl]-8-(3-hydroxyphenyl)-5-[(2-hydroxypropyl)amino]-3a,3b,6,6,9a-pentamethyl-2H,3H,3aH,3bH,4H,5H,5aH,6H,7H,8H,9H,9aH,9bH,10H,11H-cyclopenta[a]phenanthrene-2,7-dione	0.56894	Level3b=InSilico-AllDB	CC(O)CNC1CC2(C)C(CCC3=C(C(C)CC(O)C4OC4(C)C)C(=O)CC32C)C2(C)CC(c3cccc(O)c3)C(=O)C(C)(C)C12	JTGNMWOVWXQKRL	InChI=1S/C39H57NO6/c1-21(15-28(43)34-36(5,6)46-34)31-26-13-14-30-37(7)17-25(23-11-10-12-24(42)16-23)33(45)35(3,4)32(37)27(40-20-22(2)41)18-39(30,9)38(26,8)19-29(31)44/h10-12,16,21-22,25,27-28,30,32,34,40-43H,13-15,17-20H2,1-9H3	FRFLSTDPOONSRK-UHFFFAOYSA-N	[M+H]+	C39H57NO6	single	5.773	UNK	UNK	UNK	UNK	UNK	UNK	UNK	UNK	163045281	UNK	UNK	UNK	UNK
1906_C18pos	636.425	18.297	1-[4-(3,3-dimethyloxiran-2-yl)-4-hydroxybutan-2-yl]-8-{3-hydroxy-5-[(methylamino)methyl]phenyl}-3b-(2-hydroxyethyl)-3a,6,6,9a-tetramethyl-2H,3H,3aH,3bH,4H,5H,5aH,6H,7H,8H,9H,9aH,9bH,10H,11H-cyclopenta[a]phenanthrene-2,7-dione	0.59816	Level3b=InSilico-AllDB	CNCc1cc(O)cc(C2CC3(C)C(CCC4(CCO)C3CCC3=C(C(C)CC(O)C5OC5(C)C)C(=O)CC34C)C(C)(C)C2=O)c1	IRHSRKCUGBZIHB	InChI=1S/C39H57NO6/c1-22(15-28(43)34-36(4,5)46-34)32-27-9-10-31-37(6)19-26(24-16-23(21-40-8)17-25(42)18-24)33(45)35(2,3)30(37)11-12-39(31,13-14-41)38(27,7)20-29(32)44/h16-18,22,26,28,30-31,34,40-43H,9-15,19-21H2,1-8H3	IRHSRKCUGBZIHB-UHFFFAOYSA-N	[M+H]+	C39H57NO6	single	6.2295	Dammarane and Protostane triterpenoids	Triterpenoids	Terpenoids	False	Lipids and lipid-like molecules	Prenol lipids	Triterpenoids	Triterpenoids	163037386	UNK	UNK	UNK	UNK
191_C18neg	204.034	4.673	low score: XANTHURENATE	-0.41	Level4=MSMSanalog	O=C(O)c1cc(O)c2cccc(O)c2n1	FBZONXHGGPHHIY	InChI=1S/C10H7NO4/c12-7-3-1-2-5-8(13)4-6(10(14)15)11-9(5)7/h1-4,12H,(H,11,13)(H,14,15)	FBZONXHGGPHHIY-UHFFFAOYSA-N	[M-H]-	C10H7NO4	single	1.3442	Quinoline alkaloids	Anthranilic acid alkaloids	Alkaloids	False	Organoheterocyclic compounds	Quinolines and derivatives	Quinoline carboxylic acids	Quinoline carboxylic acids	5699 5280517	8-hydroxy-4-keto-1H-quinoline-2-carboxylic acid	UNK	C02470	CHEBI:10072
1911_C18pos	637.552	21.323	pkonid:437765|LPTZAZYNWAEJDH-UHFFFAOYSA-N	0.57804	Level3b=InSilico-AllDB	OCC(COCCCCCCCCC1CCC2C(C1)C1C3CCC3C21)OCCCCCCCCC1CCC2C(C1)C1C3CCC3C21	LPTZAZYNWAEJDH	InChI=1S/C43H72O3/c44-27-31(46-24-12-8-4-2-6-10-14-30-16-18-37-39(26-30)43-35-22-20-33(35)41(37)43)28-45-23-11-7-3-1-5-9-13-29-15-17-36-38(25-29)42-34-21-19-32(34)40(36)42/h29-44H,1-28H2	LPTZAZYNWAEJDH-UHFFFAOYSA-N	[M+H]+	C43H72O3	single	10.4785	Diacylglycerols	Glycerolipids	Fatty acids	False	Lipids and lipid-like molecules	Glycerolipids	Diradylglycerols	Dialkylglycerols	163038293	UNK	UNK	UNK	UNK
1912_C18pos	638.44	19.552	2-(1-{4-[7-(2,3-dihydroxypropyl)-4-(1-hydroxyethyl)-8-(3-hydroxyoct-1-en-1-yl)-1,2-didehydro-3,4,5,6,9,10-hexahydro-5-benzazacyclododecin-6-yl]butyl}cyclopentyl)acetic acid	0.61495	Level3b=InSilico-AllDB	CCCCCC(O)C=CC1=C(CC(O)CO)C(CCCCC2(CC(=O)O)CCCC2)NC(C(C)O)CC#Cc2ccccc2CC1	ZZTZAXRKLSYQRV	InChI=1S/C39H59NO6/c1-3-4-5-16-33(43)22-21-32-20-19-31-14-7-6-13-30(31)15-12-18-36(29(2)42)40-37(35(32)26-34(44)28-41)17-8-9-23-39(27-38(45)46)24-10-11-25-39/h6-7,13-14,21-22,29,33-34,36-37,40-44H,3-5,8-11,16-20,23-28H2,1-2H3,(H,45,46)	ZZTZAXRKLSYQRV-UHFFFAOYSA-N	[M+H]+	C39H59NO6	single	6.2148	UNK	UNK	UNK	UNK	UNK	UNK	UNK	UNK	163065322	UNK	UNK	UNK	UNK
1915_C18pos	639.084	6.688	UNPD221396	0.50434	Level3b=InSilico-AllDB	Oc1cc(O)cc(Cc2c(O)cc(O)c3c2Oc2c(O)cc4oc5c(Oc6c(O)cc(O)cc6O)c(O)cc(O)c5c4c2O3)c1	PHAVZQMFQKARQX	InChI=1S/C31H20O14/c32-11-1-10(2-12(33)4-11)3-14-15(35)7-19(39)27-25(14)43-29-21(41)9-22-24(31(29)45-27)23-16(36)8-20(40)28(30(23)42-22)44-26-17(37)5-13(34)6-18(26)38/h1-2,4-9,32-41H,3H2	PHAVZQMFQKARQX-UHFFFAOYSA-N	[M+Na]+	C31H20O14	single	5.9231	Oligomeric phloroglucinols (phlorotannins)	Phloroglucinols	Polyketides	False	Phenylpropanoids and polyketides	Tannins	Hydrolyzable tannins	Hydrolyzable tannins	162994311	UNK	UNK	UNK	UNK
1916_C18pos	639.532	19.852	Unknown	-2	Level5=Unknown	null	1916_C18pos	UNK	UNK	[M+H]+	UNK	not annotated	0	UNK	UNK	UNK	UNK	UNK	UNK	UNK	UNK	UNK	UNK	UNK	UNK	UNK
192_C18neg	206.082	7.474	low score: N-ACETYLPHENYLALANINE	-0.82	Level4=MSMSanalog	CC(O)=N[C@@H](Cc1ccccc1)C(=O)O	CBQJSKKFNMDLON	InChI=1S/C11H13NO3/c1-8(13)12-10(11(14)15)7-9-5-3-2-4-6-9/h2-6,10H,7H2,1H3,(H,12,13)(H,14,15)/t10-/m0/s1	CBQJSKKFNMDLON-JTQLQIEISA-N	[M-H]-	C11H13NO3	single	1.6587	UNK	UNK	Shikimates and Phenylpropanoids	False	Organic acids and derivatives	Carboxylic acids and derivatives	Amino acids, peptides, and analogues	Phenylalanine and derivatives	74839	(2S)-2-acetamido-3-phenyl-propionic acid	2901-75-9	C03519	CHEBI:16259
1924_C18pos	641.547	20.634	UNPD178654	0.58983	Level3b=InSilico-AllDB	CCCCCCCCCCCC(=O)O[C@H]1CC[C@]2(C)[C@H]3CC=C4[C@@H]5CC(C)(C)CC[C@]5(CO)[C@@H](O)C[C@@]4(C)[C@]3(C)CC[C@H]2C1(C)C	OCWQBKDABYCBPW	InChI=1S/C42H72O4/c1-9-10-11-12-13-14-15-16-17-18-36(45)46-35-22-23-39(6)32(38(35,4)5)21-24-40(7)33(39)20-19-30-31-27-37(2,3)25-26-42(31,29-43)34(44)28-41(30,40)8/h19,31-35,43-44H,9-18,20-29H2,1-8H3/t31-,32-,33+,34-,35-,39-,40+,41+,42+/m0/s1	OCWQBKDABYCBPW-ZFRHBUNMSA-N	[M+H]+	C42H72O4	single	10.5839	Oleae triterpenoids	Triterpenoids	Terpenoids	False	Lipids and lipid-like molecules	Prenol lipids	Triterpenoids	Triterpenoids	163012888	UNK	UNK	UNK	UNK
1927_C18pos	643.386	18.382	Cauloside B;(+)-Cauloside B	0.6777	Level3b=InSilico-AllDB	CC1(C)CCC2(C(=O)O)C(O)CC3(C)C(=CCC4C5(C)CCC(OC6OCC(O)C(O)C6O)C(C)(CO)C5CCC43C)C2C1	FCPRBNDLDDAHLC	InChI=1S/C35H56O9/c1-30(2)13-14-35(29(41)42)20(15-30)19-7-8-23-31(3)11-10-25(44-28-27(40)26(39)21(37)17-43-28)32(4,18-36)22(31)9-12-33(23,5)34(19,6)16-24(35)38/h7,20-28,36-40H,8-18H2,1-6H3,(H,41,42)	FCPRBNDLDDAHLC-UHFFFAOYSA-N	[M+Na]+	C35H56O9	single	3.6401	Oleae triterpenoids	Triterpenoids	Terpenoids	True	Lipids and lipid-like molecules	Prenol lipids	Triterpenoids	Triterpenoids	13293127	UNK	UNK	UNK	UNK
193_C18pos	148.061	1.241	O-Acetyl-L-serine	1.02913	Level3a=InSilico-*Dioscorea*	CC(=O)OCC(N)C(=O)O	VZXPDPZARILFQX	InChI=1S/C5H9NO4/c1-3(7)10-2-4(6)5(8)9/h4H,2,6H2,1H3,(H,8,9)	VZXPDPZARILFQX-UHFFFAOYSA-N	[M+H]+	C5H9NO4	Isomeric	-1.0386	Aminoacids	Small peptides	Amino acids and Peptides	False	Organic acids and derivatives	Carboxylic acids and derivatives	Amino acids, peptides, and analogues	L-alpha-amino acids	189 25245438	3-acetoxy-2-amino-propionic acid	4985-36-8	UNK	UNK
1934_C18pos	648.274	5.002	Unknown	-2	Level5=Unknown	null	1934_C18pos	UNK	UNK	[M+H]+	UNK	not annotated	0	UNK	UNK	UNK	UNK	UNK	UNK	UNK	UNK	UNK	UNK	UNK	UNK	UNK
1935_C18pos	649.251	8.659	17-O-?-D-Glucopyranoside	0.63627	Level3b=InSilico-AllDB	CC1(C)OCC23C=CC(=O)C12C(O)C(=O)C1(C)C3CCC(C)(C(OC2OC(CO)C(O)C(O)C2O)c2ccoc2)C12OC2C(=O)O	RAEUQHIIGMHJIS	InChI=1S/C32H40O14/c1-27(2)31-17(34)6-9-30(31,13-43-27)16-5-8-28(3,32(24(46-32)25(40)41)29(16,4)21(38)22(31)39)23(14-7-10-42-12-14)45-26-20(37)19(36)18(35)15(11-33)44-26/h6-7,9-10,12,15-16,18-20,22-24,26,33,35-37,39H,5,8,11,13H2,1-4H3,(H,40,41)	RAEUQHIIGMHJIS-UHFFFAOYSA-N	[M+H]+	C32H40O14	single	-0.3539	Limonoids	Triterpenoids	Terpenoids	True	Lipids and lipid-like molecules	Fatty Acyls	Eicosanoids	Prostaglandins and related compounds	162843636	UNK	UNK	UNK	UNK
1938_C18pos	651.568	21.746	low score: NAOrn 18:1/16:0	-0.09	Level4=MSMSanalog	CCCCCCCCC=CCCCCCCCC(=O)OC(CCCCCCCC)CCCCCCC(O)=NC(CCCN)C(=O)O	KDKVZCCXIVNVPJ	InChI=1S/C39H74N2O5/c1-3-5-7-9-11-12-13-14-15-16-17-18-19-21-27-33-38(43)46-35(29-24-20-10-8-6-4-2)30-25-22-23-26-32-37(42)41-36(39(44)45)31-28-34-40/h14-15,35-36H,3-13,16-34,40H2,1-2H3,(H,41,42)(H,44,45)	KDKVZCCXIVNVPJ-UHFFFAOYSA-N	[M+H]+	C39H74N2O5	single	11.1755	UNK	UNK	UNK	UNK	UNK	UNK	UNK	UNK	UNK	UNK	UNK	UNK	UNK
1939_C18pos	652.194	1.203	(6-{[3-(2,3-dihydro-1,4-benzodioxin-6-yl)-4-oxo-4H-chromen-7-yl]oxy}-3,4,5-trihydroxyoxan-2-yl)methyl 2-{[(tert-butoxy)carbonyl]amino}propanoate	0.55533	Level3b=InSilico-AllDB	CC(NC(=O)OC(C)(C)C)C(=O)OCC1OC(Oc2ccc3c(=O)c(-c4ccc5c(c4)OCCO5)coc3c2)C(O)C(O)C1O	IQPQUCSPCDSVLE	InChI=1S/C31H35NO13/c1-15(32-30(38)45-31(2,3)4)28(37)42-14-23-25(34)26(35)27(36)29(44-23)43-17-6-7-18-21(12-17)41-13-19(24(18)33)16-5-8-20-22(11-16)40-10-9-39-20/h5-8,11-13,15,23,25-27,29,34-36H,9-10,14H2,1-4H3,(H,32,38)	IQPQUCSPCDSVLE-UHFFFAOYSA-N	[M+Na]+	C31H35NO13	single	1.874	Isoflavones	Isoflavonoids	Shikimates and Phenylpropanoids	True	Phenylpropanoids and polyketides	Isoflavonoids	Isoflavonoid O-glycosides	Isoflavonoid O-glycosides	4585936	2-(tert-butoxycarbonylamino)propionic acid [6-[3-(2,3-dihydro-1,4-benzodioxin-6-yl)-4-keto-chromen-7-yl]oxy-3,4,5-trihydroxy-tetrahydropyran-2-yl]methyl ester	UNK	UNK	UNK
194_C18neg	207.051	1.365	4-O-Methylglucuronic acid	0.6037	Level3b=InSilico-AllDB	COC(C(O)C(=O)O)C(O)C(O)C=O	QGGOCWIJGWDKHC	InChI=1S/C7H12O7/c1-14-6(5(11)7(12)13)4(10)3(9)2-8/h2-6,9-11H,1H3,(H,12,13)	QGGOCWIJGWDKHC-UHFFFAOYSA-N	[M-H]-	C7H12O7	single	-2.6324	Monosaccharides	Saccharides	Carbohydrates	False	Organic oxygen compounds	Organooxygen compounds	Carbohydrates and carbohydrate conjugates	Glucuronic acid derivatives	18186221	2,4,5-trihydroxy-6-keto-3-methoxy-hexanoic acid	UNK	UNK	UNK
194_C18pos	148.061	1.427	O-Acetyl-L-serine	1.02516	Level3a=InSilico-*Dioscorea*	CC(=O)OCC(N)C(=O)O	VZXPDPZARILFQX	InChI=1S/C5H9NO4/c1-3(7)10-2-4(6)5(8)9/h4H,2,6H2,1H3,(H,8,9)	VZXPDPZARILFQX-UHFFFAOYSA-N	[M+H]+	C5H9NO4	Isomeric	-1.0386	Aminoacids	Small peptides	Amino acids and Peptides	False	Organic acids and derivatives	Carboxylic acids and derivatives	Amino acids, peptides, and analogues	L-alpha-amino acids	189 25245438	3-acetoxy-2-amino-propionic acid	4985-36-8	UNK	UNK
1941_C18pos	652.573	26.122	low score: Cer 9:0;2O/34:7	-0.92	Level4=MSMSanalog	CCC=CCC=CCC=CCC=CCC=CCC=CCC=CCCCCCCCCCCCC(O)=NC(CO)C(O)CCCCCC	XJFVOTFYBNSLPO	InChI=1S/C43H73NO3/c1-3-5-7-9-10-11-12-13-14-15-16-17-18-19-20-21-22-23-24-25-26-27-28-29-30-31-32-33-34-35-37-39-43(47)44-41(40-45)42(46)38-36-8-6-4-2/h5,7,10-11,13-14,16-17,19-20,22-23,25-26,41-42,45-46H,3-4,6,8-9,12,15,18,21,24,27-40H2,1-2H3,(H,44,47)	XJFVOTFYBNSLPO-UHFFFAOYSA-N	[M+H]+	C43H73NO3	single	12.5702	UNK	UNK	UNK	UNK	UNK	UNK	UNK	UNK	UNK	UNK	UNK	UNK	UNK
1942_C18pos	653.547	20.452	Unknown	-2	Level5=Unknown	null	1942_C18pos	UNK	UNK	[M+H]+	UNK	not annotated	0	UNK	UNK	UNK	UNK	UNK	UNK	UNK	UNK	UNK	UNK	UNK	UNK	UNK
1948_C18pos	657.529	26.121	Unknown	-2	Level5=Unknown	null	1948_C18pos	UNK	UNK	[M+H]+	UNK	not annotated	0	UNK	UNK	UNK	UNK	UNK	UNK	UNK	UNK	UNK	UNK	UNK	UNK	UNK
195_C18neg	209.067	1.409	6-Deoxy-4-C-(hydroxymethyl)idonic acid	0.66589	Level3b=InSilico-AllDB	CC(O)C(O)(CO)C(O)C(O)C(=O)O	YPZMPEPLWKRVLD	InChI=1S/C7H14O7/c1-3(9)7(14,2-8)5(11)4(10)6(12)13/h3-5,8-11,14H,2H2,1H3,(H,12,13)	YGTPVCACMGHEJW-UHFFFAOYSA-N	[M-H]-	C7H14O7	single	-4.0179	Monosaccharides	Saccharides	Carbohydrates	False	Organic oxygen compounds	Organooxygen compounds	Carbohydrates and carbohydrate conjugates	Heptoses	UNK	UNK	UNK	UNK	UNK
1950_C18pos	659.365	14.78	3-O-[?-D-Glucopyranosyl-(1?6)-?-D-glucopyranoside]	0.67061	Level3b=InSilico-AllDB	C[C@H](O)[C@@]1(O)CC[C@H]2[C@@H]3CC=C4C[C@@H](O[C@@H]5O[C@H](CO[C@@H]6O[C@H](CO)[C@@H](O)[C@H](O)[C@H]6O)[C@@H](O)[C@H](O)[C@H]5O)CC[C@]4(C)[C@H]3CC[C@@]21C	YSGIQKNGKKRYEU	InChI=1S/C33H54O13/c1-15(35)33(42)11-8-20-18-5-4-16-12-17(6-9-31(16,2)19(18)7-10-32(20,33)3)44-30-28(41)26(39)24(37)22(46-30)14-43-29-27(40)25(38)23(36)21(13-34)45-29/h4,15,17-30,34-42H,5-14H2,1-3H3/t15-,17-,18+,19-,20-,21+,22+,23+,24+,25-,26-,27+,28+,29+,30+,31-,32-,33-/m0/s1	YSGIQKNGKKRYEU-JZQXLKFHSA-N	[M+H]+	C33H54O13	single	-0.9296	Prege steroids	Steroids	Terpenoids	True	Lipids and lipid-like molecules	Steroids and steroid derivatives	Steroidal glycosides	Steroidal glycosides	51033399	(2R,3S,4S,5R,6R)-2-methylol-6-[[(2R,3S,4S,5R,6R)-3,4,5-trihydroxy-6-[[(3S,8R,9S,10R,13S,14S,17R)-17-hydroxy-17-[(1S)-1-hydroxyethyl]-10,13-dimethyl-1,2,3,4,7,8,9,11,12,14,15,16-dodecahydrocyclopenta[a]phenanthren-3-yl]oxy]tetrahydropyran-2-yl]methoxy]tetrahydropyran-3,4,5-triol	UNK	UNK	UNK
1954_C18pos	661.466	24.243	Unknown	-2	Level5=Unknown	null	1954_C18pos	UNK	UNK	[M+Na]+	UNK	not annotated	0	UNK	UNK	UNK	UNK	UNK	UNK	UNK	UNK	UNK	UNK	UNK	UNK	UNK
1957_C18pos	662.44	18.807	pkonid:956365|YXPFBTUTVIMVKC-UHFFFAOYSA-N	0.56053	Level3b=InSilico-AllDB	CC(O)CNC1CC2(C)C3CCC4=C(C(C)CC(O)C5OC5(C)C)C(=O)CC42CCCC2(c4cccc(O)c4)CC3(C)C1C(C)(C)C2=O	YXPFBTUTVIMVKC	InChI=1S/C41H59NO6/c1-23(17-29(45)34-37(5,6)48-34)32-27-13-14-31-38(7)22-40(25-11-9-12-26(44)18-25)15-10-16-41(27,20-30(32)46)39(31,8)19-28(42-21-24(2)43)33(38)36(3,4)35(40)47/h9,11-12,18,23-24,28-29,31,33-34,42-45H,10,13-17,19-22H2,1-8H3	YXPFBTUTVIMVKC-UHFFFAOYSA-N	[M+H]+	C41H59NO6	single	6.4147	Dammarane and Protostane triterpenoids	Triterpenoids	Terpenoids	False	Lipids and lipid-like molecules	Prenol lipids	Triterpenoids	Triterpenoids	162883686	UNK	UNK	UNK	UNK
1959_C18pos	663.568	21.625	Unknown	-2	Level5=Unknown	null	1959_C18pos	UNK	UNK	[M+H]+	UNK	not annotated	0	UNK	UNK	UNK	UNK	UNK	UNK	UNK	UNK	UNK	UNK	UNK	UNK	UNK
1960_C18pos	664.117	1.427	BETA-NICOTINAMIDE ADENINE DINUCLEOTIDE	3.92	Level1=MSMSmatch	N=C(O)c1ccc[n+]([C@@H]2O[C@H](COP(=O)(O)OP(=O)([O-])OC[C@H]3O[C@@H](n4cnc5c(N)ncnc54)[C@H](O)[C@@H]3O)[C@@H](O)[C@H]2O)c1	BAWFJGJZGIEFAR	InChI=1S/C21H27N7O14P2/c22-17-12-19(25-7-24-17)28(8-26-12)21-16(32)14(30)11(41-21)6-39-44(36,37)42-43(34,35)38-5-10-13(29)15(31)20(40-10)27-3-1-2-9(4-27)18(23)33/h1-4,7-8,10-11,13-16,20-21,29-32H,5-6H2,(H5-,22,23,24,25,33,34,35,36,37)/t10-,11-,13-,14-,15-,16-,20-,21-/m1/s1	BAWFJGJZGIEFAR-NNYOXOHSSA-N	[M+H]+	C21H27N7O14P2	single	-2.86343	UNK	UNK	UNK	UNK	Nucleosides, nucleotides, and analogues	(5'->5')-dinucleotides	UNK	(5'->5')-dinucleotides	5892 5288979 10897651 73415790	[[(2R,3S,4R,5R)-5-adenin-9-yl-3,4-dihydroxy-tetrahydrofuran-2-yl]methoxy-hydroxy-phosphoryl] [(2R,3S,4R,5R)-5-(3-carbamoylpyridin-1-ium-1-yl)-3,4-dihydroxy-tetrahydrofuran-2-yl]methyl phosphate	53-84-9	UNK	UNK
1962_C18pos	665.245	7.481	UNPD46358	0.61297	Level3b=InSilico-AllDB	CC1(C)OC2CC(=O)OCC23C1=C(O)C(=O)C1(C)C3CCC(C)(C(OC2OC(CO)C(O)C(O)C2O)c2ccoc2)C12OC2C(=O)O	NNGKCUOLSBLMEJ	InChI=1S/C32H40O15/c1-28(2)22-21(38)23(39)30(4)15(31(22)12-43-17(34)9-16(31)46-28)5-7-29(3,32(30)25(47-32)26(40)41)24(13-6-8-42-11-13)45-27-20(37)19(36)18(35)14(10-33)44-27/h6,8,11,14-16,18-20,24-25,27,33,35-38H,5,7,9-10,12H2,1-4H3,(H,40,41)	NNGKCUOLSBLMEJ-UHFFFAOYSA-N	[M+H]+	C32H40O15	single	0.2875	Limonoids	Triterpenoids	Terpenoids	True	Organic oxygen compounds	Organooxygen compounds	Carbohydrates and carbohydrate conjugates	O-glycosyl compounds	14866252	UNK	UNK	UNK	UNK
1963_C18pos	665.547	20.12	UNPD214700	0.58233	Level3b=InSilico-AllDB	CCCCCCCCCCCCCC(=O)OC1CCC2(C)C(CCC3(C)C2CC=C2C4C5(CCC(C)C4(C)OC5=O)CCC23C)C1(C)C	RCFRXXRBIVTEEY	InChI=1S/C44H72O4/c1-9-10-11-12-13-14-15-16-17-18-19-20-36(45)47-35-25-26-40(5)33(39(35,3)4)24-27-42(7)34(40)22-21-32-37-43(8)31(2)23-28-44(37,38(46)48-43)30-29-41(32,42)6/h21,31,33-35,37H,9-20,22-30H2,1-8H3	RCFRXXRBIVTEEY-UHFFFAOYSA-N	[M+H]+	C44H72O4	single	11.9363	Ursane and Taraxastane triterpenoids	Triterpenoids	Terpenoids	False	Lipids and lipid-like molecules	Prenol lipids	Triterpenoids	Triterpenoids	78136695	UNK	UNK	UNK	UNK
1964_C18pos	665.583	22.489	pkonid:755971|UBJQOANJERYKMN-UHFFFAOYSA-N	0.59915	Level3b=InSilico-AllDB	CCC=CCCCCCCCCCCC(=O)OC1CCC2(C)C(CCC3(C)C2CC=C2C4CC(C)(C)CCC4(CO)CCC23C)C1(C)C	UBJQOANJERYKMN	InChI=1S/C45H76O3/c1-9-10-11-12-13-14-15-16-17-18-19-20-21-39(47)48-38-25-26-42(6)36(41(38,4)5)24-27-44(8)37(42)23-22-34-35-32-40(2,3)28-30-45(35,33-46)31-29-43(34,44)7/h10-11,22,35-38,46H,9,12-21,23-33H2,1-8H3	UBJQOANJERYKMN-UHFFFAOYSA-N	[M+H]+	C45H76O3	single	12.5594	Oleae triterpenoids	Triterpenoids	Terpenoids	False	Lipids and lipid-like molecules	Prenol lipids	Triterpenoids	Triterpenoids	162801045	UNK	UNK	UNK	UNK
1965_C18pos	666.21	1.228	Unknown	-2	Level5=Unknown	null	1965_C18pos	UNK	UNK	[M+H]+	UNK	not annotated	0	UNK	UNK	UNK	UNK	UNK	UNK	UNK	UNK	UNK	UNK	UNK	UNK	UNK
1968_C18pos	667.563	20.779	Unknown	-2	Level5=Unknown	null	1968_C18pos	UNK	UNK	[M+H]+	UNK	not annotated	0	UNK	UNK	UNK	UNK	UNK	UNK	UNK	UNK	UNK	UNK	UNK	UNK	UNK
1969_C18pos	668.511	21.404	GlcCer(d14:2(4E,6E)/18:1(9Z))	0.58109	Level3b=InSilico-AllDB	CCCCCCCC=CC=CC(O)C(COC1OC(CO)C(O)C(O)C1O)NC(=O)CCCCCCCC=CCCCCCCCC	RILFOXLOLKEBJU	InChI=1S/C38H69NO8/c1-3-5-7-9-11-13-14-15-16-17-18-20-22-24-26-28-34(42)39-31(32(41)27-25-23-21-19-12-10-8-6-4-2)30-46-38-37(45)36(44)35(43)33(29-40)47-38/h15-16,21,23,25,27,31-33,35-38,40-41,43-45H,3-14,17-20,22,24,26,28-30H2,1-2H3,(H,39,42)	RILFOXLOLKEBJU-UHFFFAOYSA-N	[M+H]+	C38H69NO8	single	6.159	UNK	UNK	UNK	UNK	UNK	UNK	UNK	UNK	77916599	UNK	UNK	UNK	UNK
197_C18neg	214.036	1.455	low score: 3-Chlorotyrosine	-0.96	Level4=MSMSanalog	NC(Cc1ccc(O)c(Cl)c1)C(=O)O	ACWBBAGYTKWBCD	InChI=1S/C9H10ClNO3/c10-6-3-5(1-2-8(6)12)4-7(11)9(13)14/h1-3,7,12H,4,11H2,(H,13,14)	ACWBBAGYTKWBCD-UHFFFAOYSA-N	[M-H]-	C9H10ClNO3	single	1	Aminoacids	Small peptides	Amino acids and Peptides	False	Organic acids and derivatives	Carboxylic acids and derivatives	Amino acids, peptides, and analogues	Tyrosine and derivatives	119226 74746504	2-amino-3-(3-chloro-4-hydroxy-phenyl)propionic acid	35608-63-0	UNK	UNK
1974_C18pos	671.487	24.239	low score: SM 31:4;3O	-0.63	Level4=MSMSanalog	CC=CCCC=CCCC=CCCCC(O)C(O)C(COP(=O)([O-])OCC[N+](C)(C)C)N=C(O)CCCCCCCC=CCCC	BOCBRHYLXPFDPZ	InChI=1S/C36H67N2O7P/c1-6-8-10-12-14-16-18-19-20-22-24-26-28-34(39)36(41)33(32-45-46(42,43)44-31-30-38(3,4)5)37-35(40)29-27-25-23-21-17-15-13-11-9-7-2/h6,8,11,13-14,16,20,22,33-34,36,39,41H,7,9-10,12,15,17-19,21,23-32H2,1-5H3,(H-,37,40,42,43)	BOCBRHYLXPFDPZ-UHFFFAOYSA-N	[M+H]+	C36H67N2O7P	single	7.7473	UNK	UNK	UNK	UNK	UNK	UNK	UNK	UNK	UNK	UNK	UNK	UNK	UNK
1976_C18pos	673.55	21.742	low score: TG 8:0_11:0_18:1	-0.52	Level4=MSMSanalog	CCCCCCCCC=CCCCCCCCC(=O)OCC(COC(=O)CCCCCCC)OC(=O)CCCCCCCCCC	GXJBCBQOZZXNQK	InChI=1S/C40H74O6/c1-4-7-10-13-15-17-18-19-20-21-22-23-25-27-30-33-39(42)45-36-37(35-44-38(41)32-29-26-12-9-6-3)46-40(43)34-31-28-24-16-14-11-8-5-2/h19-20,37H,4-18,21-36H2,1-3H3	GXJBCBQOZZXNQK-UHFFFAOYSA-N	[M+Na]+	C40H74O6	single	11.9134	UNK	UNK	UNK	UNK	UNK	UNK	UNK	UNK	UNK	UNK	UNK	UNK	UNK
1977_C18pos	674.289	5.289	pkonid:607239|PSOKEQKBZDOZCR-UHFFFAOYSA-N	0.57491	Level3b=InSilico-AllDB	CCCC1(SCC(N=C(O)CCC(NCNC)C(=O)O)C(O)=NC(O)C(=O)O)CCC2CC(Cc3ccncc3)=CC3C(=O)OC1=C23	PSOKEQKBZDOZCR	InChI=1S/C32H43N5O9S/c1-3-9-32(10-6-20-14-19(13-18-7-11-34-12-8-18)15-21-25(20)26(32)46-31(21)45)47-16-23(27(39)37-28(40)30(43)44)36-24(38)5-4-22(29(41)42)35-17-33-2/h7-8,11-12,15,20-23,28,33,35,40H,3-6,9-10,13-14,16-17H2,1-2H3,(H,36,38)(H,37,39)(H,41,42)(H,43,44)	PSOKEQKBZDOZCR-UHFFFAOYSA-N	[M+H]+	C32H43N5O9S	single	2.7479	UNK	UNK	UNK	False	Organic acids and derivatives	Carboxylic acids and derivatives	Amino acids, peptides, and analogues	Oligopeptides	162975562	UNK	UNK	UNK	UNK
198_C18neg	215.05	6.303	MINEs-58560	0.36066	Level3b=InSilico-AllDB	CCCc1ccc(OP(=O)(O)O)cc1	IIDUKDCKUJZWKD	InChI=1S/C9H13O4P/c1-2-3-8-4-6-9(7-5-8)13-14(10,11)12/h4-7H,2-3H2,1H3,(H2,10,11,12)	IIDUKDCKUJZWKD-UHFFFAOYSA-N	[M-H]-	C9H13O4P	single	2.1106	UNK	UNK	UNK	UNK	UNK	UNK	UNK	UNK	17827870	UNK	UNK	UNK	UNK
1982_C18pos	677.376	14.779	All-trans-heptaprenyl diphosphate	0.59697	Level3b=InSilico-AllDB	CC(C)=CCCC(C)=CCCC(C)=CCCC(C)=CCCC(C)=CCCC(C)=CCCC(C)=CCOP(=O)(O)OP(=O)(O)O	LSJLEXWXRKTZAJ	InChI=1S/C35H60O7P2/c1-29(2)15-9-16-30(3)17-10-18-31(4)19-11-20-32(5)21-12-22-33(6)23-13-24-34(7)25-14-26-35(8)27-28-41-44(39,40)42-43(36,37)38/h15,17,19,21,23,25,27H,9-14,16,18,20,22,24,26,28H2,1-8H3,(H,39,40)(H2,36,37,38)	LSJLEXWXRKTZAJ-UHFFFAOYSA-N	[M+Na]+	C35H60O7P2	single	11.5379	Bactoprenols	Polyprenols	Terpenoids	False	Lipids and lipid-like molecules	Prenol lipids	Polyprenols	Bactoprenol diphosphates	201	UNK	UNK	UNK	UNK
1986_C18pos	677.584	22.214	pkonid:472113|MLHNFRNYBFWBAQ-UHFFFAOYSA-N	0.61434	Level3b=InSilico-AllDB	CCCCCCC=CCCCCCCCC(=O)OC1CCC2(C)C(CCC3(C)C2C(=O)C=C2C4CC(C)(C)CCC4(C)CCC23C)C1(C)C	MLHNFRNYBFWBAQ	InChI=1S/C46H76O3/c1-10-11-12-13-14-15-16-17-18-19-20-21-22-23-39(48)49-38-25-26-44(7)37(42(38,4)5)24-27-46(9)40(44)36(47)32-34-35-33-41(2,3)28-29-43(35,6)30-31-45(34,46)8/h15-16,32,35,37-38,40H,10-14,17-31,33H2,1-9H3	MLHNFRNYBFWBAQ-UHFFFAOYSA-N	[M+H]+	C46H76O3	single	13.1561	Oleae triterpenoids	Triterpenoids	Terpenoids	False	Lipids and lipid-like molecules	Prenol lipids	Triterpenoids	Triterpenoids	163008889	UNK	UNK	UNK	UNK
1987_C18pos	677.584	21.908	pkonid:598820|PNCSOWDONJIHKJ-UHFFFAOYSA-N	0.61122	Level3b=InSilico-AllDB	CCCCCCC=CCCCCCCCC(=O)OC1CCC2(C)C(CCC3(C)C2C=CC24OCC5(CCC(C)(C)CC52)CCC34C)C1(C)C	PNCSOWDONJIHKJ	InChI=1S/C46H76O3/c1-9-10-11-12-13-14-15-16-17-18-19-20-21-22-39(47)49-38-25-26-42(6)35(41(38,4)5)23-27-43(7)36(42)24-28-46-37-33-40(2,3)29-31-45(37,34-48-46)32-30-44(43,46)8/h14-15,24,28,35-38H,9-13,16-23,25-27,29-34H2,1-8H3	PNCSOWDONJIHKJ-UHFFFAOYSA-N	[M+H]+	C46H76O3	single	12.9659	Oleae triterpenoids	Triterpenoids	Terpenoids	False	Lipids and lipid-like molecules	Prenol lipids	Triterpenoids	Triterpenoids	162849171	UNK	UNK	UNK	UNK
1989_C18pos	679.268	5.785	TMC 95C	0.64017	Level3b=InSilico-AllDB	CC=CN=C(O)C1N=C(O)C(CC(=N)O)N=C(O)C(NC(=O)C(=O)C(C)CC)Cc2ccc(O)c(c2)-c2cccc3c2NC(=O)C3(O)C1O	ZIAXNZCTODBCKW	InChI=1S/C33H38N6O10/c1-4-11-35-30(46)25-27(43)33(49)19-8-6-7-17(24(19)39-32(33)48)18-12-16(9-10-22(18)40)13-20(37-31(47)26(42)15(3)5-2)28(44)36-21(14-23(34)41)29(45)38-25/h4,6-12,15,20-21,25,27,40,43,49H,5,13-14H2,1-3H3,(H2,34,41)(H,35,46)(H,36,44)(H,37,47)(H,38,45)(H,39,48)	ZIAXNZCTODBCKW-UHFFFAOYSA-N	[M+H]+	C33H38N6O10	single	2.28157	UNK	UNK	UNK	False	Organic acids and derivatives	Carboxylic acids and derivatives	Amino acids, peptides, and analogues	Oligopeptides	72959985	UNK	UNK	UNK	UNK
199_C18neg	216.088	6.248	low score: 1-Aminopyrene	-0.53	Level4=MSMSanalog	Nc1ccc2ccc3cccc4ccc1c2c34	YZVWKHVRBDQPMQ	InChI=1S/C16H11N/c17-14-9-7-12-5-4-10-2-1-3-11-6-8-13(14)16(12)15(10)11/h1-9H,17H2	YZVWKHVRBDQPMQ-UHFFFAOYSA-N	[M-H]-	C16H11N	single	4.1662	Phethrenes	Phethrenoids	Shikimates and Phenylpropanoids	False	Benzenoids	Pyrenes	UNK	Pyrenes	15352	Amino-Pyrene	64990-23-4	UNK	UNK
1990_C18pos	679.419	20.957	Unknown	-2	Level5=Unknown	null	1990_C18pos	UNK	UNK	[M+Na]+	UNK	not annotated	0	UNK	UNK	UNK	UNK	UNK	UNK	UNK	UNK	UNK	UNK	UNK	UNK	UNK
1991_C18pos	679.562	20.721	Unknown	-2	Level5=Unknown	null	1991_C18pos	UNK	UNK	[M+H]+	UNK	not annotated	0	UNK	UNK	UNK	UNK	UNK	UNK	UNK	UNK	UNK	UNK	UNK	UNK	UNK
1993_C18pos	680.234	5.063	low score: Compound_2605658_C25H44O21	-0.84	Level4=MSMSanalog	COCC1OC(OC2C(O)C(CO)OC2(CO)OC2OC(COC3OC(CO)C(O)C(O)C3O)C(O)C(O)C2O)C(O)C(O)C1O	XYCOMVZNPUSCDM	InChI=1S/C25H44O21/c1-39-4-9-12(30)16(34)19(37)23(42-9)44-21-14(32)8(3-27)45-25(21,6-28)46-24-20(38)17(35)13(31)10(43-24)5-40-22-18(36)15(33)11(29)7(2-26)41-22/h7-24,26-38H,2-6H2,1H3	XYCOMVZNPUSCDM-UHFFFAOYSA-N	[M+H]+	C25H44O21	single	-9.0931	UNK	UNK	UNK	UNK	UNK	UNK	UNK	UNK	UNK	UNK	UNK	UNK	UNK
1995_C18pos	681.578	21.374	3-Pentadecanoyl	0.60854	Level3b=InSilico-AllDB	CCCCCCCCCCCCCCC(=O)OC1CCC2(C)C(CCC3(C)C2CC=C2C4CC(C)(C)CCC4(C(=O)O)CCC23C)C1(C)C	WYGILJIQYXPYMZ	InChI=1S/C45H76O4/c1-9-10-11-12-13-14-15-16-17-18-19-20-21-38(46)49-37-25-26-42(6)35(41(37,4)5)24-27-44(8)36(42)23-22-33-34-32-40(2,3)28-30-45(34,39(47)48)31-29-43(33,44)7/h22,34-37H,9-21,23-32H2,1-8H3,(H,47,48)	WYGILJIQYXPYMZ-UHFFFAOYSA-N	[M+H]+	C45H76O4	single	12.8757	Oleae triterpenoids	Triterpenoids	Terpenoids	False	Lipids and lipid-like molecules	Prenol lipids	Triterpenoids	Triterpenoids	76370231	UNK	UNK	UNK	UNK
2_C18neg	102.056	1.238	2-AMINOISOBUTYRATE	3.85	Level1=MSMSmatch	CC(C)(N)C(=O)O	FUOOLUPWFVMBKG	InChI=1S/C4H9NO2/c1-4(2,5)3(6)7/h5H2,1-2H3,(H,6,7)	FUOOLUPWFVMBKG-UHFFFAOYSA-N	[M-H]-	C4H9NO2	single	-0.1917	Aminoacids	Small peptides	Amino acids and Peptides	False	UNK	UNK	UNK	UNK	6119 5245672	2-amino-2-methyl-propionic acid	62-57-7	C03665	CHEBI:27971
200_C18neg	217.083	1.416	low score: Glu-Ala	-0.45	Level4=MSMSanalog	CC(N=C(O)C(N)CCC(=O)O)C(=O)O	JZDHUJAFXGNDSB	InChI=1S/C8H14N2O5/c1-4(8(14)15)10-7(13)5(9)2-3-6(11)12/h4-5H,2-3,9H2,1H3,(H,10,13)(H,11,12)(H,14,15)	JZDHUJAFXGNDSB-UHFFFAOYSA-N	[M-H]-	C8H14N2O5	single	-0.3919	Aminoacids	Small peptides	Amino acids and Peptides	False	Organic acids and derivatives	Carboxylic acids and derivatives	Amino acids, peptides, and analogues	Dipeptides	100098	4-amino-5-(1-carboxyethylamino)-5-keto-valeric acid	21573-29-5	UNK	UNK
2007_C18pos	687.565	22.46	CE(20:5(5Z,8Z,11Z,14Z,16E)-OH(18R))	0.54882	Level3b=InSilico-AllDB	CCC(O)C=CC=CCC=CCC=CCC=CCCCC(=O)OC1CCC2(C)C(=CCC3C2CCC2(C)C(C(C)CCCC(C)C)CCC32)C1	LJMYAURZHMGQMU	InChI=1S/C47H74O3/c1-7-39(48)25-20-18-16-14-12-10-8-9-11-13-15-17-19-21-26-45(49)50-40-31-33-46(5)38(35-40)27-28-41-43-30-29-42(37(4)24-22-23-36(2)3)47(43,6)34-32-44(41)46/h9-12,15-18,20,25,27,36-37,39-44,48H,7-8,13-14,19,21-24,26,28-35H2,1-6H3	LJMYAURZHMGQMU-UHFFFAOYSA-N	[M+H]+	C47H74O3	single	12.8321	Cholestane steroids	Steroids	Terpenoids	False	Lipids and lipid-like molecules	Steroids and steroid derivatives	Steroid esters	Cholesteryl esters	UNK	UNK	UNK	UNK	UNK
201_C18neg	218.104	5.172	Sodium D-Pantothenate	3.94	Level1=MSMSmatch	CC(C)(CO)[C@@H](O)C(O)=NCCC(=O)O	GHOKWGTUZJEAQD	InChI=1S/C9H17NO5/c1-9(2,5-11)7(14)8(15)10-4-3-6(12)13/h7,11,14H,3-5H2,1-2H3,(H,10,15)(H,12,13)/t7-/m0/s1	GHOKWGTUZJEAQD-ZETCQYMHSA-N	[M-H]-	C9H17NO5	single	-0.203	Branched fatty acids	Fatty Acids and Conjugates	Fatty acids	False	Organic acids and derivatives	Carboxylic acids and derivatives	Amino acids, peptides, and analogues	Beta amino acids and derivatives	6613	3-[[(2R)-2,4-dihydroxy-3,3-dimethyl-butanoyl]amino]propionic acid	UNK	C00864	UNK
2010_C18pos	689.545	20.772	3-Tetradecanoyl	0.51252	Level3b=InSilico-AllDB	CCCCCCCCCCCCCC(=O)OC1CCC2(C)C(CCC3(C)C2CC=C2C4CC(C)(C)CCC4(C(=O)O)CCC23C)C1(C)C	HSPQUOURALCENY	InChI=1S/C44H74O4/c1-9-10-11-12-13-14-15-16-17-18-19-20-37(45)48-36-24-25-41(6)34(40(36,4)5)23-26-43(8)35(41)22-21-32-33-31-39(2,3)27-29-44(33,38(46)47)30-28-42(32,43)7/h21,33-36H,9-20,22-31H2,1-8H3,(H,46,47)	HSPQUOURALCENY-UHFFFAOYSA-N	[M+Na]+	C44H74O4	single	12.4856	Oleae triterpenoids	Triterpenoids	Terpenoids	False	Lipids and lipid-like molecules	Prenol lipids	Triterpenoids	Triterpenoids	UNK	UNK	UNK	UNK	UNK
2011_C18pos	691.404	19.256	muricellasteroid B	0.65426	Level3b=InSilico-AllDB	CC(=O)OC1COC(OCC(C)CCC(OC(C)=O)C(C)(O)C2CCC3C4CCC5=CC(=O)CCC5(C)C4CCC32C)C(OC(C)=O)C1O	PKKIHAJRAOQRNK	InChI=1S/C38H58O11/c1-21(19-45-35-34(49-24(4)41)33(43)30(20-46-35)47-22(2)39)8-13-32(48-23(3)40)38(7,44)31-12-11-28-27-10-9-25-18-26(42)14-16-36(25,5)29(27)15-17-37(28,31)6/h18,21,27-35,43-44H,8-17,19-20H2,1-7H3	PKKIHAJRAOQRNK-UHFFFAOYSA-N	[M+H]+	C38H58O11	single	4.8307	Cholestane steroids	Steroids	Terpenoids	True	Lipids and lipid-like molecules	Steroids and steroid derivatives	Steroidal glycosides	Steroidal glycosides	76044864	UNK	UNK	UNK	UNK
2012_C18pos	691.599	22.814	CE(7D7)	0.55717	Level3b=InSilico-AllDB	CCCCCCCc1oc(CCCCCCC(=O)OC2CCC3(C)C(=CCC4C3CCC3(C)C(C(C)CCCC(C)C)CCC43)C2)c(C)c1C	MUEBNKFNXYOQEC	InChI=1S/C47H78O3/c1-9-10-11-12-15-21-43-35(5)36(6)44(50-43)22-16-13-14-17-23-45(48)49-38-28-30-46(7)37(32-38)24-25-39-41-27-26-40(34(4)20-18-19-33(2)3)47(41,8)31-29-42(39)46/h24,33-34,38-42H,9-23,25-32H2,1-8H3	BORLSVYTEDMFSB-UHFFFAOYSA-N	[M+H]+	C47H78O3	single	13.114	Cycloartane triterpenoids	Triterpenoids	Terpenoids	False	Lipids and lipid-like molecules	Steroids and steroid derivatives	Steroid esters	Steroid esters	131819663	UNK	UNK	UNK	UNK
2013_C18pos	692.508	20.734	Unknown	-2	Level5=Unknown	null	2013_C18pos	UNK	UNK	[M+H]+	UNK	not annotated	0	UNK	UNK	UNK	UNK	UNK	UNK	UNK	UNK	UNK	UNK	UNK	UNK	UNK
2016_C18pos	693.578	20.977	UNPD68420	0.58872	Level3b=InSilico-AllDB	CCCCCCC=CCCCCCCCC(=O)OC1CCC2(C)C(CCC3(C)C2C(=O)C=C2C4CC(C)(C)CCC4(CO)CCC23C)C1(C)C	BXYNEYPWFPXGOD	InChI=1S/C46H76O4/c1-9-10-11-12-13-14-15-16-17-18-19-20-21-22-39(49)50-38-24-25-43(6)37(42(38,4)5)23-26-45(8)40(43)36(48)31-34-35-32-41(2,3)27-29-46(35,33-47)30-28-44(34,45)7/h14-15,31,35,37-38,40,47H,9-13,16-30,32-33H2,1-8H3	BXYNEYPWFPXGOD-UHFFFAOYSA-N	[M+H]+	C46H76O4	single	12.1285	Oleae triterpenoids	Triterpenoids	Terpenoids	False	Lipids and lipid-like molecules	Prenol lipids	Triterpenoids	Triterpenoids	163053865	UNK	UNK	UNK	UNK
2021_C18pos	695.594	21.839	(3beta,5alpha,6alpha,22E)-ergosta-7,22-diene-3,5,6-triol 6-oleate	0.61311	Level3b=InSilico-AllDB	CCCCCCCC/C=C\CCCCCCCC(=O)O[C@H]1C=C2[C@@H]3CC[C@H]([C@H](C)/C=C/[C@H](C)C(C)C)[C@@]3(C)CC[C@@H]2[C@@]2(C)CC[C@H](O)C[C@]12O	XEMBVLIEIXDXDY	InChI=1S/C46H78O4/c1-8-9-10-11-12-13-14-15-16-17-18-19-20-21-22-23-43(48)50-42-32-38-40-27-26-39(36(5)25-24-35(4)34(2)3)44(40,6)30-29-41(38)45(7)31-28-37(47)33-46(42,45)49/h15-16,24-25,32,34-37,39-42,47,49H,8-14,17-23,26-31,33H2,1-7H3/b16-15-,25-24+/t35-,36+,37-,39+,40-,41-,42-,44+,45+,46-/m0/s1	XEMBVLIEIXDXDY-JDBVXFMYSA-N	[M+H]+	C46H78O4	single	12.0848	Ergostane steroids	Steroids	Terpenoids	False	Lipids and lipid-like molecules	Steroids and steroid derivatives	Ergostane steroids	Ergosterols and derivatives	16744822	(Z)-octadec-9-enoic acid [(3S,5R,6S,9S,10R,13R,14R,17R)-3,5-dihydroxy-10,13-dimethyl-17-[(E,1R,4R)-1,4,5-trimethylhex-2-enyl]-1,2,3,4,6,9,11,12,14,15,16,17-dodecahydrocyclopenta[a]phenanthren-6-yl] ester	UNK	UNK	UNK
2024_C18pos	696.6	26.005	UNPD168755	0.56197	Level3b=InSilico-AllDB	CCCCCCCCC=CCCCCCCCC(=O)OCC(CNc1ccccc1)OC(=O)CCCCCCCC=CCCCCCCCC	WQRUPNMGAOGBKC	InChI=1S/C45H77NO4/c1-3-5-7-9-11-13-15-17-19-21-23-25-27-29-34-38-44(47)49-41-43(40-46-42-36-32-31-33-37-42)50-45(48)39-35-30-28-26-24-22-20-18-16-14-12-10-8-6-4-2/h17-20,31-33,36-37,43,46H,3-16,21-30,34-35,38-41H2,1-2H3	WQRUPNMGAOGBKC-UHFFFAOYSA-N	[M+H]+	C45H77NO4	single	13.6285	Triacylglycerols	Glycerolipids	Fatty acids	False	Organic nitrogen compounds	Organonitrogen compounds	Amines	Phenylalkylamines	125325	UNK	UNK	UNK	UNK
2025_C18pos	697.455	1.137	Unknown	-2	Level5=Unknown	null	2025_C18pos	UNK	UNK	[M+H]+	UNK	not annotated	0	UNK	UNK	UNK	UNK	UNK	UNK	UNK	UNK	UNK	UNK	UNK	UNK	UNK
2034_C18pos	701.555	26.006	Unknown	-2	Level5=Unknown	null	2034_C18pos	UNK	UNK	[M+Na]+	UNK	not annotated	0	UNK	UNK	UNK	UNK	UNK	UNK	UNK	UNK	UNK	UNK	UNK	UNK	UNK
204_C18neg	221.067	8.93	Unknown	-2	Level5=Unknown	null	204_C18neg	UNK	UNK	[M-H]-	UNK	not annotated	0	UNK	UNK	UNK	UNK	UNK	UNK	UNK	UNK	UNK	UNK	UNK	UNK	UNK
2040_C18pos	703.56	21.368	PA(O-20:0/17:1(9Z))	0.54157	Level3b=InSilico-AllDB	CCCCCCCC=CCCCCCCCC(=O)OC(COCCCCCCCCCCCCCCCCCCCC)COP(=O)(O)O	HNBYWIHGTVSWNC	InChI=1S/C40H79O7P/c1-3-5-7-9-11-13-15-17-19-20-21-22-24-26-28-30-32-34-36-45-37-39(38-46-48(42,43)44)47-40(41)35-33-31-29-27-25-23-18-16-14-12-10-8-6-4-2/h16,18,39H,3-15,17,19-38H2,1-2H3,(H2,42,43,44)	HNBYWIHGTVSWNC-UHFFFAOYSA-N	[M+H]+	C40H79O7P	single	12.7132	UNK	UNK	UNK	UNK	UNK	UNK	UNK	UNK	75962466	UNK	UNK	UNK	UNK
2045_C18pos	707.594	21.59	low score: CE(20:3(8Z,11Z,14Z)-2OH(5,6))	-0.6	Level4=MSMSanalog	CCCCC/C=C\C/C=C\C/C=C\CC(O)C(O)CCCC(=O)O[C@H]1CC[C@@]2(C)C(=CC[C@H]3[C@@H]4CC[C@H]([C@H](C)CCCC(C)C)[C@@]4(C)CC[C@@H]32)C1	YRHKXPYTMWJWMG	InChI=1S/C47H78O4/c1-7-8-9-10-11-12-13-14-15-16-17-18-23-43(48)44(49)24-20-25-45(50)51-38-30-32-46(5)37(34-38)26-27-39-41-29-28-40(36(4)22-19-21-35(2)3)47(41,6)33-31-42(39)46/h11-12,14-15,17-18,26,35-36,38-44,48-49H,7-10,13,16,19-25,27-34H2,1-6H3/b12-11-,15-14-,18-17-/t36-,38+,39+,40-,41+,42+,43?,44?,46+,47-/m1/s1	YRHKXPYTMWJWMG-ANVJGQCKSA-N	[M+H]+	C47H78O4	single	12.2509	Cholestane steroids|Stigmastane steroids	Steroids	Terpenoids	False	Lipids and lipid-like molecules	Steroids and steroid derivatives	Steroid esters	Cholesteryl esters	156997819	UNK	UNK	UNK	UNK
2052_C18pos	710.655	1.091	Unknown	-2	Level5=Unknown	null	2052_C18pos	UNK	UNK	[M+H]+	UNK	not annotated	0	UNK	UNK	UNK	UNK	UNK	UNK	UNK	UNK	UNK	UNK	UNK	UNK	UNK
2056_C18pos	712.654	1.089	1,3,4,2',3'-pentahydroxy-2-(icosanoylamino)tricosene	0.36627	Level3b=InSilico-AllDB	CCCCC=CCCCCCCCCCCCCCC(O)C(O)C(CO)N=C(O)C(O)C(O)CCCCCCCCCCCCCCCCC	DHIQSNLBNZRUTC	InChI=1S/C43H85NO6/c1-3-5-7-9-11-13-15-17-19-20-22-24-25-27-29-31-33-35-39(46)41(48)38(37-45)44-43(50)42(49)40(47)36-34-32-30-28-26-23-21-18-16-14-12-10-8-6-4-2/h9,11,38-42,45-49H,3-8,10,12-37H2,1-2H3,(H,44,50)	DHIQSNLBNZRUTC-UHFFFAOYSA-N	[M+H]+	C43H85NO6	single	10.8266	Ceramides	Sphingolipids	Fatty acids	False	Organic oxygen compounds	Organooxygen compounds	Alcohols and polyols	Secondary alcohols	163056850	UNK	UNK	UNK	UNK
2057_C18pos	714.553	23.426	Soyacerebroside I	0.65306	Level3b=InSilico-AllDB	CCCCCCCCCC=CCCC=CC(O)C(COC1OC(CO)C(O)C(O)C1O)N=C(O)C(O)CCCCCCCCCCCCCC	HOMYIYLRRDTKAA	InChI=1S/C40H75NO9/c1-3-5-7-9-11-13-15-17-19-20-22-24-26-28-33(43)32(31-49-40-38(47)37(46)36(45)35(30-42)50-40)41-39(48)34(44)29-27-25-23-21-18-16-14-12-10-8-6-4-2/h19-20,26,28,32-38,40,42-47H,3-18,21-25,27,29-31H2,1-2H3,(H,41,48)	HOMYIYLRRDTKAA-UHFFFAOYSA-N	[M+H]+	C40H75NO9	single	6.9743	Neutral glycosphingolipids	Sphingolipids	Fatty acids	True	Lipids and lipid-like molecules	Sphingolipids	Glycosphingolipids	Glycosyl-N-acylsphingosines	73156994	2-hydroxy-N-[3-hydroxy-1-[3,4,5-trihydroxy-6-(hydroxymethyl)oxan-2-yl]oxyoctadeca-4,8-dien-2-yl]hexadecanamide	UNK	UNK	UNK
2068_C18pos	721.61	22.356	3-O-(9Z-Octadecenoyl)	0.56248	Level3b=InSilico-AllDB	CCCCCCCCC=CCCCCCCCC(=O)OC1CCC2(C)C(CCC3(C)C2CC=C2C4C(C)C(C)CCC4(C(=O)O)CCC23C)C1(C)C	ZHOQNJVNSQPYHY	InChI=1S/C48H80O4/c1-9-10-11-12-13-14-15-16-17-18-19-20-21-22-23-24-41(49)52-40-29-30-45(6)38(44(40,4)5)28-31-47(8)39(45)26-25-37-42-36(3)35(2)27-32-48(42,43(50)51)34-33-46(37,47)7/h16-17,25,35-36,38-40,42H,9-15,18-24,26-34H2,1-8H3,(H,50,51)	ZHOQNJVNSQPYHY-UHFFFAOYSA-N	[M+H]+	C48H80O4	Chromatographic split	13.6779	Ursane and Taraxastane triterpenoids	Triterpenoids	Terpenoids	False	UNK	UNK	UNK	UNK	UNK	UNK	UNK	UNK	UNK
207_C18neg	222.044	1.417	Unknown	-2	Level5=Unknown	null	207_C18neg	UNK	UNK	[M-H]-	UNK	not annotated	0	UNK	UNK	UNK	UNK	UNK	UNK	UNK	UNK	UNK	UNK	UNK	UNK	UNK
2074_C18pos	728.171	6.662	low score: Compound_2925765_C24H40O23S	-0.86	Level4=MSMSanalog	CC1C2OC(OO)C(OC3OC(CO)C(OC4OC(CO)C(OC5OC(CO)C(O2)C(O)C5O)C(O)C4O)C(O)C3O)C1OS(=O)(=O)O	YRLCUMZVSLHWKN	InChI=1S/C24H40O23S/c1-5-15(47-48(35,36)37)19-24(46-34)45-20(5)41-16-6(2-25)38-21(12(31)9(16)28)42-17-7(3-26)39-22(13(32)10(17)29)43-18-8(4-27)40-23(44-19)14(33)11(18)30/h5-34H,2-4H2,1H3,(H,35,36,37)	YRLCUMZVSLHWKN-UHFFFAOYSA-N	[M+H]+	C24H40O23S	single	-7.1461	UNK	UNK	UNK	UNK	UNK	UNK	UNK	UNK	UNK	UNK	UNK	UNK	UNK
208_C18neg	223.029	3.112	Unknown	-2	Level5=Unknown	null	208_C18neg	UNK	UNK	[M-H]-	UNK	not annotated	0	UNK	UNK	UNK	UNK	UNK	UNK	UNK	UNK	UNK	UNK	UNK	UNK	UNK
2080_C18pos	729.578	21.564	CE(22:6(5Z,8E,10Z,13Z,15E,19Z)-2OH(7S, 17S))	0.53391	Level3b=InSilico-AllDB	CCC=CCC(O)C=CC=CCC=CC=CC(O)C=CCCCC(=O)OC1CCC2(C)C(=CCC3C2CCC2(C)C(C(C)CCCC(C)C)CCC32)C1	WCRWJBOGTRQLKQ	InChI=1S/C49H76O4/c1-7-8-15-23-40(50)24-16-12-10-9-11-13-17-25-41(51)26-18-14-19-27-47(52)53-42-32-34-48(5)39(36-42)28-29-43-45-31-30-44(38(4)22-20-21-37(2)3)49(45,6)35-33-46(43)48/h8,10-13,15-18,24-26,28,37-38,40-46,50-51H,7,9,14,19-23,27,29-36H2,1-6H3	WCRWJBOGTRQLKQ-UHFFFAOYSA-N	[M+H]+	C49H76O4	single	12.3591	Cholestane steroids	Steroids	Terpenoids	False	Lipids and lipid-like molecules	Steroids and steroid derivatives	Steroid esters	Cholesteryl esters	UNK	UNK	UNK	UNK	UNK
2087_C18pos	735.411	1.128	pkonid:992712|ZUQLBSNKNHTECC-UHFFFAOYSA-N	0.4427	Level3b=InSilico-AllDB	CC=C1CN(C)C2Cc3c([nH]c4ccccc34)C(c3cc4[nH]c5c(c4cc3OC)CN3CC4CC5(C(=O)OC)C3C(C)(C(C)O)C4)CC1(C)C2C(=O)OC	ZUQLBSNKNHTECC	InChI=1S/C44H54N4O6/c1-9-25-21-47(5)34-15-29-26-12-10-11-13-32(26)45-37(29)30(19-43(25,4)36(34)39(50)53-7)28-14-33-27(16-35(28)52-6)31-22-48-20-24-17-42(3,23(2)49)40(48)44(18-24,38(31)46-33)41(51)54-8/h9-14,16,23-24,30,34,36,40,45-46,49H,15,17-22H2,1-8H3	ZUQLBSNKNHTECC-UHFFFAOYSA-N	[M+H]+	C44H54N4O6	single	6.1974	Iboga type	Tryptophan alkaloids	Alkaloids	False	Alkaloids and derivatives	Vobasan alkaloids	UNK	Vobasan alkaloids	162899944	UNK	UNK	UNK	UNK
2088_C18pos	736.535	23.423	35-O-[5R-Amino-2R,3S,4R-trihydroxy-2-(hydroxymethyl)-1S-cyclopentyl] ether	0.50454	Level3b=InSilico-AllDB	CC(CC(O)C(O)C(O)C(O)COC1C(N)C(O)C(O)C1(O)CO)C1CCC2(C)C1CCC1(C)C2C=CC2C3(C)CCC(C)C(C)(C)C3CCC21C	XPQQFLOBGARKSQ	InChI=1S/C42H73NO9/c1-22(19-26(45)32(47)33(48)27(46)20-52-36-31(43)34(49)35(50)42(36,51)21-44)24-12-16-38(5)25(24)13-17-40(7)29(38)9-10-30-39(6)15-11-23(2)37(3,4)28(39)14-18-41(30,40)8/h9-10,22-36,44-51H,11-21,43H2,1-8H3	XPQQFLOBGARKSQ-UHFFFAOYSA-N	[M+H]+	C42H73NO9	single	3.141	Hopane and Moretane triterpenoids	Triterpenoids	Terpenoids	False	Lipids and lipid-like molecules	Prenol lipids	Hopanoids	Hopanoids	163063069	UNK	UNK	UNK	UNK
2093_C18pos	740.626	25.899	plakoridine B	0.60788	Level3b=InSilico-AllDB	CCCCCCCCCCCCCCCCC(=O)C=C1C(O)C(C(=O)OC)C(CCCCCCCCCCCCCCC)N1CCc1ccc(O)cc1	TWRZIDCNMWOSFX	InChI=1S/C47H81NO5/c1-4-6-8-10-12-14-16-18-20-21-23-25-27-29-31-42(50)39-44-46(51)45(47(52)53-3)43(48(44)38-37-40-33-35-41(49)36-34-40)32-30-28-26-24-22-19-17-15-13-11-9-7-5-2/h33-36,39,43,45-46,49,51H,4-32,37-38H2,1-3H3	TWRZIDCNMWOSFX-UHFFFAOYSA-N	[M+H]+	C47H81NO5	single	12.5747	UNK	UNK	Polyketides	False	Benzenoids	Benzene and substituted derivatives	Phenethylamines	Phenethylamines	73835828	UNK	UNK	UNK	UNK
2105_C18pos	747.378	9.084	pkonid:726742|SPIXUCWOTRLFAZ-UHFFFAOYSA-N	0.59774	Level3b=InSilico-AllDB	CC(C)CC1N=C(O)C(=Cc2c[nH]c3ccccc23)N=C(O)C(CO)NC(C)C2CCCN2C(=O)C(CO)N=C(O)CN=C(O)C(C(C)C)N=C1O	SPIXUCWOTRLFAZ	InChI=1S/C36H52N8O8/c1-19(2)13-25-33(49)43-31(20(3)4)35(51)38-16-30(47)40-28(18-46)36(52)44-12-8-11-29(44)21(5)39-27(17-45)34(50)42-26(32(48)41-25)14-22-15-37-24-10-7-6-9-23(22)24/h6-7,9-10,14-15,19-21,25,27-29,31,37,39,45-46H,8,11-13,16-18H2,1-5H3,(H,38,51)(H,40,47)(H,41,48)(H,42,50)(H,43,49)	SPIXUCWOTRLFAZ-UHFFFAOYSA-N	[M+Na]+	C36H52N8O8	single	3.4351	Cyclic peptides	Oligopeptides	Amino acids and Peptides	False	Organic acids and derivatives	Carboxylic acids and derivatives	Amino acids, peptides, and analogues	Cyclic peptides	162983945	UNK	UNK	UNK	UNK
2114_C18pos	753.115	6.667	low score: Indapamide	-0.95	Level4=MSMSanalog	CC1Cc2ccccc2N1N=C(O)c1ccc(Cl)c(S(N)(=O)=O)c1	NDDAHWYSQHTHNT	InChI=1S/C16H16ClN3O3S/c1-10-8-11-4-2-3-5-14(11)20(10)19-16(21)12-6-7-13(17)15(9-12)24(18,22)23/h2-7,9-10H,8H2,1H3,(H,19,21)(H2,18,22,23)	NDDAHWYSQHTHNT-UHFFFAOYSA-N	[M+H]+	C16H16ClN3O3S	single	2.6582	UNK	UNK	Alkaloids	False	Benzenoids	Benzene and substituted derivatives	Benzenesulfonamides	Benzenesulfonamides	3702	Indapamida [INN-Spanish]	UNK	D00345	CHEBI:5893
2119_C18pos	758.223	25.792	Amidepsine I	0.48799	Level3b=InSilico-AllDB	COc1cc(C)c(C(=O)Oc2cc(C)c(C(=O)Oc3cc(C)c(C(O)=NC(C)C(=O)O)c(O)c3)c(O[C@@H]3O[C@H](CO)[C@@H](O)[C@H](O)[C@H]3OC(C)=O)c2)c(O)c1	RBFOMTAWEHHDSX	InChI=1S/C36H39NO17/c1-14-8-20(11-22(40)26(14)32(44)37-17(4)33(45)46)51-35(48)28-16(3)9-21(52-34(47)27-15(2)7-19(49-6)10-23(27)41)12-24(28)53-36-31(50-18(5)39)30(43)29(42)25(13-38)54-36/h7-12,17,25,29-31,36,38,40-43H,13H2,1-6H3,(H,37,44)(H,45,46)/t17?,25-,29-,30+,31-,36-/m1/s1	RBFOMTAWEHHDSX-TZHFLBFYSA-N	[M+H]+	C36H39NO17	single	1.99726	Depsides	Aromatic polyketides	Polyketides	True	Phenylpropanoids and polyketides	Tannins	Hydrolyzable tannins	Hydrolyzable tannins	23789052	2-[[4-[2-[(2S,3R,4S,5S,6R)-3-acetoxy-4,5-dihydroxy-6-methylol-tetrahydropyran-2-yl]oxy-4-(2-hydroxy-4-methoxy-6-methyl-benzoyl)oxy-6-methyl-benzoyl]oxy-2-hydroxy-6-methyl-benzoyl]amino]propionic acid	UNK	UNK	UNK
212_C18neg	223.046	1.368	2,4,5-trihydroxy-3-methoxy-1,6-hexanedioic acid	0.62922	Level3b=InSilico-AllDB	COC(C(O)C(=O)O)C(O)C(O)C(=O)O	MDGDZMIEJCCPTI	InChI=1S/C7H12O8/c1-15-5(4(10)7(13)14)2(8)3(9)6(11)12/h2-5,8-10H,1H3,(H,11,12)(H,13,14)	MDGDZMIEJCCPTI-UHFFFAOYSA-N	[M-H]-	C7H12O8	single	-2.7467	Hydroxy fatty acids	Fatty Acids and Conjugates	Fatty acids	False	Organic oxygen compounds	Organooxygen compounds	Carbohydrates and carbohydrate conjugates	Glucuronic acid derivatives	85860655	2,3,5-trihydroxy-4-methoxy-adipic acid	UNK	UNK	UNK
2121_C18pos	759.466	20.42	norokadanone	0.62536	Level3b=InSilico-AllDB	C=C1C(O)C2OC3(CCC(C=CC(C)C4CC(C)=CC5(OC(CC(C)=O)CCC5O)O4)O3)CCC2OC1C(O)CC(C)C1OC2(CCCCO2)CCC1C	NJOGICJCSWVJKS	InChI=1S/C43H66O11/c1-25-21-35(52-43(24-25)36(46)12-11-32(51-43)23-29(5)44)26(2)9-10-31-14-18-42(50-31)19-15-34-40(54-42)37(47)30(6)39(49-34)33(45)22-28(4)38-27(3)13-17-41(53-38)16-7-8-20-48-41/h9-10,24,26-28,31-40,45-47H,6-8,11-23H2,1-5H3	NJOGICJCSWVJKS-UHFFFAOYSA-N	[M+H]+	C43H66O11	single	5.967	Polyether ionophores	Polyethers	Polyketides	False	Organic oxygen compounds	Organooxygen compounds	Ethers	Ketals	3309928	1-[11-hydroxy-2-[3-[4-hydroxy-2-[1-hydroxy-3-(3-methyl-1,7-dioxaspiro[5.5]undecan-2-yl)butyl]-3-methylene-spiro[4a,7,8,8a-tetrahydro-4H-pyrano[3,2-b]pyran-6,5'-tetrahydrofuran]-2'-yl]-1-methyl-allyl]-4-methyl-1,7-dioxaspiro[5.5]undec-4-en-8-yl]acetone	UNK	UNK	UNK
2122_C18pos	760.479	16.538	pkonid:748667|TWYIGPPZFWTZFI-NPPMLFKCSA-N	0.62954	Level3b=InSilico-AllDB	CCCCCC(O)C=CC1=C(CC(O)CO)C(NCC(C)(O)C(CCCO)c2ccc(O)cc2)C(CCCCCC(=O)O)CCc2ccccc2CC1	TWYIGPPZFWTZFI	InChI=1S/C44H67NO8/c1-3-4-6-15-37(48)25-22-34-20-18-32-12-9-10-13-33(32)19-21-36(14-7-5-8-17-42(51)52)43(40(34)29-39(50)30-47)45-31-44(2,53)41(16-11-28-46)35-23-26-38(49)27-24-35/h9-10,12-13,22-27,36-37,39,41,43,45-50,53H,3-8,11,14-21,28-31H2,1-2H3,(H,51,52)	TWYIGPPZFWTZFI-UHFFFAOYSA-N	[M+Na]+	C44H67NO8	single	6.7251	UNK	UNK	UNK	False	UNK	UNK	UNK	UNK	163093857	UNK	UNK	UNK	UNK
2125_C18pos	762.492	21.866	Unknown	-2	Level5=Unknown	null	2125_C18pos	UNK	UNK	[M+H]+	UNK	not annotated	0	UNK	UNK	UNK	UNK	UNK	UNK	UNK	UNK	UNK	UNK	UNK	UNK	UNK
2126_C18pos	763.117	6.649	4D-Hydroxy	0.51093	Level3b=InSilico-AllDB	Oc1cc(O)cc(Oc2c(O)cc(Oc3c(Oc4c(O)cc(Oc5c(O)cc(O)c(-c6c(O)cc(O)cc6O)c5O)cc4O)cc(O)c(O)c3O)cc2O)c1	SEVSISYDPWMJLN	InChI=1S/C36H26O19/c37-12-1-13(38)3-15(2-12)52-33-22(44)8-17(9-23(33)45)54-36-27(11-21(43)30(49)32(36)51)55-34-24(46)6-16(7-25(34)47)53-35-26(48)10-20(42)29(31(35)50)28-18(40)4-14(39)5-19(28)41/h1-11,37-51H	SEVSISYDPWMJLN-UHFFFAOYSA-N	[M+H]+	C36H26O19	single	6.1068	Oligomeric phloroglucinols (phlorotannins)	Phloroglucinols	Polyketides	False	Phenylpropanoids and polyketides	Tannins	UNK	Tannins	UNK	UNK	UNK	UNK	UNK
213_C18neg	223.061	7.401	pkonid:972488|ZHWRNRQCZZTGIO-UHFFFAOYSA-N	0.61703	Level3b=InSilico-AllDB	CC1OC(=O)c2c(O)ccc(CO)c2C1O	ZHWRNRQCZZTGIO	InChI=1S/C11H12O5/c1-5-10(14)8-6(4-12)2-3-7(13)9(8)11(15)16-5/h2-3,5,10,12-14H,4H2,1H3	ZHWRNRQCZZTGIO-UHFFFAOYSA-N	[M-H]-	C11H12O5	single	0.4768	Isocoumarins	Coumarins	Shikimates and Phenylpropanoids	False	Organoheterocyclic compounds	Benzopyrans	2-benzopyrans	2-benzopyrans	162988138	UNK	UNK	UNK	UNK
2132_C18pos	768.563	24.142	2-aminoethoxy((2R)-3-[(1E)-octadec-1-en-1-yloxy]-2-{[(5Z)-7-{3-[(2Z,5Z)-undeca-2,5-dien-1-yl]oxiran-2-yl}hept-5-enoyl]oxy}propoxy)phosphinic acid	0.63235	Level3b=InSilico-AllDB	CCCCCC=CCC=CCC1OC1CC=CCCCC(=O)OC(COC=CCCCCCCCCCCCCCCCC)COP(=O)(O)OCCN	BXAJUOBMQCBTNC	InChI=1S/C43H78NO8P/c1-3-5-7-9-11-13-14-15-16-17-18-19-21-23-27-31-36-48-38-40(39-50-53(46,47)49-37-35-44)51-43(45)34-30-26-25-29-33-42-41(52-42)32-28-24-22-20-12-10-8-6-4-2/h12,20,24-25,28-29,31,36,40-42H,3-11,13-19,21-23,26-27,30,32-35,37-39,44H2,1-2H3,(H,46,47)	BXAJUOBMQCBTNC-UHFFFAOYSA-N	[M+H]+	C43H78NO8P	single	11.7491	Glycerophosphoethanolamines	Glycerophospholipids	Fatty acids	False	Lipids and lipid-like molecules	Glycerophospholipids	Glycerophosphoethanolamines	1-(1Z-alkenyl),2-acylglycerophosphoethanolamines	UNK	UNK	UNK	UNK	UNK
2133_C18pos	769.312	9.083	Unknown	-2	Level5=Unknown	null	2133_C18pos	UNK	UNK	[M+Na]+	UNK	not annotated	0	UNK	UNK	UNK	UNK	UNK	UNK	UNK	UNK	UNK	UNK	UNK	UNK	UNK
2134_C18pos	769.486	23.035	PI(15:0/14:0)	0.58509	Level3b=InSilico-AllDB	CCCCCCCCCCCCCCC(=O)OCC(COP(=O)(O)OC1C(O)C(O)C(O)C(O)C1O)OC(=O)CCCCCCCCCCCCC	HPQPQRLHPCUFSF	InChI=1S/C38H73O13P/c1-3-5-7-9-11-13-15-17-18-20-22-24-26-31(39)48-28-30(50-32(40)27-25-23-21-19-16-14-12-10-8-6-4-2)29-49-52(46,47)51-38-36(44)34(42)33(41)35(43)37(38)45/h30,33-38,41-45H,3-29H2,1-2H3,(H,46,47)	HPQPQRLHPCUFSF-UHFFFAOYSA-N	[M+H]+	C38H73O13P	single	6.554	UNK	UNK	UNK	UNK	UNK	UNK	UNK	UNK	75960445	UNK	UNK	UNK	UNK
2137_C18pos	771.236	7.868	3-[(2S,3R,4S,5S,6R)-4,5-dihydroxy-3-[(2R,3R,4R,5R,6S)-3,4,5-trihydroxy-6-methyloxan-2-yl]oxy-6-[[(2R,3R,4R,5R,6S)-3,4,5-trihydroxy-6-methyloxan-2-yl]oxymethyl]oxan-2-yl]oxy-5,7-dihydroxy-2-(4-hydroxyphenyl)-6-methoxychromen-4-one	1.8	Level2a=MSMSmatch	COc1c(O)cc2oc(-c3ccc(O)cc3)c(OC3OC(COC4OC(C)C(O)C(O)C4O)C(O)C(O)C3OC3OC(C)C(O)C(O)C3O)c(=O)c2c1O	ZJOJKSKTNZMQCX	InChI=1S/C34H42O20/c1-10-18(37)23(42)26(45)32(49-10)48-9-16-20(39)25(44)31(54-33-27(46)24(43)19(38)11(2)50-33)34(52-16)53-30-22(41)17-15(8-14(36)29(47-3)21(17)40)51-28(30)12-4-6-13(35)7-5-12/h4-8,10-11,16,18-20,23-27,31-40,42-46H,9H2,1-3H3	ZJOJKSKTNZMQCX-UHFFFAOYSA-N	[M+H]+	C34H42O20	single	-2.5323	Flavonols	Flavonoids	Shikimates and Phenylpropanoids	True	Phenylpropanoids and polyketides	Flavonoids	Flavonoid glycosides	Flavonoid-3-O-glycosides	75614562	UNK	UNK	UNK	UNK
2138_C18pos	771.502	23.553	MGDG(16:3(7Z,10Z,13Z)/20:5(5Z,8Z,11Z,14Z,17Z))	0.63899	Level3b=InSilico-AllDB	CCC=CCC=CCC=CCC=CCC=CCCCC(=O)OC(COC(=O)CCCCCC=CCC=CCC=CCC)COC1OC(CO)C(O)C(O)C1O	VVYYNMBKJJAXGP	InChI=1S/C45H70O10/c1-3-5-7-9-11-13-15-17-18-19-20-22-24-26-28-30-32-34-41(48)54-38(37-53-45-44(51)43(50)42(49)39(35-46)55-45)36-52-40(47)33-31-29-27-25-23-21-16-14-12-10-8-6-4-2/h5-8,11-14,17-18,20-23,26,28,38-39,42-46,49-51H,3-4,9-10,15-16,19,24-25,27,29-37H2,1-2H3	VVYYNMBKJJAXGP-UHFFFAOYSA-N	[M+H]+	C45H70O10	single	7.9889	UNK	UNK	UNK	UNK	UNK	UNK	UNK	UNK	75955277	UNK	UNK	UNK	UNK
2140_C18pos	772.615	23.339	PC(o-18:1(9Z)/18:1(11Z))	0.65131	Level3b=InSilico-AllDB	CCCCCC/C=C\CCCCCCCCCC(=O)O[C@H](COCCCCCCCC/C=C\CCCCCCCC)COP(=O)([O-])OCC[N+](C)(C)C	GSROTDACALJGFK	InChI=1S/C44H86NO7P/c1-6-8-10-12-14-16-18-20-22-24-26-28-30-32-34-36-39-49-41-43(42-51-53(47,48)50-40-38-45(3,4)5)52-44(46)37-35-33-31-29-27-25-23-21-19-17-15-13-11-9-7-2/h17,19-20,22,43H,6-16,18,21,23-42H2,1-5H3/b19-17-,22-20-/t43-/m1/s1	GSROTDACALJGFK-YIFANWOHSA-N	[M+H]+	C44H86NO7P	single	12.1976	UNK	UNK	UNK	UNK	UNK	UNK	UNK	UNK	53481725	PC(18:1w9/18:1w7)	UNK	UNK	UNK
2148_C18pos	775.534	25.011	1-(9Z-octadecenoyl)-2-(7Z,10Z-hexadecadienoyl)-3-O-beta-D-galactosyl-sn-glycerol	0.91121	Level3a=InSilico-*Dioscorea*	CCCCCC=CCC=CCCCCCC(=O)OC(COC(=O)CCCCCCCC=CCCCCCCCC)COC1OC(CO)C(O)C(O)C1O	SFKZPPODZMCLPE	InChI=1S/C43H76O10/c1-3-5-7-9-11-13-15-17-18-20-21-23-25-27-29-31-38(45)50-34-36(35-51-43-42(49)41(48)40(47)37(33-44)53-43)52-39(46)32-30-28-26-24-22-19-16-14-12-10-8-6-4-2/h12,14,17-19,22,36-37,40-44,47-49H,3-11,13,15-16,20-21,23-35H2,1-2H3	SFKZPPODZMCLPE-UHFFFAOYSA-N	[M+Na]+	C43H76O10	single	8.3287	Glycosyldiacylglycerols	Glycerolipids	Fatty acids	True	Lipids and lipid-like molecules	Glycerolipids	Glycosylglycerols	1,2-diacyl-3-O-beta-D-galactosyl-sn-glycerols	25201606	UNK	UNK	UNK	UNK
215_C18neg	225.186	15.358	(Z)-form	0.53544	Level3b=InSilico-AllDB	CCCCCCC=CCCCCCC(=O)O	ZVXDGKJSUPWREP	InChI=1S/C14H26O2/c1-2-3-4-5-6-7-8-9-10-11-12-13-14(15)16/h7-8H,2-6,9-13H2,1H3,(H,15,16)	ZVXDGKJSUPWREP-UHFFFAOYSA-N	[M-H]-	C14H26O2	single	4.5481	Unsaturated fatty acids	Fatty Acids and Conjugates	Fatty acids	False	Lipids and lipid-like molecules	Fatty Acyls	Fatty acids and conjugates	Long-chain fatty acids	543360	tetradec-7-enoic acid	UNK	UNK	UNK
2152_C18pos	777.55	25.896	1-(9Z,12Z-octadecadienoyl)-2-hexadecanoyl-3-O-beta-D-galactosyl-sn-glycerol	0.93152	Level3a=InSilico-*Dioscorea*	CCCCCC=CCC=CCCCCCCCC(=O)OCC(COC1OC(CO)C(O)C(O)C1O)OC(=O)CCCCCCCCCCCCCCC	QOCWWAJCODFCIV	InChI=1S/C43H78O10/c1-3-5-7-9-11-13-15-17-18-20-21-23-25-27-29-31-38(45)50-34-36(35-51-43-42(49)41(48)40(47)37(33-44)53-43)52-39(46)32-30-28-26-24-22-19-16-14-12-10-8-6-4-2/h11,13,17-18,36-37,40-44,47-49H,3-10,12,14-16,19-35H2,1-2H3	QOCWWAJCODFCIV-UHFFFAOYSA-N	[M+Na]+	C43H78O10	single	8.5527	Glycosyldiacylglycerols	Glycerolipids	Fatty acids	True	Lipids and lipid-like molecules	Glycerolipids	Glycosylglycerols	1,2-diacyl-3-O-beta-D-galactosyl-sn-glycerols	25202863	UNK	UNK	UNK	UNK
2154_C18pos	778.547	23.372	2-(dimethylamino)ethoxy(3-[(4Z,7Z,10Z,13Z,16Z,19Z)-docosa-4,7,10,13,16,19-hexaenoyloxy]-2-(pentadecanoyloxy)propoxy)phosphinic acid	0.59063	Level3b=InSilico-AllDB	CCC=CCC=CCC=CCC=CCC=CCC=CCCC(=O)OCC(COP(=O)(O)OCCN(C)C)OC(=O)CCCCCCCCCCCCCC	AHAUBJRIXRHFSJ	InChI=1S/C44H76NO8P/c1-5-7-9-11-13-15-17-19-20-21-22-23-24-25-27-28-30-32-34-36-43(46)50-40-42(41-52-54(48,49)51-39-38-45(3)4)53-44(47)37-35-33-31-29-26-18-16-14-12-10-8-6-2/h7,9,13,15,19-20,22-23,25,27,30,32,42H,5-6,8,10-12,14,16-18,21,24,26,28-29,31,33-41H2,1-4H3,(H,48,49)	ATCGCDRDYZRDCR-UHFFFAOYSA-N	[M+H]+	C44H76NO8P	single	10.8282	UNK	UNK	UNK	UNK	UNK	UNK	UNK	UNK	UNK	UNK	UNK	UNK	UNK
2155_C18pos	779.315	9.082	Unknown	-2	Level5=Unknown	null	2155_C18pos	UNK	UNK	[M+H]+	UNK	not annotated	0	UNK	UNK	UNK	UNK	UNK	UNK	UNK	UNK	UNK	UNK	UNK	UNK	UNK
2156_C18pos	779.491	20.792	pkonid:672527|RHOHXGSADTZSDZ-UHFFFAOYSA-N	0.59108	Level3b=InSilico-AllDB	CC1OC(OC2CCC3(C)C(CCC4(C)C3C=CC3=C5CC(C)(C)CCC5(CO)C(O)CC34C)C2(C)CO)C(O)C(OC2OC(CO)C(O)C(O)C2C)C1O	RHOHXGSADTZSDZ	InChI=1S/C43H70O12/c1-22-31(48)33(50)26(19-44)53-36(22)55-35-32(49)23(2)52-37(34(35)51)54-30-12-13-39(5)27(40(30,6)20-45)11-14-41(7)28(39)10-9-24-25-17-38(3,4)15-16-43(25,21-46)29(47)18-42(24,41)8/h9-10,22-23,26-37,44-51H,11-21H2,1-8H3	RHOHXGSADTZSDZ-UHFFFAOYSA-N	[M+H]+	C43H70O12	single	2.9558	Oleae triterpenoids	Triterpenoids	Terpenoids	True	Lipids and lipid-like molecules	Prenol lipids	Terpene glycosides	Triterpene saponins	163037682	UNK	UNK	UNK	UNK
2157_C18pos	779.523	25.278	PG(O-18:0/18:4(6Z,9Z,12Z,15Z))	0.53024	Level3b=InSilico-AllDB	CCC=CCC=CCC=CCC=CCCCCC(=O)OC(COCCCCCCCCCCCCCCCCCC)COP(=O)(O)OCC(O)CO	LQDXIQWWVZGJBR	InChI=1S/C42H77O9P/c1-3-5-7-9-11-13-15-17-19-21-23-25-27-29-31-33-35-48-38-41(39-50-52(46,47)49-37-40(44)36-43)51-42(45)34-32-30-28-26-24-22-20-18-16-14-12-10-8-6-4-2/h6,8,12,14,18,20,24,26,40-41,43-44H,3-5,7,9-11,13,15-17,19,21-23,25,27-39H2,1-2H3,(H,46,47)	LQDXIQWWVZGJBR-UHFFFAOYSA-N	[M+Na]+	C42H77O9P	single	11.0286	UNK	UNK	UNK	UNK	UNK	UNK	UNK	UNK	75960169	UNK	UNK	UNK	UNK
2158_C18pos	779.529	26.106	PG(O-16:0/20:4(5Z,8Z,11Z,14Z))	0.56951	Level3b=InSilico-AllDB	CCCCCC=CCC=CCC=CCC=CCCCC(=O)OC(COCCCCCCCCCCCCCCCC)COP(=O)(O)OCC(O)CO	FDTWAXVDPVXUJI	InChI=1S/C42H77O9P/c1-3-5-7-9-11-13-15-17-19-20-21-22-24-26-28-30-32-34-42(45)51-41(39-50-52(46,47)49-37-40(44)36-43)38-48-35-33-31-29-27-25-23-18-16-14-12-10-8-6-4-2/h11,13,17,19,21-22,26,28,40-41,43-44H,3-10,12,14-16,18,20,23-25,27,29-39H2,1-2H3,(H,46,47)	FDTWAXVDPVXUJI-UHFFFAOYSA-N	[M+Na]+	C42H77O9P	single	11.0286	UNK	UNK	UNK	UNK	UNK	UNK	UNK	UNK	75960226	UNK	UNK	UNK	UNK
216_C18pos	151.036	0.987	MINEs-12903	0.31805	Level3b=InSilico-AllDB	O=C(NO)NC(O)C(=O)O	ZHSLSADZVWVJQQ	InChI=1S/C3H6N2O5/c6-1(2(7)8)4-3(9)5-10/h1,6,10H,(H,7,8)(H2,4,5,9)	ZHSLSADZVWVJQQ-UHFFFAOYSA-N	[M+H]+	C3H6N2O5	single	-1.9222	UNK	UNK	UNK	UNK	UNK	UNK	UNK	UNK	UNK	UNK	UNK	UNK	UNK
2160_C18pos	783.503	23.369	PI(12:0/18:0)	0.56032	Level3b=InSilico-AllDB	CCCCCCCCCCCCCCCCCC(=O)OC(COC(=O)CCCCCCCCCCC)COP(=O)(O)OC1C(O)C(O)C(O)C(O)C1O	SPGUBYXSFBPPJV	InChI=1S/C39H75O13P/c1-3-5-7-9-11-13-14-15-16-17-18-20-22-24-26-28-33(41)51-31(29-49-32(40)27-25-23-21-19-12-10-8-6-4-2)30-50-53(47,48)52-39-37(45)35(43)34(42)36(44)38(39)46/h31,34-39,42-46H,3-30H2,1-2H3,(H,47,48)	SPGUBYXSFBPPJV-UHFFFAOYSA-N	[M+H]+	C39H75O13P	single	6.9441	UNK	UNK	UNK	UNK	UNK	UNK	UNK	UNK	75961242	UNK	UNK	UNK	UNK
2163_C18pos	784.652	25.808	pkonid:245152|GYHZLVGNXJLGPV-UHFFFAOYSA-N	0.59776	Level3b=InSilico-AllDB	CCCCCCCCC=CCCCCCCCCCCCCCCCC(O)=NC(COP(=O)(O)O)C(O)C=CCCCCCCCCCCCCCCC	GYHZLVGNXJLGPV	InChI=1S/C46H90NO6P/c1-3-5-7-9-11-13-15-17-19-20-21-22-23-24-25-26-28-30-32-34-36-38-40-42-46(49)47-44(43-53-54(50,51)52)45(48)41-39-37-35-33-31-29-27-18-16-14-12-10-8-6-4-2/h17,19,39,41,44-45,48H,3-16,18,20-38,40,42-43H2,1-2H3,(H,47,49)(H2,50,51,52)	GYHZLVGNXJLGPV-UHFFFAOYSA-N	[M+H]+	C46H90NO6P	single	14.9775	Glycerophosphates	Glycerophospholipids	Fatty acids	False	Lipids and lipid-like molecules	Sphingolipids	Phosphosphingolipids	Phosphosphingolipids	73229498	UNK	UNK	UNK	UNK
2165_C18pos	786.493	20.988	Unknown	-2	Level5=Unknown	null	2165_C18pos	UNK	UNK	[M+H]+	UNK	not annotated	0	UNK	UNK	UNK	UNK	UNK	UNK	UNK	UNK	UNK	UNK	UNK	UNK	UNK
2167_C18pos	788.552	21.261	(2S)-2-amino-3-{[hydroxy(2R)-3-[(9Z,12Z)-octadeca-9,12-dienoyloxy]-2-(octadecanoyloxy)propoxyphosphoryl]oxy}propanoic acid	0.66682	Level3b=InSilico-AllDB	CCCCCC=CCC=CCCCCCCCC(=O)OCC(COP(=O)(O)OCC(N)C(=O)O)OC(=O)CCCCCCCCCCCCCCCCC	NCKDTPGQKVQFRG	InChI=1S/C42H78NO10P/c1-3-5-7-9-11-13-15-17-19-21-23-25-27-29-31-33-40(44)50-35-38(36-51-54(48,49)52-37-39(43)42(46)47)53-41(45)34-32-30-28-26-24-22-20-18-16-14-12-10-8-6-4-2/h11,13,17,19,38-39H,3-10,12,14-16,18,20-37,43H2,1-2H3,(H,46,47)(H,48,49)	NCKDTPGQKVQFRG-UHFFFAOYSA-N	[M+H]+	C42H78NO10P	single	11.0619	Glycerophosphoserines	Glycerophospholipids	Fatty acids	False	Lipids and lipid-like molecules	Glycerophospholipids	Glycerophosphoserines	Phosphatidylserines	75958901	UNK	UNK	UNK	UNK
217_C18pos	151.075	25.471	(E)-form	0.98869	Level3a=InSilico-*Dioscorea*	OCC=Cc1ccc(O)cc1	PTNLHDGQWUGONS	InChI=1S/C9H10O2/c10-7-1-2-8-3-5-9(11)6-4-8/h1-6,10-11H,7H2	PTNLHDGQWUGONS-UHFFFAOYSA-N	[M+H]+	C9H10O2	Isomeric	1.3977	Cinnamic acids and derivatives	Phenylpropanoids (C6-C3)	Shikimates and Phenylpropanoids	False	Phenylpropanoids and polyketides	Cinnamyl alcohols	UNK	Cinnamyl alcohols	94274	4-(3-hydroxyprop-1-enyl)phenol	3690-05-9	UNK	UNK
2170_C18pos	789.549	25.614	ConMedNP.913	0.62286	Level3b=InSilico-AllDB	CCC=CCC=CCC=CCCCCCCCC(=O)OCC(COC(=O)CCCCCCCC=CCC=CCC=CCC)COC1OC(CO)C(O)C(O)C1O	SPYOSTBSRFITMX	InChI=1S/C46H76O10/c1-3-5-7-9-11-13-15-17-19-21-23-25-27-29-31-33-41(48)53-36-39(38-55-46-45(52)44(51)43(50)40(35-47)56-46)37-54-42(49)34-32-30-28-26-24-22-20-18-16-14-12-10-8-6-4-2/h5-8,11-14,17-20,39-40,43-47,50-52H,3-4,9-10,15-16,21-38H2,1-2H3	SPYOSTBSRFITMX-UHFFFAOYSA-N	[M+H]+	C46H76O10	single	8.6845	Glycosyldiacylglycerols	Glycerolipids	Fatty acids	True	Lipids and lipid-like molecules	Fatty Acyls	Lineolic acids and derivatives	Lineolic acids and derivatives	163066698	UNK	UNK	UNK	UNK
2173_C18pos	790.348	5.459	low score: UNPD105111	-0.94	Level4=MSMSanalog	N[C@@H](CCCCN=C(O)CN=C(O)c1cccc(O)c1O)C(O)=N[C@@H](CCCCN=C(O)c1cccc(O)c1O)C(O)=N[C@@H](Cc1c[nH]c2ccccc12)C(=O)O	YQBYSQJGPSBCIG	InChI=1S/C39H47N7O11/c40-26(12-3-5-17-41-32(49)21-44-36(53)25-11-8-16-31(48)34(25)51)37(54)45-28(14-4-6-18-42-35(52)24-10-7-15-30(47)33(24)50)38(55)46-29(39(56)57)19-22-20-43-27-13-2-1-9-23(22)27/h1-2,7-11,13,15-16,20,26,28-29,43,47-48,50-51H,3-6,12,14,17-19,21,40H2,(H,41,49)(H,42,52)(H,44,53)(H,45,54)(H,46,55)(H,56,57)/t26-,28-,29-/m0/s1	YQBYSQJGPSBCIG-ZXRKZBAXSA-N	[M+H]+	C39H47N7O11	single	4.9016	UNK	UNK	Shikimates and Phenylpropanoids	False	Organic acids and derivatives	Carboxylic acids and derivatives	Amino acids, peptides, and analogues	Oligopeptides	UNK	UNK	UNK	UNK	UNK
2178_C18pos	793.507	21.314	(2R)-3-{[(5S,6S,8Z,11Z,14Z,17Z)-5,6-dihydroxyicosa-8,11,14,17-tetraenoyl]oxy}-2-[(17-methyloctadecanoyl)oxy]propoxyphosphonic acid	0.55512	Level3b=InSilico-AllDB	CCC=CCC=CCC=CCC=CCC(O)C(O)CCCC(=O)OCC(COP(=O)(O)O)OC(=O)CCCCCCCCCCCCCCCC(C)C	HRBUWVOABYATTB	InChI=1S/C42H75O10P/c1-4-5-6-7-8-9-10-15-18-21-24-27-31-39(43)40(44)32-29-34-41(45)50-35-38(36-51-53(47,48)49)52-42(46)33-28-25-22-19-16-13-11-12-14-17-20-23-26-30-37(2)3/h5-6,8-9,15,18,24,27,37-40,43-44H,4,7,10-14,16-17,19-23,25-26,28-36H2,1-3H3,(H2,47,48,49)	HRBUWVOABYATTB-UHFFFAOYSA-N	[M+Na]+	C42H75O10P	single	10.1455	Glycerophosphates	Glycerophospholipids	Fatty acids	False	Lipids and lipid-like molecules	Glycerophospholipids	Glycerophosphates	1,2-diacylglycerol-3-phosphates	UNK	UNK	UNK	UNK	UNK
218_C18neg	231.06	1.144	Unknown	-2	Level5=Unknown	null	218_C18neg	UNK	UNK	[M-H]-	UNK	not annotated	0	UNK	UNK	UNK	UNK	UNK	UNK	UNK	UNK	UNK	UNK	UNK	UNK	UNK
218_C18pos	151.076	8.657	(E)-form	0.99279	Level3a=InSilico-*Dioscorea*	OCC=Cc1ccc(O)cc1	PTNLHDGQWUGONS	InChI=1S/C9H10O2/c10-7-1-2-8-3-5-9(11)6-4-8/h1-6,10-11H,7H2	PTNLHDGQWUGONS-UHFFFAOYSA-N	[M+H]+	C9H10O2	Isomeric	1.3977	Cinnamic acids and derivatives	Phenylpropanoids (C6-C3)	Shikimates and Phenylpropanoids	False	Phenylpropanoids and polyketides	Cinnamyl alcohols	UNK	Cinnamyl alcohols	94274	4-(3-hydroxyprop-1-enyl)phenol	3690-05-9	UNK	UNK
2181_C18pos	794.578	24.287	PC(22:5(4Z,7Z,10Z,13Z,16Z)/15:0)	0.62101	Level3b=InSilico-AllDB	CCCCCC=CCC=CCC=CCC=CCC=CCCC(=O)OCC(COP(=O)(O)OCC[N+](C)(C)C)OC(=O)CCCCCCCCCCCCCC	MTMRNVMHOVUXLN	InChI=1S/C45H80NO8P/c1-6-8-10-12-14-16-18-20-21-22-23-24-25-26-28-29-31-33-35-37-44(47)51-41-43(42-53-55(49,50)52-40-39-46(3,4)5)54-45(48)38-36-34-32-30-27-19-17-15-13-11-9-7-2/h14,16,20-21,23-24,26,28,31,33,43H,6-13,15,17-19,22,25,27,29-30,32,34-42H2,1-5H3/p+1	UGZGMYSUUFRYLK-UHFFFAOYSA-O	[M+H]+	C45H81NO8P	single	12.0743	UNK	UNK	UNK	UNK	UNK	UNK	UNK	UNK	76041741	UNK	UNK	UNK	UNK
2182_C18pos	794.578	23.175	2-aminoethoxy(2R)-3-[(13Z,16Z)-docosa-13,16-dienoyloxy]-2-[(6Z,9Z,12Z)-octadeca-6,9,12-trienoyloxy]propoxyphosphinic acid	0.63654	Level3b=InSilico-AllDB	CCCCCC=CCC=CCC=CCCCCC(=O)OC(COC(=O)CCCCCCCCCCCC=CCC=CCCCCC)COP(=O)(O)OCCN	CSYFBLOXSWNAJB	InChI=1S/C45H80NO8P/c1-3-5-7-9-11-13-15-17-19-20-21-22-24-25-27-29-31-33-35-37-44(47)51-41-43(42-53-55(49,50)52-40-39-46)54-45(48)38-36-34-32-30-28-26-23-18-16-14-12-10-8-6-4-2/h11-14,17-19,23,28,30,43H,3-10,15-16,20-22,24-27,29,31-42,46H2,1-2H3,(H,49,50)	BRZHNCZGBULDIZ-UHFFFAOYSA-N	[M+H]+	C45H80NO8P	single	12.3198	Glycerophosphoethanolamines	Glycerophospholipids	Fatty acids	False	Lipids and lipid-like molecules	Glycerophospholipids	Glycerophosphoethanolamines	Dimethylphosphatidylethanolamines	75957758	UNK	UNK	UNK	UNK
2184_C18pos	796.594	25.071	PE-NMe2(20:3(5Z,8Z,11Z)/18:1(9Z))	0.61263	Level3b=InSilico-AllDB	CCCCCCCCC=CCC=CCC=CCCCC(=O)OCC(COP(=O)(O)OCCN(C)C)OC(=O)CCCCCCCC=CCCCCCCCC	AXAFDKPGVPADQR	InChI=1S/C45H82NO8P/c1-5-7-9-11-13-15-17-19-21-22-24-25-27-29-31-33-35-37-44(47)51-41-43(42-53-55(49,50)52-40-39-46(3)4)54-45(48)38-36-34-32-30-28-26-23-20-18-16-14-12-10-8-6-2/h19-21,23-25,29,31,43H,5-18,22,26-28,30,32-42H2,1-4H3,(H,49,50)	CSYNUEBKJRNPNQ-UHFFFAOYSA-N	[M+H]+	C45H82NO8P	single	12.5438	Glycerophosphoethanolamines	Glycerophospholipids	Fatty acids	False	Lipids and lipid-like molecules	Glycerophospholipids	Glycerophosphoethanolamines	Dimethylphosphatidylethanolamines	UNK	UNK	UNK	UNK	UNK
2188_C18pos	797.518	23.726	(2S)-1,2-di-O-[(9Z,12Z,15Z)-octadeca-9,12,15-trienoyl]-3-O-beta-D-galactopyranosyl glycerol	1.01196	Level3a=InSilico-*Dioscorea*	CCC=CCC=CCC=CCCCCCCCC(=O)OCC(COC1OC(CO)C(O)C(O)C1O)OC(=O)CCCCCCCC=CCC=CCC=CCC	QUZHZFAQJATMCA	InChI=1S/C45H74O10/c1-3-5-7-9-11-13-15-17-19-21-23-25-27-29-31-33-40(47)52-36-38(37-53-45-44(51)43(50)42(49)39(35-46)55-45)54-41(48)34-32-30-28-26-24-22-20-18-16-14-12-10-8-6-4-2/h5-8,11-14,17-20,38-39,42-46,49-51H,3-4,9-10,15-16,21-37H2,1-2H3	QUZHZFAQJATMCA-UHFFFAOYSA-N	[M+Na]+	C45H74O10	single	8.4369	Glycosyldiacylglycerols	Glycerolipids	Fatty acids	True	Lipids and lipid-like molecules	Glycerolipids	Glycosylglycerols	1,2-diacyl-3-O-beta-D-galactosyl-sn-glycerols	73805565	UNK	UNK	UNK	UNK
2189_C18pos	797.629	24.959	16:2-Glc-Campesterol	0.57615	Level3b=InSilico-AllDB	CCCCCC=CCC=CCCCCCC(=O)OCC1OC(OC2CCC3(C)C(=CCC4C3CCC3(C)C(C(C)CCC(C)C(C)C)CCC43)C2)C(O)C(O)C1O	IPQQCLZMMCTVPF	InChI=1S/C50H84O7/c1-8-9-10-11-12-13-14-15-16-17-18-19-20-21-44(51)55-33-43-45(52)46(53)47(54)48(57-43)56-38-28-30-49(6)37(32-38)24-25-39-41-27-26-40(50(41,7)31-29-42(39)49)36(5)23-22-35(4)34(2)3/h12-13,15-16,24,34-36,38-43,45-48,52-54H,8-11,14,17-23,25-33H2,1-7H3	IPQQCLZMMCTVPF-UHFFFAOYSA-N	[M+H]+	C50H84O7	single	11.0431	UNK	UNK	UNK	UNK	UNK	UNK	UNK	UNK	77916689	UNK	UNK	UNK	UNK
219_C18neg	232.046	1.447	low score: Compound_3680828_C9H13O5P	-0.67	Level4=MSMSanalog	CC(C)c1cccc(OP(=O)(O)O)c1O	FJGZYKABVZZRDV	InChI=1S/C9H13O5P/c1-6(2)7-4-3-5-8(9(7)10)14-15(11,12)13/h3-6,10H,1-2H3,(H2,11,12,13)	FJGZYKABVZZRDV-UHFFFAOYSA-N	[M-H]-	C9H13O5P	single	1.9871	UNK	UNK	UNK	UNK	UNK	UNK	UNK	UNK	UNK	UNK	UNK	UNK	UNK
2191_C18pos	799.533	24.286	Ulongapeptin	0.59869	Level3b=InSilico-AllDB	CCCCC1NC(=O)C(C(C)C)NC(=O)C(Cc2ccccc2)N(C)C(=O)C(C(C)C)N(C)C(=O)C(C(C)C)NC(=O)C(C(C)C)N(C)C(=O)C(C)OC(=O)C1C	MYFUOMYKCJURCV	InChI=1S/C43H70N6O8/c1-15-16-22-31-28(10)43(56)57-29(11)40(53)48(13)35(26(6)7)39(52)46-34(25(4)5)41(54)49(14)36(27(8)9)42(55)47(12)32(23-30-20-18-17-19-21-30)37(50)45-33(24(2)3)38(51)44-31/h17-21,24-29,31-36H,15-16,22-23H2,1-14H3,(H,44,51)(H,45,50)(H,46,52)	MYFUOMYKCJURCV-UHFFFAOYSA-N	[M+H]+	C43H70N6O8	single	3.5601	UNK	UNK	UNK	UNK	UNK	UNK	UNK	UNK	163105129	UNK	UNK	UNK	UNK
2193_C18pos	801.55	25.06	Pterulamide VI	0.57733	Level3b=InSilico-AllDB	CCC(C)C(C(=O)N(C)C(C(=O)O)C(C)C)N(C)C(=O)C(NC(=O)C(C(C)C)N(C)C(=O)C(C(C)C)N(C)C(=O)C(C(C)C)N(C)C(=O)c1ccccc1)C(C)C	OJXSCBQWQXUTTR	InChI=1S/C43H72N6O8/c1-18-29(12)36(42(55)48(16)35(28(10)11)43(56)57)49(17)39(52)31(24(2)3)44-37(50)32(25(4)5)45(13)40(53)34(27(8)9)47(15)41(54)33(26(6)7)46(14)38(51)30-22-20-19-21-23-30/h19-29,31-36H,18H2,1-17H3,(H,44,50)(H,56,57)	OJXSCBQWQXUTTR-UHFFFAOYSA-N	[M+H]+	C43H72N6O8	single	4.3307	Linear peptides	Oligopeptides	Amino acids and Peptides	False	Organic acids and derivatives	Carboxylic acids and derivatives	Amino acids, peptides, and analogues	Dipeptides	73240744	UNK	UNK	UNK	UNK
2194_C18pos	801.658	26.219	Unknown	-2	Level5=Unknown	null	2194_C18pos	UNK	UNK	[M+H]+	UNK	not annotated	0	UNK	UNK	UNK	UNK	UNK	UNK	UNK	UNK	UNK	UNK	UNK	UNK	UNK
2198_C18pos	803.565	26.321	pkonid:119975|CXMFYMRNDZMDGC-UHFFFAOYSA-N	0.63478	Level3b=InSilico-AllDB	CCC=CCC=CCC=CCCCCCCCC(=O)OCC(COC1OC(CO)C(O)C(O)C1O)OC(=O)CCCCCCCCCCCCCCCCC	CXMFYMRNDZMDGC	InChI=1S/C45H80O10/c1-3-5-7-9-11-13-15-17-19-21-23-25-27-29-31-33-40(47)52-36-38(37-53-45-44(51)43(50)42(49)39(35-46)55-45)54-41(48)34-32-30-28-26-24-22-20-18-16-14-12-10-8-6-4-2/h5,7,11,13,17,19,38-39,42-46,49-51H,3-4,6,8-10,12,14-16,18,20-37H2,1-2H3	CXMFYMRNDZMDGC-UHFFFAOYSA-N	[M+Na]+	C45H80O10	single	9.1089	Glycosyldiacylglycerols	Glycerolipids	Fatty acids	True	Lipids and lipid-like molecules	Glycerolipids	Glycosylglycerols	1,2-diacyl-3-O-beta-D-galactosyl-sn-glycerols	133019074	UNK	UNK	UNK	UNK
22_C18pos	110.009	0.988	Unknown	-2	Level5=Unknown	null	22_C18pos	UNK	UNK	[M+H]+	UNK	not annotated	0	UNK	UNK	UNK	UNK	UNK	UNK	UNK	UNK	UNK	UNK	UNK	UNK	UNK
220_C18neg	232.061	8.946	low score: ethyl 2,3-dioxo-1,4-dihydroquinoline-4-carboxylate	-0.8	Level4=MSMSanalog	CCOC(=O)C1C(=O)C(=O)Nc2ccccc21	STEQTZOENAMHLZ	InChI=1S/C12H11NO4/c1-2-17-12(16)9-7-5-3-4-6-8(7)13-11(15)10(9)14/h3-6,9H,2H2,1H3,(H,13,15)	STEQTZOENAMHLZ-UHFFFAOYSA-N	[M-H]-	C12H11NO4	single	0.8545	UNK	UNK	UNK	False	Organoheterocyclic compounds	Quinolines and derivatives	Quinolones and derivatives	Hydroquinolones	24039363	2,3-diketo-1,4-dihydroquinoline-4-carboxylic acid ethyl ester	UNK	UNK	UNK
220_C18pos	152.057	4.215	1,7-Dihydro-form	0.88473	Level3a=InSilico-*Dioscorea*	N=c1nc(O)c2nc[nH]c2[nH]1	UYTPUPDQBNUYGX	InChI=1S/C5H5N5O/c6-5-9-3-2(4(11)10-5)7-1-8-3/h1H,(H4,6,7,8,9,10,11)	UYTPUPDQBNUYGX-UHFFFAOYSA-N	[M+H]+	C5H5N5O	Isomeric	-0.52893	Purine alkaloids	Pseudoalkaloids	Alkaloids	False	Organoheterocyclic compounds	Imidazopyrimidines	Purines and purine derivatives	Purines and purine derivatives	764 5274253 135398634	2-azanyl-3,7-dihydropurin-6-one	66224-64-4	C00242	CHEBI:16235
2201_C18pos	805.545	26.119	7-hydroxy-3-(hydroxymethyl)-5-{[4-(2-methoxyethyl)phenyl]methyl}-2,17,20,23,30-pentamethyl-27-propyl-6-oxaoctacyclo[12.9.6.2?,?.1?,?.0?,??.0?,?.0??,??.0??,??]dotriacont-24-yne-17-carboxylic acid	0.55481	Level3b=InSilico-AllDB	CCCC1CC#CC23CCC45C(Cc6ccc(CCOC)cc6)OC(O)(CC6CCC(CC7(CC1)C1CC(C)(C(=O)O)CCC1(C)CCC72C)C3(C)C64CO)C5C	VVIVLVJUYUFAKM	InChI=1S/C51H74O6/c1-8-10-35-11-9-20-48-26-27-49-34(2)51(55,57-41(49)29-37-14-12-36(13-15-37)19-28-56-7)31-39-17-16-38(46(48,6)50(39,49)33-52)30-47(21-18-35)40-32-44(4,42(53)54)23-22-43(40,3)24-25-45(47,48)5/h12-15,34-35,38-41,52,55H,8,10-11,16-19,21-33H2,1-7H3,(H,53,54)	VVIVLVJUYUFAKM-UHFFFAOYSA-N	[M+Na]+	C51H74O6	single	10.0141	UNK	UNK	UNK	UNK	Lipids and lipid-like molecules	Prenol lipids	Triterpenoids	Triterpenoids	162841625	UNK	UNK	UNK	UNK
2204_C18pos	806.543	22.131	Scytophycin C	0.63131	Level3b=InSilico-AllDB	COC1CC2CC=CC(CC(O)CC=C(C)C=CC(=O)OC(C(C)C(O)C(C)CCC(=O)C(C)C(OC)C(C)C=CN(C)C=O)C(C)C(OC)CC(OC)C1C)O2	PNDDYPOQKFXUHY	InChI=1S/C45H75NO11/c1-28-16-19-35(48)24-36-14-13-15-37(56-36)25-39(52-9)32(5)40(53-10)26-41(54-11)33(6)45(57-42(50)21-17-28)34(7)43(51)29(2)18-20-38(49)31(4)44(55-12)30(3)22-23-46(8)27-47/h13-14,16-17,21-23,27,29-37,39-41,43-45,48,51H,15,18-20,24-26H2,1-12H3	PNDDYPOQKFXUHY-UHFFFAOYSA-N	[M+H]+	C45H75NO11	Chromatographic split	6.238	Macrolide lactones	Macrolides	Polyketides	False	UNK	UNK	UNK	UNK	75072274	UNK	UNK	UNK	UNK
2205_C18pos	807.359	9.182	28?20 Lactone, 3,24-diester with <a target="entry_LNS37" href="entry.do?method=view&id=LNS37&exno=LNS37">4,4',5,5',6,6'-Hexahydroxy-2,2'-biphenyldicarboxylic acid</a> (S-)	0.35979	Level3b=InSilico-AllDB	CC1C2C3CCC4C5(C)CC(O)C6OC(=O)c7cc(O)c(O)c(O)c7-c7c(cc(O)c(O)c7O)C(=O)OCC6(CO)C5CCC4(C)C3(C)CCC23CCC1(C)OC3=O	CRZQEDNAOLISBZ	InChI=1S/C44H54O14/c1-19-30-22-6-7-26-39(2)16-25(48)35-44(17-45,27(39)8-9-41(26,4)40(22,3)10-12-43(30)13-11-42(19,5)58-38(43)55)18-56-36(53)20-14-23(46)31(49)33(51)28(20)29-21(37(54)57-35)15-24(47)32(50)34(29)52/h14-15,19,22,25-27,30,35,45-52H,6-13,16-18H2,1-5H3	CRZQEDNAOLISBZ-UHFFFAOYSA-N	[M+H]+	C44H54O14	single	5.6232	UNK	UNK	Terpenoids	False	Lipids and lipid-like molecules	Prenol lipids	Triterpenoids	Triterpenoids	72671685	UNK	UNK	UNK	UNK
2206_C18pos	807.525	9.192	21-Hydroxyoligomycin A	0.37777	Level3b=InSilico-AllDB	CCC1C=CC=CCC(C)C(C)(O)C(C)(O)C(=O)C(C)C(O)C(C)C(=O)C(C)C(O)C(C)C=CC(=O)OC2CC(CC1O)OC1(CCC(C)C(CC(C)O)O1)C2C	AQDCLYSSBJQSIV	InChI=1S/C45H74O12/c1-12-33-17-15-13-14-16-27(4)43(10,53)44(11,54)42(52)31(8)41(51)30(7)40(50)29(6)39(49)26(3)18-19-38(48)55-37-24-34(23-35(33)47)56-45(32(37)9)21-20-25(2)36(57-45)22-28(5)46/h13-15,17-19,25-37,39,41,46-47,49,51,53-54H,12,16,20-24H2,1-11H3	PIKJILHUPCWBCA-UHFFFAOYSA-N	[M+H]+	C45H74O12	Isomeric	7.6843	Macrotetrolides	Polyethers	Polyketides	False	Phenylpropanoids and polyketides	Macrolides and analogues	UNK	Macrolides and analogues	74030048	21-Hydroxyoligomycin A	UNK	UNK	UNK
2209_C18pos	807.692	9.176	low score: TG O-8:0_18:3_22:1	-0.73	Level4=MSMSanalog	CCC=CCC=CCC=CCCCCCCCC(=O)OC(COCCCCCCCC)COC(=O)CCCCCCCCCCCC=CCCCCCCCC	GOXACGRYHZORDR	InChI=1S/C51H92O5/c1-4-7-10-13-16-18-20-22-24-25-26-27-29-30-32-34-36-38-41-44-50(52)55-48-49(47-54-46-43-40-15-12-9-6-3)56-51(53)45-42-39-37-35-33-31-28-23-21-19-17-14-11-8-5-2/h8,11,17,19,22-24,28,49H,4-7,9-10,12-16,18,20-21,25-27,29-48H2,1-3H3	GOXACGRYHZORDR-UHFFFAOYSA-N	[M+Na]+	C51H92O5	single	16.0059	UNK	UNK	UNK	UNK	UNK	UNK	UNK	UNK	UNK	UNK	UNK	UNK	UNK
221_C18pos	152.057	2.105	1,7-Dihydro-form	0.90423	Level3a=InSilico-*Dioscorea*	N=c1nc(O)c2nc[nH]c2[nH]1	UYTPUPDQBNUYGX	InChI=1S/C5H5N5O/c6-5-9-3-2(4(11)10-5)7-1-8-3/h1H,(H4,6,7,8,9,10,11)	UYTPUPDQBNUYGX-UHFFFAOYSA-N	[M+H]+	C5H5N5O	Isomeric	-0.52893	Purine alkaloids	Pseudoalkaloids	Alkaloids	False	Organoheterocyclic compounds	Imidazopyrimidines	Purines and purine derivatives	Purines and purine derivatives	764 5274253 135398634	2-azanyl-3,7-dihydropurin-6-one	66224-64-4	C00242	CHEBI:16235
2210_C18pos	808.558	22.584	pkonid:233098|GQQZXRPXBDJABR-UHFFFAOYSA-N	0.59382	Level3b=InSilico-AllDB	CCCCCCCCCCCCCC=CC(O)C(COC1OC(CO)C(O)C(OS(=O)(=O)O)C1O)N=C(O)CCCCCCCCCCCCCCCCC	GQQZXRPXBDJABR	InChI=1S/C42H81NO11S/c1-3-5-7-9-11-13-15-17-18-20-22-24-26-28-30-32-38(46)43-35(36(45)31-29-27-25-23-21-19-16-14-12-10-8-6-4-2)34-52-42-40(48)41(54-55(49,50)51)39(47)37(33-44)53-42/h29,31,35-37,39-42,44-45,47-48H,3-28,30,32-34H2,1-2H3,(H,43,46)(H,49,50,51)	GQQZXRPXBDJABR-UHFFFAOYSA-N	[M+H]+	C42H81NO11S	Chromatographic split	8.8348	Acidic glycosphingolipids	Sphingolipids	Fatty acids	True	Lipids and lipid-like molecules	Sphingolipids	Glycosphingolipids	Glycosphingolipids	74087057	UNK	UNK	UNK	UNK
2214_C18pos	811.498	22.132	arabidopside F	0.68347	Level3b=InSilico-AllDB	CCC=CCC=CCC=CCCCCCCCC(=O)OCC(COC1OC(CO)C(O)C(O)C1O)OC(=O)CCCCCCCC1C=CC(=O)C1CC=CCC	YRVYJYODXYESHQ	InChI=1S/C45H72O11/c1-3-5-7-8-9-10-11-12-13-14-15-16-17-20-24-28-40(48)53-33-36(34-54-45-44(52)43(51)42(50)39(32-46)56-45)55-41(49)29-25-21-18-19-23-26-35-30-31-38(47)37(35)27-22-6-4-2/h5-7,9-10,12-13,22,30-31,35-37,39,42-46,50-52H,3-4,8,11,14-21,23-29,32-34H2,1-2H3	YRVYJYODXYESHQ-UHFFFAOYSA-N	[M+Na]+	C45H72O11	Chromatographic split	7.3057	Glycosyldiacylglycerols	Glycerolipids	Fatty acids	True	Lipids and lipid-like molecules	Fatty Acyls	Eicosanoids	Prostaglandins and related compounds	162996822	UNK	UNK	UNK	UNK
2216_C18pos	813.491	23.724	Unknown	-2	Level5=Unknown	null	2216_C18pos	UNK	UNK	[M+Na]+	UNK	not annotated	0	UNK	UNK	UNK	UNK	UNK	UNK	UNK	UNK	UNK	UNK	UNK	UNK	UNK
2217_C18pos	813.513	22.588	LSM-5820	0.67893	Level3b=InSilico-AllDB	CCC1C=CC=CCC(C)C(O)C(C)(O)C(=O)C(C)C(O)C(C)C(=O)C(C)C(O)C(C)C=CC(=O)OC2C(C)C(CC1)OC1(CCC(C)C(CC(C)O)O1)C2C	MNULEGDCPYONBU	InChI=1S/C45H74O11/c1-12-34-17-15-13-14-16-27(4)42(51)44(11,53)43(52)32(9)40(50)31(8)39(49)30(7)38(48)26(3)18-21-37(47)54-41-29(6)35(20-19-34)55-45(33(41)10)23-22-25(2)36(56-45)24-28(5)46/h13-15,17-18,21,25-36,38,40-42,46,48,50-51,53H,12,16,19-20,22-24H2,1-11H3	MNULEGDCPYONBU-UHFFFAOYSA-N	[M+Na]+	C45H74O11	single	5.8826	Oligomycins	Macrolides	Polyketides	False	UNK	UNK	UNK	UNK	4591	4-ethyl-11,12,15,19-tetrahydroxy-6'-(2-hydroxypropyl)-5',10,12,14,16,18,20,26,29-nonamethyl-spiro[24,28-dioxabicyclo[23.3.1]nonacosa-5,7,21-triene-27,2'-tetrahydropyran]-13,17,23-trione	579-13-5	UNK	UNK
2218_C18pos	813.513	21.815	1-18:3-2-18:3-monogalactosyldiacylglycerol	0.66781	Level3b=InSilico-AllDB	CCC=CCC=CCC=CCCCCCCCC(=O)OCC(COC1OC(CO)C(OO)C(O)C1O)OC(=O)CCCCCCCC=CCC=CCC=CCC	PDHNJYCZSJPJDI	InChI=1S/C45H74O11/c1-3-5-7-9-11-13-15-17-19-21-23-25-27-29-31-33-40(47)52-36-38(37-53-45-43(50)42(49)44(56-51)39(35-46)55-45)54-41(48)34-32-30-28-26-24-22-20-18-16-14-12-10-8-6-4-2/h5-8,11-14,17-20,38-39,42-46,49-51H,3-4,9-10,15-16,21-37H2,1-2H3	FRMJXPCHGMQHNY-UHFFFAOYSA-N	[M+Na]+	C45H74O11	single	5.7385	Oligomycins	Macrolides	Polyketides	False	UNK	UNK	UNK	UNK	25202561	UNK	UNK	UNK	UNK
222_C18neg	232.119	6.229	low score: 7-Benzyl-3-thia-7-azabicyclo[3.3.1]nonane	-0.51	Level4=MSMSanalog	c1ccc(CN2CC3CSCC(C3)C2)cc1	GGVNYPLCGOIQCO	InChI=1S/C14H19NS/c1-2-4-12(5-3-1)7-15-8-13-6-14(9-15)11-16-10-13/h1-5,13-14H,6-11H2	GGVNYPLCGOIQCO-UHFFFAOYSA-N	[M-H]-	C14H19NS	single	2.8715	Quinolizidine alkaloids	Lysine alkaloids	Alkaloids	False	Organoheterocyclic compounds	Piperidines	Benzylpiperidines	N-benzylpiperidines	146049	7-benzyl-3-thia-7-azabicyclo[3.3.1]nonane	UNK	UNK	UNK
2227_C18pos	823.547	16.258	PG(18:0/20:3(8Z,11Z,14Z))	0.55786	Level3b=InSilico-AllDB	CCCCCC=CCC=CCC=CCCCCCCC(=O)OC(COC(=O)CCCCCCCCCCCCCCCCC)COP(=O)(O)OCC(O)CO	YDMMRUHKIIMRLH	InChI=1S/C44H81O10P/c1-3-5-7-9-11-13-15-17-19-20-22-24-26-28-30-32-34-36-44(48)54-42(40-53-55(49,50)52-38-41(46)37-45)39-51-43(47)35-33-31-29-27-25-23-21-18-16-14-12-10-8-6-4-2/h11,13,17,19,22,24,41-42,45-46H,3-10,12,14-16,18,20-21,23,25-40H2,1-2H3,(H,49,50)	YDMMRUHKIIMRLH-UHFFFAOYSA-N	[M+Na]+	C44H81O10P	single	11.5594	Glycerophosphoglycerols	Glycerophospholipids	Fatty acids	False	Lipids and lipid-like molecules	Glycerophospholipids	Glycerophosphoglycerols	Phosphatidylglycerols	75960054	UNK	UNK	UNK	UNK
2228_C18pos	823.643	25.264	18:3-Glc-Campesterol	0.51181	Level3b=InSilico-AllDB	CCC=CCC=CCC=CCCCCCCCC(=O)OCC1OC(OC2CCC3(C)C(=CCC4C3CCC3(C)C(C(C)CCC(C)C(C)C)CCC43)C2)C(O)C(O)C1O	XQIWGLUAOQSUGC	InChI=1S/C52H86O7/c1-8-9-10-11-12-13-14-15-16-17-18-19-20-21-22-23-46(53)57-35-45-47(54)48(55)49(56)50(59-45)58-40-30-32-51(6)39(34-40)26-27-41-43-29-28-42(52(43,7)33-31-44(41)51)38(5)25-24-37(4)36(2)3/h9-10,12-13,15-16,26,36-38,40-45,47-50,54-56H,8,11,14,17-25,27-35H2,1-7H3	XQIWGLUAOQSUGC-UHFFFAOYSA-N	[M+H]+	C52H86O7	single	11.5993	UNK	UNK	UNK	UNK	UNK	UNK	UNK	UNK	77916693	UNK	UNK	UNK	UNK
2229_C18pos	824.553	20.977	1-(4-{3-[2-(3-aminophenyl)cyclopentyl]-3-methyloxiran-2-yl}-4-hydroxybutan-2-yl)-8-{3-hydroxy-5-[(methylamino)methyl]phenyl}-5-[(2-hydroxypropyl)amino]-3a,3b,6,6,9a-pentamethyl-2H,3H,3aH,3bH,4H,5H,5aH,6H,7H,8H,9H,9aH,9bH,10H,11H-cyclopenta[a]phenanthrene-2,7-dione	0.6102	Level3b=InSilico-AllDB	CNCc1cc(O)cc(C2CC3(C)C(C(NCC(C)O)CC4(C)C3CCC3=C(C(C)CC(O)C5OC5(C)C5CCCC5c5cccc(N)c5)C(=O)CC34C)C(C)(C)C2=O)c1	WVIWOMSPWKOCEG	InChI=1S/C51H73N3O6/c1-28(18-40(57)46-51(8,60-46)37-15-11-14-35(37)31-12-10-13-33(52)21-31)43-38-16-17-42-48(5)23-36(32-19-30(27-53-9)20-34(56)22-32)45(59)47(3,4)44(48)39(54-26-29(2)55)24-50(42,7)49(38,6)25-41(43)58/h10,12-13,19-22,28-29,35-37,39-40,42,44,46,53-57H,11,14-18,23-27,52H2,1-9H3	WVIWOMSPWKOCEG-UHFFFAOYSA-N	[M+H]+	C51H73N3O6	single	7.9621	UNK	UNK	Terpenoids	False	Lipids and lipid-like molecules	Prenol lipids	Triterpenoids	Triterpenoids	162837876	UNK	UNK	UNK	UNK
223_C18neg	233.078	1.325	Unknown	-2	Level5=Unknown	null	223_C18neg	UNK	UNK	[M-H]-	UNK	not annotated	0	UNK	UNK	UNK	UNK	UNK	UNK	UNK	UNK	UNK	UNK	UNK	UNK	UNK
223_C18pos	153.033	0.986	Unknown	-2	Level5=Unknown	null	223_C18pos	UNK	UNK	[M+H]+	UNK	not annotated	0	UNK	UNK	UNK	UNK	UNK	UNK	UNK	UNK	UNK	UNK	UNK	UNK	UNK
2230_C18pos	824.554	21.773	Unknown	-2	Level5=Unknown	null	2230_C18pos	UNK	UNK	[M+H]+	UNK	not annotated	0	UNK	UNK	UNK	UNK	UNK	UNK	UNK	UNK	UNK	UNK	UNK	UNK	UNK
2231_C18pos	825.549	24.475	PI(18:0/15:0)	0.50945	Level3b=InSilico-AllDB	CCCCCCCCCCCCCCCCCC(=O)OCC(COP(=O)(O)OC1C(O)C(O)C(O)C(O)C1O)OC(=O)CCCCCCCCCCCCCC	NHSVDNDACBPGOW	InChI=1S/C42H81O13P/c1-3-5-7-9-11-13-15-17-18-19-21-22-24-26-28-30-35(43)52-32-34(54-36(44)31-29-27-25-23-20-16-14-12-10-8-6-4-2)33-53-56(50,51)55-42-40(48)38(46)37(45)39(47)41(42)49/h34,37-42,45-49H,3-33H2,1-2H3,(H,50,51)	NHSVDNDACBPGOW-UHFFFAOYSA-N	[M+H]+	C42H81O13P	single	8.1144	UNK	UNK	UNK	UNK	UNK	UNK	UNK	UNK	75960614	UNK	UNK	UNK	UNK
2232_C18pos	827.493	21.323	UNPD65558	0.67308	Level3b=InSilico-AllDB	CCCC(O)C(OC)C1OC1(C)C(O)CC=CC1OC(=O)C=CC=CC(OC)C(O)C=CC(C)=CC(C)CCCC(OC)C(O)C=CC(C)=CC(C)C(O)C1OC	BKUKTJSDOUXYFL	InChI=1S/C45H72O12/c1-11-16-35(48)42(54-9)44-45(6,57-44)39(49)21-15-20-38-43(55-10)41(51)32(5)28-31(4)24-26-34(47)37(53-8)19-14-17-29(2)27-30(3)23-25-33(46)36(52-7)18-12-13-22-40(50)56-38/h12-13,15,18,20,22-29,32-39,41-44,46-49,51H,11,14,16-17,19,21H2,1-10H3	BKUKTJSDOUXYFL-UHFFFAOYSA-N	[M+Na]+	C45H72O12	single	5.2401	Macrolide lactones	Macrolides	Polyketides	False	UNK	UNK	UNK	UNK	73318270	UNK	UNK	UNK	UNK
2233_C18pos	827.493	21.543	Oligomycin B	0.59828	Level3b=InSilico-AllDB	CC[C@@H]1/C=C/C=C/C[C@H](C)C(O)[C@](C)(O)C(=O)[C@H](C)C(O)[C@H](C)C(=O)[C@H](C)[C@@H](O)[C@H](C)/C=C/C(=O)O[C@H]2[C@@H](C)[C@@H](CC1)O[C@]1(O[C@H](C[C@H](C)O)[C@H](C)CC1=O)[C@@H]2C	QPRQJOHKNJIMGN	InChI=1S/C45H72O12/c1-12-33-17-15-13-14-16-25(3)42(52)44(11,54)43(53)31(9)40(51)30(8)39(50)29(7)38(49)24(2)18-21-37(48)55-41-28(6)34(20-19-33)56-45(32(41)10)36(47)22-26(4)35(57-45)23-27(5)46/h13-15,17-18,21,24-35,38,40-42,46,49,51-52,54H,12,16,19-20,22-23H2,1-11H3/b14-13+,17-15+,21-18+/t24-,25+,26-,27+,28+,29-,30-,31-,32-,33-,34-,35-,38+,40?,41+,42?,44+,45+/m1/s1	QPRQJOHKNJIMGN-XXUZYDRNSA-N	[M+Na]+	C45H72O12	single	5.0616	Oligomycins	Macrolides	Polyketides	False	UNK	UNK	UNK	UNK	44715392	(1R,4S,5E,5'R,6'R,7E,10S,12S,14R,16S,18R,19S,20R,21E,25S,26R,27R,29S)-4-ethyl-11,12,15,19-tetrahydroxy-6'-[(2S)-2-hydroxypropyl]-5',10,12,14,16,18,20,26,29-nonamethyl-spiro[24,28-dioxabicyclo[23.3.1]nonacosa-5,7,21-triene-27,2'-tetrahydropyran]-3',13,17,23-diquinone	UNK	UNK	UNK
2234_C18pos	827.565	25.211	CNP0436765	0.6074	Level3b=InSilico-AllDB	CCCCCC=CCC=CCC=CCC=CCCCC(=O)OCC(COC1OC(CO)C(O)C(O)C1O)OC(=O)CCCC=CCC=CCC=CCC=CCCCCC	KSYBXIIGGWZRNW	InChI=1S/C49H78O10/c1-3-5-7-9-11-13-15-17-19-21-23-25-27-29-31-33-35-37-44(51)56-40-42(41-57-49-48(55)47(54)46(53)43(39-50)59-49)58-45(52)38-36-34-32-30-28-26-24-22-20-18-16-14-12-10-8-6-4-2/h11-14,17-20,23-26,29-32,42-43,46-50,53-55H,3-10,15-16,21-22,27-28,33-41H2,1-2H3	KSYBXIIGGWZRNW-UHFFFAOYSA-N	[M+H]+	C49H78O10	single	9.5493	Glycosyldiacylglycerols	Glycerolipids	Fatty acids	True	Lipids and lipid-like molecules	Glycerolipids	Glycosylglycerols	1,2-diacyl-3-O-beta-D-galactosyl-sn-glycerols	133019725	UNK	UNK	UNK	UNK
2237_C18pos	829.508	21.774	21-Hydroxyoligomycin A	0.66795	Level3b=InSilico-AllDB	CCC1C=CC=CCC(C)C(O)C(C)(O)C(=O)C(C)C(O)C(C)C(=O)C(C)C(O)C(C)C=CC(=O)OC2C(C)C(CC1O)OC1(CCC(C)C(CC(C)O)O1)C2C	SCVGLVGTMYJVOI	InChI=1S/C45H74O12/c1-12-33-17-15-13-14-16-26(4)42(52)44(11,54)43(53)31(9)40(51)30(8)39(50)29(7)38(49)25(3)18-19-37(48)55-41-28(6)36(23-34(33)47)57-45(32(41)10)21-20-24(2)35(56-45)22-27(5)46/h13-15,17-19,24-36,38,40-42,46-47,49,51-52,54H,12,16,20-23H2,1-11H3	SCVGLVGTMYJVOI-UHFFFAOYSA-N	[M+Na]+	C45H74O12	single	4.8534	Oligomycins	Macrolides	Polyketides	False	UNK	UNK	UNK	UNK	155887204	UNK	UNK	UNK	UNK
2238_C18pos	829.508	20.981	21-Hydroxyoligomycin A	0.71153	Level3b=InSilico-AllDB	CCC1C=CC=CCC(C)C(O)C(C)(O)C(=O)C(C)C(O)C(C)C(=O)C(C)C(O)C(C)C=CC(=O)OC2C(C)C(CC1O)OC1(CCC(C)C(CC(C)O)O1)C2C	AQDCLYSSBJQSIV	InChI=1S/C45H74O12/c1-12-33-17-15-13-14-16-26(4)42(52)44(11,54)43(53)31(9)40(51)30(8)39(50)29(7)38(49)25(3)18-19-37(48)55-41-28(6)36(23-34(33)47)57-45(32(41)10)21-20-24(2)35(56-45)22-27(5)46/h13-15,17-19,24-36,38,40-42,46-47,49,51-52,54H,12,16,20-23H2,1-11H3	SCVGLVGTMYJVOI-UHFFFAOYSA-N	[M+Na]+	C45H74O12	Isomeric	7.6843	Macrotetrolides	Polyethers	Polyketides	False	Phenylpropanoids and polyketides	Macrolides and analogues	UNK	Macrolides and analogues	155887204	UNK	UNK	UNK	UNK
2244_C18pos	833.243	24.923	UNPD183869	0.46828	Level3b=InSilico-AllDB	COc1ccc(-c2oc3c(OC)c(O)c(OC)c(O)c3c(=O)c2O[C@@H]2OC[C@H](O[C@H]3O[C@H](CO)[C@@H](O[C@H]4O[C@H](OC)[C@@H](O)[C@H](O)[C@H]4O)[C@H](O)[C@H]3O)[C@H](O)[C@H]2O)cc1O	QBIIVACGGPZGMN	InChI=1S/C35H44O23/c1-48-12-6-5-10(7-11(12)37)26-31(18(40)15-17(39)29(49-2)25(47)30(50-3)28(15)55-26)57-33-21(43)16(38)14(9-52-33)54-34-24(46)20(42)27(13(8-36)53-34)56-35-23(45)19(41)22(44)32(51-4)58-35/h5-7,13-14,16,19-24,27,32-39,41-47H,8-9H2,1-4H3/t13-,14+,16+,19+,20-,21-,22+,23-,24-,27-,32+,33+,34-,35+/m1/s1	QBIIVACGGPZGMN-WSDSHBOYSA-N	[M+H]+	C35H44O23	single	-3.3196	Flavonols	Flavonoids	Shikimates and Phenylpropanoids	True	Phenylpropanoids and polyketides	Flavonoids	Flavonoid glycosides	Flavonoid-3-O-glycosides	162881888	UNK	UNK	UNK	UNK
2252_C18pos	839.712	25.291	TG(15:1(9Z)/16:1(9Z)/20:3(8Z,11Z,14Z))[iso6]	0.46655	Level3b=InSilico-AllDB	CCCCCC=CCC=CCC=CCCCCCCC(=O)OCC(COC(=O)CCCCCCCC=CCCCCC)OC(=O)CCCCCCCC=CCCCCCC	AFHALWQYJFHGTR	InChI=1S/C54H94O6/c1-4-7-10-13-16-19-22-25-26-27-28-30-32-35-38-41-44-47-53(56)59-50-51(49-58-52(55)46-43-40-37-34-31-24-21-18-15-12-9-6-3)60-54(57)48-45-42-39-36-33-29-23-20-17-14-11-8-5-2/h16,18-21,23,25-26,28,30,51H,4-15,17,22,24,27,29,31-50H2,1-3H3	AFHALWQYJFHGTR-UHFFFAOYSA-N	[M+H]+	C54H94O6	single	16.4788	UNK	UNK	UNK	UNK	UNK	UNK	UNK	UNK	76466557	UNK	UNK	UNK	UNK
2253_C18pos	840.548	22.715	2-(dimethylamino)ethoxy(3-[(4Z,7Z,10Z,13Z,16Z,19Z)-docosa-4,7,10,13,16,19-hexaenoyloxy]-2-[(9Z)-octadec-9-enoyloxy]propoxy)phosphinic acid	0.65952	Level3b=InSilico-AllDB	CCC=CCC=CCC=CCC=CCC=CCC=CCCC(=O)OCC(COP(=O)(O)OCCN(C)C)OC(=O)CCCCCCCC=CCCCCCCCC	AULVPJOQNWHWAZ	InChI=1S/C47H80NO8P/c1-5-7-9-11-13-15-17-19-21-22-23-24-26-27-29-31-33-35-37-39-46(49)53-43-45(44-55-57(51,52)54-42-41-48(3)4)56-47(50)40-38-36-34-32-30-28-25-20-18-16-14-12-10-8-6-2/h7,9,13,15,19-21,23-25,27,29,33,35,45H,5-6,8,10-12,14,16-18,22,26,28,30-32,34,36-44H2,1-4H3,(H,51,52)	PVBKIOAMOMSWKU-UHFFFAOYSA-N	[M+Na]+	C47H80NO8P	single	12.652	Glycerophosphoethanolamines	Glycerophospholipids	Fatty acids	False	Lipids and lipid-like molecules	Glycerophospholipids	Glycerophosphoethanolamines	Dimethylphosphatidylethanolamines	UNK	UNK	UNK	UNK	UNK
2256_C18pos	845.503	22.733	Concanamycin C	0.68286	Level3b=InSilico-AllDB	CC=CC1OC(O)(C(C)C(O)C(C)C2OC(=O)C(OC)=CC(C)=CC(C)C(O)C(CC)C(O)C(C)CC(C)=CC=CC2OC)CC(OC2CC(O)C(O)C(C)O2)C1C	XKYYLWWOGLVPOR	InChI=1S/C45H74O13/c1-13-16-34-28(7)37(56-38-22-33(46)42(50)31(10)55-38)23-45(52,58-34)30(9)41(49)29(8)43-35(53-11)18-15-17-24(3)19-26(5)39(47)32(14-2)40(48)27(6)20-25(4)21-36(54-12)44(51)57-43/h13,15-18,20-21,26-35,37-43,46-50,52H,14,19,22-23H2,1-12H3	XKYYLWWOGLVPOR-UHFFFAOYSA-N	[M+Na]+	C45H74O13	single	4.8809	Bafilomycins	Macrolides	Polyketides	True	Phenylpropanoids and polyketides	Macrolides and analogues	UNK	Macrolides and analogues	438820	18-[3-[4-(4,5-dihydroxy-6-methyl-tetrahydropyran-2-yl)oxy-2-hydroxy-5-methyl-6-prop-1-enyl-tetrahydropyran-2-yl]-2-hydroxy-1-methyl-butyl]-9-ethyl-8,10-dihydroxy-3,17-dimethoxy-5,7,11,13-tetramethyl-1-oxacyclooctadeca-3,5,13,15-tetraen-2-one	UNK	UNK	UNK
2258_C18pos	847.519	18.79	Unknown	-2	Level5=Unknown	null	2258_C18pos	UNK	UNK	[M+Na]+	UNK	not annotated	0	UNK	UNK	UNK	UNK	UNK	UNK	UNK	UNK	UNK	UNK	UNK	UNK	UNK
2266_C18pos	860.667	23.195	PS(O-20:0/22:1(11Z))	0.56424	Level3b=InSilico-AllDB	CCCCCCCCCCC=CCCCCCCCCCC(=O)OC(COCCCCCCCCCCCCCCCCCCCC)COP(=O)(O)OCC(N)C(=O)O	YTBBYJLQETZTFX	InChI=1S/C48H94NO9P/c1-3-5-7-9-11-13-15-17-19-21-23-24-26-28-30-32-34-36-38-40-47(50)58-45(43-56-59(53,54)57-44-46(49)48(51)52)42-55-41-39-37-35-33-31-29-27-25-22-20-18-16-14-12-10-8-6-4-2/h21,23,45-46H,3-20,22,24-44,49H2,1-2H3,(H,51,52)(H,53,54)	YTBBYJLQETZTFX-UHFFFAOYSA-N	[M+H]+	C48H94NO9P	single	14.0999	UNK	UNK	UNK	UNK	UNK	UNK	UNK	UNK	75959063	UNK	UNK	UNK	UNK
2269_C18pos	865.532	16.267	Unknown	-2	Level5=Unknown	null	2269_C18pos	UNK	UNK	[M+Na]+	UNK	not annotated	0	UNK	UNK	UNK	UNK	UNK	UNK	UNK	UNK	UNK	UNK	UNK	UNK	UNK
2286_C18pos	885.511	21.768	Unknown	-2	Level5=Unknown	null	2286_C18pos	UNK	UNK	[M+Na]+	UNK	not annotated	0	UNK	UNK	UNK	UNK	UNK	UNK	UNK	UNK	UNK	UNK	UNK	UNK	UNK
2287_C18pos	885.554	26.299	CNP0435343	0.54637	Level3b=InSilico-AllDB	CC1CCC2N(C1)CC1C3CC4C(CC(O)C5CC(O)C6(CCC(CCc7ccc8cc9cccc(CC(=O)c%10ccc%11c(c%10)CCNC%11)c9cc8c7)C6)CC54C)C3CCC1C2(C)O	JIKKEEWRZXUAEE	InChI=1S/C58H74N2O4/c1-34-7-16-54-57(3,64)49-15-14-44-46(48(49)32-60(54)31-34)26-50-47(44)27-53(62)51-28-55(63)58(33-56(50,51)2)19-17-36(29-58)9-8-35-10-11-37-22-39-5-4-6-40(45(39)24-43(37)21-35)25-52(61)41-12-13-42-30-59-20-18-38(42)23-41/h4-6,10-13,21-24,34,36,44,46-51,53-55,59,62-64H,7-9,14-20,25-33H2,1-3H3	JIKKEEWRZXUAEE-UHFFFAOYSA-N	[M+Na]+	C58H74N2O4	single	10.0848	UNK	UNK	UNK	UNK	Lipids and lipid-like molecules	Steroids and steroid derivatives	Steroidal alkaloids	Cerveratrum-type alkaloids	UNK	UNK	UNK	UNK	UNK
2289_C18pos	887.57	25.033	UNPD61686	0.63729	Level3b=InSilico-AllDB	CC=C1c2cc3[nH]c4c(c3C)C(=O)C(C(=O)OC)c4c3nc(cc4[nH]c(cc(n2)C1C)c(C(C)=O)c4C)C(C)C3CCC(=O)OCC=C(C)CCCC(C)CCCC(C)CCCC(C)C	SFKCKJXMIAKQMY	InChI=1S/C55H74N4O6/c1-13-39-34(7)41-29-46-48(38(11)60)36(9)43(57-46)27-42-35(8)40(52(58-42)50-51(55(63)64-12)54(62)49-37(10)44(59-53(49)50)28-45(39)56-41)23-24-47(61)65-26-25-33(6)22-16-21-32(5)20-15-19-31(4)18-14-17-30(2)3/h13,25,27-32,34-35,40,51,57,59H,14-24,26H2,1-12H3	SFKCKJXMIAKQMY-UHFFFAOYSA-N	[M+H]+	C55H74N4O6	single	13.3902	UNK	UNK	Alkaloids	False	UNK	UNK	UNK	UNK	179622	UNK	UNK	UNK	UNK
229_C18neg	238.039	1.252	low score: S-(6-Purinyl)cysteine	-0.4	Level4=MSMSanalog	NC(CSc1ncnc2[nH]cnc12)C(=O)O	XGNASSAYQHESTL	InChI=1S/C8H9N5O2S/c9-4(8(14)15)1-16-7-5-6(11-2-10-5)12-3-13-7/h2-4H,1,9H2,(H,14,15)(H,10,11,12,13)	XGNASSAYQHESTL-UHFFFAOYSA-N	[M-H]-	C8H9N5O2S	single	-0.1431	UNK	UNK	UNK	False	Organic acids and derivatives	Carboxylic acids and derivatives	Amino acids, peptides, and analogues	Cysteine and derivatives	9794738	2-amino-3-(7H-purin-6-ylthio)propionic acid	UNK	UNK	UNK
229_C18pos	154.05	4.338	Unknown	-2	Level5=Unknown	null	229_C18pos	UNK	UNK	[M+H]+	UNK	not annotated	0	UNK	UNK	UNK	UNK	UNK	UNK	UNK	UNK	UNK	UNK	UNK	UNK	UNK
2291_C18pos	889.235	23.699	low score: (3S,4R)-7-hydroxy-3-[(3S,4R)-7-hydroxy-4-(4-hydroxyphenyl)-2-oxo-5-[(2S,3R,4S,5S,6R)-3,4,5-trihydroxy-6-(hydroxymethyl)oxan-2-yl]oxy-3,4-dihydrochromen-3-yl]-4-(4-hydroxyphenyl)-5-[(2S,3R,4S,5S,6R)-3,4,5-trihydroxy-6-(hydroxymethyl)oxan-2-yl]oxy-3,4-dihydrochromen-2-one	-0.83	Level4=MSMSanalog	O=C1Oc2cc(O)cc(OC3OC(CO)C(O)C(O)C3O)c2C(c2ccc(O)cc2)C1C1C(=O)Oc2cc(O)cc(OC3OC(CO)C(O)C(O)C3O)c2C1c1ccc(O)cc1	AYJLVEAOIKOWIP	InChI=1S/C42H42O20/c43-13-25-33(49)35(51)37(53)41(61-25)59-23-11-19(47)9-21-29(23)27(15-1-5-17(45)6-2-15)31(39(55)57-21)32-28(16-3-7-18(46)8-4-16)30-22(58-40(32)56)10-20(48)12-24(30)60-42-38(54)36(52)34(50)26(14-44)62-42/h1-12,25-28,31-38,41-54H,13-14H2	AYJLVEAOIKOWIP-UHFFFAOYSA-N	[M+Na]+	C42H42O20	single	-1.0992	Simple coumarins	Coumarins	Shikimates and Phenylpropanoids	True	Phenylpropanoids and polyketides	Coumarins and derivatives	Coumarin glycosides	Coumarin glycosides	75061241	UNK	UNK	UNK	UNK
2294_C18pos	893.496	17.422	Thalassospiramide E	0.63459	Level3b=InSilico-AllDB	CCCCCCC=CCC(O)=NC(C(O)=NC(CO)C(O)CC(O)=NC(C(O)=NC1C=CC(O)=NC(C(C)C)C(=O)N(C)C(Cc2ccc(O)cc2)C(=O)OC1)C(C)C)C(C)C	SVBUEONWPGTYBI	InChI=1S/C45H70N6O11/c1-9-10-11-12-13-14-15-16-36(55)48-40(28(4)5)43(59)47-33(25-52)35(54)24-38(57)50-39(27(2)3)42(58)46-31-19-22-37(56)49-41(29(6)7)44(60)51(8)34(45(61)62-26-31)23-30-17-20-32(53)21-18-30/h14-15,17-22,27-29,31,33-35,39-41,52-54H,9-13,16,23-26H2,1-8H3,(H,46,58)(H,47,59)(H,48,55)(H,49,56)(H,50,57)	SVBUEONWPGTYBI-UHFFFAOYSA-N	[M+Na]+	C45H70N6O11	single	6.1282	Depsipeptides|Lipopeptides	Oligopeptides	Amino acids and Peptides|Polyketides	False	UNK	UNK	UNK	UNK	162983559	UNK	UNK	UNK	UNK
2295_C18pos	897.527	18.754	Unknown	-2	Level5=Unknown	null	2295_C18pos	UNK	UNK	[M+H]+	UNK	not annotated	0	UNK	UNK	UNK	UNK	UNK	UNK	UNK	UNK	UNK	UNK	UNK	UNK	UNK
23_C18pos	110.06	1.421	1-Methyl-2-pyrrolecarboxaldehyde	0.54237	Level3b=InSilico-AllDB	Cn1cccc1C=O	OUKQTRFCDKSEPL	InChI=1S/C6H7NO/c1-7-4-2-3-6(7)5-8/h2-5H,1H3	OUKQTRFCDKSEPL-UHFFFAOYSA-N	[M+H]+	C6H7NO	single	0.8376	Pyrrole alkaloids	Proline alkaloids	Alkaloids	False	Organic oxygen compounds	Organooxygen compounds	Carbonyl compounds	Aryl-aldehydes	14504	N-Methylpyrrole-2-carboxaldehyde	UNK	UNK	UNK
230_C18neg	239.056	6.698	2-benzyl-2,3-dihydroxybutanedioic acid	0.58052	Level3b=InSilico-AllDB	O=C(O)C(O)C(O)(Cc1ccccc1)C(=O)O	XOAGCJPTMIRCMN	InChI=1S/C11H12O6/c12-8(9(13)14)11(17,10(15)16)6-7-4-2-1-3-5-7/h1-5,8,12,17H,6H2,(H,13,14)(H,15,16)	XOAGCJPTMIRCMN-UHFFFAOYSA-N	[M-H]-	C11H12O6	single	-0.5097	UNK	UNK	Shikimates and Phenylpropanoids	False	Phenylpropanoids and polyketides	Phenylpropanoic acids	UNK	Phenylpropanoic acids	129650150	Benzylweinsaure	UNK	UNK	UNK
230_C18pos	154.134	1.162	4-amino-2-(dimethylamino)-6-methylpiperidin-1-ium-3-yl	0.55702	Level3b=InSilico-AllDB	CC1CC(N)CC(N(C)C)[NH2+]1	NCOPQKCLNKPHJJ	InChI=1S/C8H19N3/c1-6-4-7(9)5-8(10-6)11(2)3/h6-8,10H,4-5,9H2,1-3H3/p+1	NCOPQKCLNKPHJJ-UHFFFAOYSA-O	[M+H]+	C8H20N3	single	-1.0529	UNK	UNK	UNK	UNK	UNK	UNK	UNK	UNK	163148246	UNK	UNK	UNK	UNK
231_C18neg	239.202	16.241	cis-10-Pentadecenoic acid	0.5157	Level3b=InSilico-AllDB	CCCCC=CCCCCCCCCC(=O)O	APXSAEQXOXTDAM	InChI=1S/C15H28O2/c1-2-3-4-5-6-7-8-9-10-11-12-13-14-15(16)17/h5-6H,2-4,7-14H2,1H3,(H,16,17)	APXSAEQXOXTDAM-UHFFFAOYSA-N	[M-H]-	C15H28O2	single	4.9382	Unsaturated fatty acids	Fatty Acids and Conjugates	Fatty acids	False	Lipids and lipid-like molecules	Fatty Acyls	Fatty acids and conjugates	Long-chain fatty acids	53439214	10-pentadecenoic acid	UNK	UNK	UNK
2310_C18pos	935.571	23.139	(2S)-1-O-(9Z,12Z)-octadecadienoyl-2-O-(7Z,10Z)-hexadecadienoyl-3-O-alpha-D-galactopyranosyl-(1->6)-beta-D-galactopyranosyl-sn-glycerol	0.63626	Level3b=InSilico-AllDB	CCCCCC=CCC=CCCCCCCCC(=O)OCC(COC1OC(COC2OC(CO)C(O)C(O)C2O)C(O)C(O)C1O)OC(=O)CCCCCC=CCC=CCCCCC	MIALTXUVFRNKOW	InChI=1S/C49H84O15/c1-3-5-7-9-11-13-15-17-18-20-21-23-25-27-29-31-40(51)59-34-37(62-41(52)32-30-28-26-24-22-19-16-14-12-10-8-6-4-2)35-60-48-47(58)45(56)43(54)39(64-48)36-61-49-46(57)44(55)42(53)38(33-50)63-49/h11-14,17-19,22,37-39,42-50,53-58H,3-10,15-16,20-21,23-36H2,1-2H3	MIALTXUVFRNKOW-UHFFFAOYSA-N	[M+Na]+	C49H84O15	single	5.9289	Glycosyldiacylglycerols	Glycerolipids	Fatty acids	True	Lipids and lipid-like molecules	Glycerolipids	Glycosylglycerols	3-O-beta-D-digalactosyl-sn-glycerols	25201237	UNK	UNK	UNK	UNK
2313_C18pos	954.616	22.678	low score: PC 48:13	-1	Level4=MSMSanalog	CCC=CCC=CCC=CCC=CCC=CCC=CCC=CCC=CCC=CCCCC(=O)OC(COC(=O)CCC=CCC=CCC=CCC=CCC)COP(=O)([O-])OCC[N+](C)(C)C	HODDAFOPLDJBRU	InChI=1S/C56H86NO8P/c1-6-8-10-12-14-16-18-20-21-22-23-24-25-26-27-28-29-30-31-32-33-34-35-37-39-41-43-45-47-49-56(59)65-54(53-64-66(60,61)63-51-50-57(3,4)5)52-62-55(58)48-46-44-42-40-38-36-19-17-15-13-11-9-7-2/h8-11,14-17,20-21,23-24,26-27,29-30,32-33,35-38,41-44,54H,6-7,12-13,18-19,22,25,28,31,34,39-40,45-53H2,1-5H3	HODDAFOPLDJBRU-UHFFFAOYSA-N	[M+Na]+	C56H86NO8P	single	13.9414	UNK	UNK	UNK	UNK	UNK	UNK	UNK	UNK	UNK	UNK	UNK	UNK	UNK
2315_C18pos	959.571	22.68	1,2-Di-(9Z,12Z,15Z-octadecatrienoyl)-3-(Galactosyl-alpha-1-6-Galactosyl-beta-1)-glycerol	0.69149	Level3b=InSilico-AllDB	CCC=CCC=CCC=CCCCCCCCC(=O)OCC(COC1OC(COC2OC(CO)C(O)C(O)C2O)C(O)C(O)C1O)OC(=O)CCCCCCCC=CCC=CCC=CCC	KDYAPQVYJXUQNY	InChI=1S/C51H84O15/c1-3-5-7-9-11-13-15-17-19-21-23-25-27-29-31-33-42(53)61-36-39(64-43(54)34-32-30-28-26-24-22-20-18-16-14-12-10-8-6-4-2)37-62-50-49(60)47(58)45(56)41(66-50)38-63-51-48(59)46(57)44(55)40(35-52)65-51/h5-8,11-14,17-20,39-41,44-52,55-60H,3-4,9-10,15-16,21-38H2,1-2H3	KDYAPQVYJXUQNY-UHFFFAOYSA-N	[M+Na]+	C51H84O15	single	6.2611	Glycosyldiacylglycerols	Glycerolipids	Fatty acids	True	Lipids and lipid-like molecules	Glycerolipids	Glycosylglycerols	Glycosyldiacylglycerols	25200977	UNK	UNK	UNK	UNK
2316_C18pos	961.588	23.414	pkonid:223719|GKSHYDZIFVNLSS-UHFFFAOYSA-N	0.69984	Level3b=InSilico-AllDB	CCC=CCC=CCC=CCCCCCCCC(=O)OC(COC(=O)CCCCCCCC=CCC=CCCCCC)COC1OC(COC2OC(CO)C(O)C(O)C2O)C(O)C(O)C1O	GKSHYDZIFVNLSS	InChI=1S/C51H86O15/c1-3-5-7-9-11-13-15-17-19-21-23-25-27-29-31-33-42(53)61-36-39(64-43(54)34-32-30-28-26-24-22-20-18-16-14-12-10-8-6-4-2)37-62-50-49(60)47(58)45(56)41(66-50)38-63-51-48(59)46(57)44(55)40(35-52)65-51/h6,8,11-14,17-20,39-41,44-52,55-60H,3-5,7,9-10,15-16,21-38H2,1-2H3	GKSHYDZIFVNLSS-UHFFFAOYSA-N	[M+Na]+	C51H86O15	single	6.4851	Glycosyldiacylglycerols	Glycerolipids	Fatty acids	True	Lipids and lipid-like molecules	Glycerolipids	Glycosylglycerols	Glycosyldiacylglycerols	25201848	UNK	UNK	UNK	UNK
2319_C18pos	968.429	9.175	Unknown	-2	Level5=Unknown	null	2319_C18pos	UNK	UNK	[M+H]+	UNK	not annotated	0	UNK	UNK	UNK	UNK	UNK	UNK	UNK	UNK	UNK	UNK	UNK	UNK	UNK
232_C18neg	241.092	1.121	low score: pinostilbene	-0.91	Level4=MSMSanalog	COc1cc(O)cc(C=Cc2ccc(O)cc2)c1	KUWZXOMQXYWKBS	InChI=1S/C15H14O3/c1-18-15-9-12(8-14(17)10-15)3-2-11-4-6-13(16)7-5-11/h2-10,16-17H,1H3	KUWZXOMQXYWKBS-UHFFFAOYSA-N	[M-H]-	C15H14O3	single	3.2768	Monomeric stilbenes	Stilbenoids	Shikimates and Phenylpropanoids	False	Phenylpropanoids and polyketides	Stilbenes	UNK	Stilbenes	405852	3-[2-(4-hydroxyphenyl)vinyl]-5-methoxy-phenol	UNK	UNK	UNK
2320_C18pos	968.629	9.196	Unknown	-2	Level5=Unknown	null	2320_C18pos	UNK	UNK	[M+Na]+	UNK	not annotated	0	UNK	UNK	UNK	UNK	UNK	UNK	UNK	UNK	UNK	UNK	UNK	UNK	UNK
2327_C18pos	977.431	8.802	segetalin F	0.40069	Level3b=InSilico-AllDB	CC1NC(=O)C(CO)NC(=O)C(Cc2ccccc2)NC(=O)C2CCCN2C(=O)C(CCCCN)NC(=O)C(CO)NC(=O)C(CO)NC(=O)C(Cc2ccc(O)cc2)NC(=O)C(CO)NC1=O	QYSGNPGQHBJPMD	InChI=1S/C44H62N10O14/c1-24-36(60)50-32(21-56)41(65)48-29(19-26-12-14-27(59)15-13-26)37(61)52-34(23-58)42(66)53-33(22-57)40(64)47-28(10-5-6-16-45)44(68)54-17-7-11-35(54)43(67)49-30(18-25-8-3-2-4-9-25)38(62)51-31(20-55)39(63)46-24/h2-4,8-9,12-15,24,28-35,55-59H,5-7,10-11,16-23,45H2,1H3,(H,46,63)(H,47,64)(H,48,65)(H,49,67)(H,50,60)(H,51,62)(H,52,61)(H,53,66)	QYSGNPGQHBJPMD-UHFFFAOYSA-N	[M+Na]+	C44H62N10O14	single	-5.8215	Cyclic peptides	Oligopeptides	Amino acids and Peptides	False	Organic acids and derivatives	Carboxylic acids and derivatives	Amino acids, peptides, and analogues	Oligopeptides	75024324	UNK	UNK	UNK	UNK
2328_C18pos	984.6	19.62	UNPD227512	0.56094	Level3b=InSilico-AllDB	CCCCCCC=CCC(O)=NC(CC(C)C)C(O)=NC(C(O)=NC(CO)C(O)CC(O)=NC(C(O)=NC1C=CC(O)=NC(C(C)C)C(=O)N(C)C(Cc2ccc(O)cc2)C(=O)OC1)C(C)C)C(C)C	LCUIMXBTIQXBRX	InChI=1S/C51H81N7O12/c1-11-12-13-14-15-16-17-18-41(62)53-37(25-30(2)3)47(65)57-45(32(6)7)49(67)54-38(28-59)40(61)27-43(64)56-44(31(4)5)48(66)52-35-21-24-42(63)55-46(33(8)9)50(68)58(10)39(51(69)70-29-35)26-34-19-22-36(60)23-20-34/h16-17,19-24,30-33,35,37-40,44-46,59-61H,11-15,18,25-29H2,1-10H3,(H,52,66)(H,53,62)(H,54,67)(H,55,63)(H,56,64)(H,57,65)	LCUIMXBTIQXBRX-UHFFFAOYSA-N	[M+H]+	C51H81N7O12	single	7.4994	Depsipeptides	Oligopeptides	Amino acids and Peptides|Polyketides	False	UNK	UNK	UNK	UNK	162949718	UNK	UNK	UNK	UNK
2329_C18pos	984.935	19.608	Unknown	-2	Level5=Unknown	null	2329_C18pos	UNK	UNK	[M+H]+	UNK	not annotated	0	UNK	UNK	UNK	UNK	UNK	UNK	UNK	UNK	UNK	UNK	UNK	UNK	UNK
233_C18neg	242.08	1.239	Unknown	-2	Level5=Unknown	null	233_C18neg	UNK	UNK	[M-H]-	UNK	not annotated	0	UNK	UNK	UNK	UNK	UNK	UNK	UNK	UNK	UNK	UNK	UNK	UNK	UNK
233_C18pos	155.045	2.138	pkonid:767091|UIGLAZDLBZDVBL-UHFFFAOYSA-N	0.49601	Level3b=InSilico-AllDB	C#CC(O)c1ccccc1	UIGLAZDLBZDVBL	InChI=1S/C9H8O/c1-2-9(10)8-6-4-3-5-7-8/h1,3-7,9-10H	UIGLAZDLBZDVBL-UHFFFAOYSA-N	[M+Na]+	C9H8O	single	1.3532	UNK	UNK	UNK	False	Benzenoids	Benzene and substituted derivatives	UNK	Benzene and substituted derivatives	20155	1-phenylprop-2-yn-1-ol	61317-73-5	UNK	UNK
2338_C18pos	1046.66	16.162	pkonid:289521|IAENDBJHDIDDQP-UHFFFAOYSA-N	0.48489	Level3b=InSilico-AllDB	CNCC(NCC(C)O)C1c2cc(C(O)COc3cc(CCc4cc(CO)c(CCC5CCC6C7CSSCC(NC(=N)NC)C(C)CCC6C(C5)CC7N)o4)ccc3O)[nH]c2CC2(CCCC2)C2CCCC12	IAENDBJHDIDDQP	InChI=1S/C58H91N7O6S2/c1-34-10-16-41-38-22-36(12-17-42(41)45(47(59)25-38)32-72-73-33-51(34)65-57(60)62-4)14-19-54-39(30-66)24-40(71-54)15-11-37-13-18-52(68)55(23-37)70-31-53(69)48-26-44-49(64-48)27-58(20-5-6-21-58)46-9-7-8-43(46)56(44)50(29-61-3)63-28-35(2)67/h13,18,23-24,26,34-36,38,41-43,45-47,50-51,53,56,61,63-64,66-69H,5-12,14-17,19-22,25,27-33,59H2,1-4H3,(H3,60,62,65)	IAENDBJHDIDDQP-UHFFFAOYSA-N	[M+H]+	C58H91N7O6S2	single	8.73017	UNK	UNK	UNK	False	Lipids and lipid-like molecules	Fatty Acyls	Fatty acids and conjugates	Furanoid fatty acids	163010008	UNK	UNK	UNK	UNK
2348_C18pos	1095.71	16.315	Unknown	-2	Level5=Unknown	null	2348_C18pos	UNK	UNK	[M+Na]+	UNK	not annotated	0	UNK	UNK	UNK	UNK	UNK	UNK	UNK	UNK	UNK	UNK	UNK	UNK	UNK
2349_C18pos	1107.21	6.664	Unknown	-2	Level5=Unknown	null	2349_C18pos	UNK	UNK	[M+H]+	UNK	not annotated	0	UNK	UNK	UNK	UNK	UNK	UNK	UNK	UNK	UNK	UNK	UNK	UNK	UNK
2355_C18pos	1146.33	25.068	Unknown	-2	Level5=Unknown	null	2355_C18pos	UNK	UNK	[M+H]+	UNK	not annotated	0	UNK	UNK	UNK	UNK	UNK	UNK	UNK	UNK	UNK	UNK	UNK	UNK	UNK
2364_C18pos	1210.42	1.38	Unknown	-2	Level5=Unknown	null	2364_C18pos	UNK	UNK	[M+H]+	UNK	not annotated	0	UNK	UNK	UNK	UNK	UNK	UNK	UNK	UNK	UNK	UNK	UNK	UNK	UNK
237_C18neg	245.043	1.249	glycerophosphoglycerol	0.51317	Level3b=InSilico-AllDB	O=P(O)(OCC(O)CO)OCC(O)CO	KLPBNGZTTQNYHR	InChI=1S/C6H15O8P/c7-1-5(9)3-13-15(11,12)14-4-6(10)2-8/h5-10H,1-4H2,(H,11,12)	LLCSXHMJULHSJN-UHFFFAOYSA-N	[M-H]-	C6H15O8P	single	-2.4392	UNK	UNK	Carbohydrates	False	Organic oxygen compounds	Organooxygen compounds	Carbohydrates and carbohydrate conjugates	Monosaccharide phosphates	439964	diglyceryl hydrogen phosphate	UNK	C03274	CHEBI:5457
2376_C18pos	1265.23	8.096	Thioxamycin	0.54573	Level3b=InSilico-AllDB	C=C(N=C(O)C(=C)N=C(O)C(=C)N=C(O)C(=C)NC(=O)c1ccc2c(n1)-c1coc(n1)C(=C)N=C(O)C(=C)N=C(O)c1csc(n1)C(C)N=C(O)c1csc(n1)CN=C(O)c1coc(n1)C(CSC)N=C(O)C(C(C)O)N=C(O)c1csc-2n1)C(=O)O	GATPMIKWKVOBMF	InChI=1S/C52H48N16O15S4/c1-19(38(70)55-20(2)41(73)60-25(7)52(80)81)54-39(71)21(3)56-43(75)28-11-10-27-37(62-28)29-13-82-48(64-29)23(5)58-40(72)22(4)57-45(77)32-17-86-50(66-32)24(6)59-44(76)31-16-85-35(61-31)12-53-42(74)30-14-83-49(65-30)34(15-84-9)63-47(79)36(26(8)69)68-46(78)33-18-87-51(27)67-33/h10-11,13-14,16-18,24,26,34,36,69H,1-5,7,12,15H2,6,8-9H3,(H,53,74)(H,54,71)(H,55,70)(H,56,75)(H,57,77…	GATPMIKWKVOBMF-UHFFFAOYSA-N	[M+H]+	C52H48N16O15S4	single	7.9443	UNK	UNK	UNK	False	Organic acids and derivatives	Carboxylic acids and derivatives	Amino acids, peptides, and analogues	Peptides	16131422 136871971	UNK	UNK	UNK	UNK
2377_C18pos	1299.32	24.071	low score: Compound_2312712_C86H170O6	-0.7	Level4=MSMSanalog	CC1CCCC(C)CCCC(C)CCC(C)CCCC(C)CCCC(C)CCCC(C)CCOC(CO)COCCC(C)CCCC(C)CCCC(C)CCCC(C)CCC(C)CCCC(C)CCCC(C)CCCC(C)CCOC(C=O)COCCC(C)CCC1	TWDWRRLMQJLGCL	InChI=1S/C86H170O6/c1-69-29-17-33-73(5)41-25-49-81(13)57-61-89-67-85(65-87)91-63-59-83(15)52-28-44-76(8)36-20-32-72(4)40-24-48-80(12)56-54-78(10)46-22-38-70(2)30-18-34-74(6)42-26-50-82(14)58-62-90-68-86(66-88)92-64-60-84(16)51-27-43-75(7)35-19-31-71(3)39-23-47-79(11)55-53-77(9)45-21-37-69/h65,69-86,88H,17-64,66-68H2,1-16H3	TWDWRRLMQJLGCL-UHFFFAOYSA-N	[M+H]+	C86H170O6	single	26.3368	UNK	UNK	UNK	UNK	UNK	UNK	UNK	UNK	UNK	UNK	UNK	UNK	UNK
2379_C18pos	1342.93	24.315	Unknown	-2	Level5=Unknown	null	2379_C18pos	UNK	UNK	[M+Na]+	UNK	not annotated	0	UNK	UNK	UNK	UNK	UNK	UNK	UNK	UNK	UNK	UNK	UNK	UNK	UNK
238_C18neg	247.034	1.144	Unknown	-2	Level5=Unknown	null	238_C18neg	UNK	UNK	[M-H]-	UNK	not annotated	0	UNK	UNK	UNK	UNK	UNK	UNK	UNK	UNK	UNK	UNK	UNK	UNK	UNK
238_C18pos	157.061	1.415	3-(4-oxo-4,5-dihydro-1H-imidazol-5-yl)propanoic acid	0.66034	Level3b=InSilico-AllDB	O=C(O)CCC1N=CN=C1O	HEXMLHKQVUFYME	InChI=1S/C6H8N2O3/c9-5(10)2-1-4-6(11)8-3-7-4/h3-4H,1-2H2,(H,9,10)(H,7,8,11)	HEXMLHKQVUFYME-UHFFFAOYSA-N	[M+H]+	C6H8N2O3	single	0.2182	UNK	UNK	UNK	False	Organoheterocyclic compounds	Azoles	Imidazoles	Imidazolyl carboxylic acids and derivatives	128	3-(5-keto-2-imidazolin-4-yl)propionic acid	1770-35-0	C03680	CHEBI:27384
2381_C18pos	1362.15	21.33	Unknown	-2	Level5=Unknown	null	2381_C18pos	UNK	UNK	[M+H]+	UNK	not annotated	0	UNK	UNK	UNK	UNK	UNK	UNK	UNK	UNK	UNK	UNK	UNK	UNK	UNK
2382_C18pos	1373.75	21.381	29'-(2-{1H,2H,3H,6aH,7H,8H,9H,10H,10aH,10bH-imidazo[4,3-a]isoquinolin-8-yl}-3,4-dihydroxybutyl)-41'-benzyl-21'-hydroxy-2'-methyl-16',23',26',30',47'-pentaoxaspiro[cyclopentane-1,7'-icosacyclo[20.0.21.19??,??.2?,??.1?,??.0?,??.0?,??.0?,??.0?,??.0??,??.0??,??.0??,??.0??,??.2??,??.0??,??.0??,??.0??,??.0??,??.0??,??.0??,??]heptahexacontane]-12'(65'),28',31',45',52',61',66'-heptaen-36'-yne-15',20',25'…	0.52459	Level3b=InSilico-AllDB	CC12CC3CC45C6CC7=CC8C9%10C=CC%11CCCC%11C9CC=C9C=CC(CC9%10)C89OC78C7(COC(=O)C84C=CC(C6)C54CCCC4)C9C(=O)C(O)C4(C5CC(Cc6ccccc6)CCC5C#CC5CCc6coc(CC(C(O)CO)C8CCC9C(C=CN%10CNCC9%10)C8)c6C51OC(=O)C1OC142)C37	KIOMNUBJZXIILR	InChI=1S/C89H100N2O11/c1-79-40-55-41-84-59-35-57(80(84)27-5-6-28-80)25-30-83(84)78(97)99-45-82-73(55)85(75(95)72(94)74(82)86-58-21-15-50-18-23-64-61-11-7-10-49(61)24-29-81(64,65(50)37-58)70(86)38-60(36-59)88(82,83)102-86)66-33-48(32-47-8-3-2-4-9-47)12-13-51(66)14-19-56-20-16-54-44-98-69(71(54)87(56,79)101-77(96)76-89(79,85)100-76)39-63(68(93)43-92)52-17-22-62-53(34-52)26-31-91-46-90-42-67(62)91/h…	KIOMNUBJZXIILR-UHFFFAOYSA-N	[M+H]+	C89H100N2O11	single	11.7939	UNK	UNK	UNK	UNK	Lipids and lipid-like molecules	Prenol lipids	Triterpenoids	Triterpenoids	163081837	UNK	UNK	UNK	UNK
2383_C18pos	1402.38	21.385	MINEs-624813	0.39268	Level3b=InSilico-AllDB	CC(C=CC=C(C)C(=O)OC1OC(COC2OC(CO)C(O)C(O)C2O)C(O)C(O)C1O)=CC=CC=C(C)C=CC=C(C)C(=O)SCCNC(=O)CCNC(=O)C(O)C(C)(C)COP(=O)(O)OP(=O)(O)OCC1OC(n2cnc3c(N)ncnc32)C(O)C1OP(=O)(O)O	FFODMDJQDYTNRG	InChI=1S/C53H78N7O29P3S/c1-27(13-9-15-29(3)49(72)87-52-41(68)39(66)37(64)32(86-52)22-81-51-40(67)38(65)36(63)31(21-61)85-51)11-7-8-12-28(2)14-10-16-30(4)50(73)93-20-19-55-34(62)17-18-56-47(71)44(70)53(5,6)24-83-92(79,80)89-91(77,78)82-23-33-43(88-90(74,75)76)42(69)48(84-33)60-26-59-35-45(54)57-25-58-46(35)60/h7-16,25-26,31-33,36-44,48,51-52,61,63-70H,17-24H2,1-6H3,(H,55,62)(H,56,71)(H,77,78)(H,79…	FFODMDJQDYTNRG-UHFFFAOYSA-N	[M+H]+	C53H78N7O29P3S	single	-1.7142	UNK	UNK	UNK	UNK	UNK	UNK	UNK	UNK	UNK	UNK	UNK	UNK	UNK
239_C18pos	157.109	1.139	pkonid:773812|UMMQVDUMUMBTAV-UHFFFAOYSA-P	0.5246	Level3b=InSilico-AllDB	[NH2+]=C(O)C([NH3+])Cc1cnc[nH]1	UMMQVDUMUMBTAV	InChI=1S/C6H10N4O/c7-5(6(8)11)1-4-2-9-3-10-4/h2-3,5H,1,7H2,(H2,8,11)(H,9,10)/p+2	UMMQVDUMUMBTAV-UHFFFAOYSA-P	[M+H]+	C6H12N4O	single	-2.7217	UNK	UNK	UNK	UNK	Organic acids and derivatives	Carboxylic acids and derivatives	Amino acids, peptides, and analogues	Histidine and derivatives	75293582	UNK	UNK	UNK	UNK
243_C18neg	250.072	7.473	low score: Phenylacetylaspartic acid	0.21	Level4=MSMSanalog	O=C(O)CC(N=C(O)Cc1ccccc1)C(=O)O	SVFKZPQPMMZHLZ	InChI=1S/C12H13NO5/c14-10(6-8-4-2-1-3-5-8)13-9(12(17)18)7-11(15)16/h1-5,9H,6-7H2,(H,13,14)(H,15,16)(H,17,18)	SVFKZPQPMMZHLZ-UHFFFAOYSA-N	[M-H]-	C12H13NO5	single	1.1135	UNK	UNK	Shikimates and Phenylpropanoids	False	Organic acids and derivatives	Carboxylic acids and derivatives	Amino acids, peptides, and analogues	Aspartic acid and derivatives	562665	2-[(1-oxo-2-phenylethyl)amino]butanedioic acid	UNK	UNK	UNK
245_C18neg	251.077	2.145	4-O-((1S)-1-carboxyethyl)-D-mannose	0.59047	Level3b=InSilico-AllDB	CC(OC1C(CO)OC(O)C(O)C1O)C(=O)O	GGTVXTGXRPOKPC	InChI=1S/C9H16O8/c1-3(8(13)14)16-7-4(2-10)17-9(15)6(12)5(7)11/h3-7,9-12,15H,2H2,1H3,(H,13,14)	VRALXRNJCAEGAU-UHFFFAOYSA-N	[M-H]-	C9H16O8	single	-3.4471	Monosaccharides	Saccharides	Carbohydrates	False	Lipids and lipid-like molecules	Fatty Acyls	Fatty alcohols	Fatty alcohols	76374779	UNK	UNK	UNK	UNK
246_C18neg	252.074	4.492	Unknown	-2	Level5=Unknown	null	246_C18neg	UNK	UNK	[M-H]-	UNK	not annotated	0	UNK	UNK	UNK	UNK	UNK	UNK	UNK	UNK	UNK	UNK	UNK	UNK	UNK
246_C18pos	159.052	1.35	Unknown	-2	Level5=Unknown	null	246_C18pos	UNK	UNK	[M+H]+	UNK	not annotated	0	UNK	UNK	UNK	UNK	UNK	UNK	UNK	UNK	UNK	UNK	UNK	UNK	UNK
247_C18pos	159.077	1.219	pkonid:691786|RTNFBJXLYMERBB-UHFFFAOYSA-N	0.72203	Level3b=InSilico-AllDB	N=C(O)N1CCCC1C(=O)O	ABDKJICLXDSVKH	InChI=1S/C6H10N2O3/c7-6(11)8-3-1-2-4(8)5(9)10/h4H,1-3H2,(H2,7,11)(H,9,10)	RTNFBJXLYMERBB-UHFFFAOYSA-N	[M+H]+	C6H10N2O3	single	-1.2037	Imidazole alkaloids	Histidine alkaloids	Alkaloids	False	UNK	UNK	UNK	UNK	5150659	1-carbamoylproline	38605-65-1	UNK	UNK
248_C18neg	253.217	17.881	PALMITOLEATE	3.73	Level1=MSMSmatch	CCCCCCC=CCCCCCCCC(=O)O	SECPZKHBENQXJG	InChI=1S/C16H30O2/c1-2-3-4-5-6-7-8-9-10-11-12-13-14-15-16(17)18/h7-8H,2-6,9-15H2,1H3,(H,17,18)	SECPZKHBENQXJG-UHFFFAOYSA-N	[M-H]-	C16H30O2	single	5.3283	Unsaturated fatty acids	Fatty Acids and Conjugates	Fatty acids	False	Lipids and lipid-like molecules	Fatty Acyls	Fatty acids and conjugates	Long-chain fatty acids	4668	9-hexadecenoic acid	2091-29-4	UNK	UNK
248_C18pos	159.077	1.454	4-methylene-L-glutamine	0.5668	Level3b=InSilico-AllDB	C=C(CC(N)C(=O)O)C(N)=O	DSGKTUVITPQPRT	InChI=1S/C6H10N2O3/c1-3(5(8)9)2-4(7)6(10)11/h4H,1-2,7H2,(H2,8,9)(H,10,11)	CEVQXWMPODOBRM-UHFFFAOYSA-N	[M+H]+	C6H10N2O3	single	0.6069	Aminoacids	Small peptides	Amino acids and Peptides	False	Organic acids and derivatives	Carboxylic acids and derivatives	Amino acids, peptides, and analogues	Alpha amino acids and derivatives	4627604 74427913	2-amino-4-carbamoyl-pent-4-enoic acid	UNK	UNK	UNK
249_C18neg	255.014	1.341	Naphthaleneoctol	0.322	Level3b=InSilico-AllDB	Oc1c(O)c(O)c2c(O)c(O)c(O)c(O)c2c1O	ZFLPHKCNVWGRKC	InChI=1S/C10H8O8/c11-3-1-2(5(13)9(17)7(3)15)6(14)10(18)8(16)4(1)12/h11-18H	ZFLPHKCNVWGRKC-UHFFFAOYSA-N	[M-H]-	C10H8O8	single	0.4846	Simple phenolic acids	Phenolic acids (C6-C1)	Shikimates and Phenylpropanoids	False	Benzenoids	Naphthalenes	Naphthols and derivatives	Naphthols and derivatives	123832518	UNK	UNK	UNK	UNK
250_C18neg	255.051	5.316	Piscidic Acid	1.78	Level2a=MSMSmatch	O=C(O)C(O)C(O)(Cc1ccc(O)cc1)C(=O)O	TUODPMGCCJSJRH	InChI=1S/C11H12O7/c12-7-3-1-6(2-4-7)5-11(18,10(16)17)8(13)9(14)15/h1-4,8,12-13,18H,5H2,(H,14,15)(H,16,17)	TUODPMGCCJSJRH-UHFFFAOYSA-N	[M-H]-	C11H12O7	single	-0.8041	UNK	UNK	Shikimates and Phenylpropanoids	False	Phenylpropanoids and polyketides	Phenylpropanoic acids	UNK	Phenylpropanoic acids	120693	2,3-dihydroxy-2-[(4-hydroxyphenyl)methyl]butanedioic acid	469-65-8	UNK	UNK
251_C18neg	255.16	14.599	Pestalotioprolide C	0.63777	Level3b=InSilico-AllDB	CC1CCCCCC(O)CCC(O)C=CC(=O)O1	KKYDBOLPIVXUQZ	InChI=1S/C14H24O4/c1-11-5-3-2-4-6-12(15)7-8-13(16)9-10-14(17)18-11/h9-13,15-16H,2-8H2,1H3	KKYDBOLPIVXUQZ-UHFFFAOYSA-N	[M-H]-	C14H24O4	single	1.9404	Macrolide lactones	Macrolides	Polyketides	False	UNK	UNK	UNK	UNK	162816039	UNK	UNK	UNK	UNK
252_C18neg	255.233	19.954	Palmitic acid	0.94324	Level3a=InSilico-*Dioscorea*	CCCCCCCCCCCCCCCC(=O)O	IPCSVZSSVZVIGE	InChI=1S/C16H32O2/c1-2-3-4-5-6-7-8-9-10-11-12-13-14-15-16(17)18/h2-15H2,1H3,(H,17,18)	IPCSVZSSVZVIGE-UHFFFAOYSA-N	[M-H]-	C16H32O2	single	5.5523	Branched fatty acids|Unsaturated fatty acids	Fatty Acids and Conjugates	Fatty acids	False	Lipids and lipid-like molecules	Fatty Acyls	Fatty acids and conjugates	Long-chain fatty acids	985 135369651	palmitic acid	57-10-3	C00249	CHEBI:15756
252_C18pos	160.061	2.081	2-aminoadipate(2-)	0.54646	Level3b=InSilico-AllDB	N[C@@H](CCCC(=O)O)C(=O)O	GAGRNLNMYAOBDZ	InChI=1S/C6H11NO4/c7-4(6(10)11)2-1-3-5(8)9/h4H,1-3,7H2,(H,8,9)(H,10,11)/t4-/m0/s1	OYIFNHCXNCRBQI-BYPYZUCNSA-N	[M+H]+	C6H11NO4	single	-1.3283	Aminoacids	Small peptides	Amino acids and Peptides	True	Organic oxygen compounds	Organooxygen compounds	Carbohydrates and carbohydrate conjugates	Pyranoid amino acids and derivatives	92136 59066632	(2S)-2-aminoadipic acid	542-32-5	C00956	CHEBI:37023
253_C18neg	257.066	1.121	UNPD206170	0.4261	Level3b=InSilico-AllDB	O=C(c1ccco1)C1OC(CO)C(O)C(O)C1O	JDGRHJLOLKKFQC	InChI=1S/C11H14O7/c12-4-6-7(13)9(15)10(16)11(18-6)8(14)5-2-1-3-17-5/h1-3,6-7,9-13,15-16H,4H2	JDGRHJLOLKKFQC-UHFFFAOYSA-N	[M-H]-	C11H14O7	single	-1.6953	UNK	UNK	UNK	False	Organic oxygen compounds	Organooxygen compounds	Carbohydrates and carbohydrate conjugates	C-glycosyl compounds	76448167	UNK	UNK	UNK	UNK
253_C18pos	160.097	1.403	N,N-Di-Me, betaine	0.60109	Level3b=InSilico-AllDB	C[N+]1(C)CC(O)C(C(=O)O)C1	WTBNMEWVZFFAPJ	InChI=1S/C7H13NO3/c1-8(2)3-5(7(10)11)6(9)4-8/h5-6,9H,3-4H2,1-2H3/p+1	WTBNMEWVZFFAPJ-UHFFFAOYSA-O	[M+H]+	C7H14NO3	single	-0.8619	UNK	UNK	UNK	UNK	Organoheterocyclic compounds	Pyrrolidines	Pyrrolidine carboxylic acids and derivatives	Pyrrolidine carboxylic acids	4208162	4-hydroxy-1,1-dimethyl-pyrrolidin-1-ium-3-carboxylic acid	UNK	UNK	UNK
254_C18neg	258.071	1.145	Unknown	-2	Level5=Unknown	null	254_C18neg	UNK	UNK	[M-H]-	UNK	not annotated	0	UNK	UNK	UNK	UNK	UNK	UNK	UNK	UNK	UNK	UNK	UNK	UNK	UNK
255_C18neg	259.023	1.226	Unknown	-2	Level5=Unknown	null	255_C18neg	UNK	UNK	[M-H]-	UNK	not annotated	0	UNK	UNK	UNK	UNK	UNK	UNK	UNK	UNK	UNK	UNK	UNK	UNK	UNK
256_C18neg	259.094	4.18	(E)-Suberenol	0.47195	Level3b=InSilico-AllDB	COc1cc2oc(=O)ccc2cc1C=CC(C)(C)O	LNFVZUMSDAIQDQ	InChI=1S/C15H16O4/c1-15(2,17)7-6-11-8-10-4-5-14(16)19-13(10)9-12(11)18-3/h4-9,17H,1-3H3	LNFVZUMSDAIQDQ-UHFFFAOYSA-N	[M-H]-	C15H16O4	single	2.5857	Simple coumarins	Coumarins	Shikimates and Phenylpropanoids	False	Phenylpropanoids and polyketides	Coumarins and derivatives	UNK	Coumarins and derivatives	87695	6-(3-hydroxy-3-methyl-but-1-enyl)-7-methoxy-coumarin	UNK	UNK	UNK
257_C18pos	161.06	6.699	6-Methylcoumarin	0.63513	Level3b=InSilico-AllDB	Cc1ccc2oc(=O)ccc2c1	FXFYOPQLGGEACP	InChI=1S/C10H8O2/c1-7-2-4-9-8(6-7)3-5-10(11)12-9/h2-6H,1H3	FXFYOPQLGGEACP-UHFFFAOYSA-N	[M+H]+	C10H8O2	single	2.10142	Simple coumarins	Coumarins	Shikimates and Phenylpropanoids	False	Phenylpropanoids and polyketides	Coumarins and derivatives	UNK	Coumarins and derivatives	7092	Toncair	92-48-8	UNK	CHEBI:563586
258_C18neg	263.114	6.77	Unknown	-2	Level5=Unknown	null	258_C18neg	UNK	UNK	[M-H]-	UNK	not annotated	0	UNK	UNK	UNK	UNK	UNK	UNK	UNK	UNK	UNK	UNK	UNK	UNK	UNK
259_C18neg	264.088	8.938	Unknown	-2	Level5=Unknown	null	259_C18neg	UNK	UNK	[M-H]-	UNK	not annotated	0	UNK	UNK	UNK	UNK	UNK	UNK	UNK	UNK	UNK	UNK	UNK	UNK	UNK
260_C18neg	264.088	7.872	Unknown	-2	Level5=Unknown	null	260_C18neg	UNK	UNK	[M-H]-	UNK	not annotated	0	UNK	UNK	UNK	UNK	UNK	UNK	UNK	UNK	UNK	UNK	UNK	UNK	UNK
260_C18pos	162.076	1.424	(2R,4R)-form	0.66795	Level3b=InSilico-AllDB	NC1(C(=O)O)COC(CO)C1	GDOGZQGMGSWNOX	InChI=1S/C6H11NO4/c7-6(5(9)10)1-4(2-8)11-3-6/h4,8H,1-3,7H2,(H,9,10)	GDOGZQGMGSWNOX-UHFFFAOYSA-N	[M+H]+	C6H11NO4	single	-1.4503	Aminoacids	Small peptides	Amino acids and Peptides	False	Organic acids and derivatives	Carboxylic acids and derivatives	Amino acids, peptides, and analogues	Alpha amino acids	129927226	UNK	UNK	UNK	UNK
261_C18pos	162.076	1.139	(2R,4S)-4-Methyl glutamic acid	0.65897	Level3b=InSilico-AllDB	CC(CC(N)C(=O)O)C(=O)O	KRKRAOXTGDJWNI	InChI=1S/C6H11NO4/c1-3(5(8)9)2-4(7)6(10)11/h3-4H,2,7H2,1H3,(H,8,9)(H,10,11)	KRKRAOXTGDJWNI-UHFFFAOYSA-N	[M+H]+	C6H11NO4	single	-0.4909	Aminoacids	Small peptides	Amino acids and Peptides	False	Organic acids and derivatives	Carboxylic acids and derivatives	Amino acids, peptides, and analogues	L-alpha-amino acids	5365	2-amino-4-methyl-glutaric acid	147839-07-4	UNK	UNK
263_C18neg	265.093	4.286	Glucose butyrate	0.61101	Level3b=InSilico-AllDB	CCCC(=O)OC1(O)OC(CO)C(O)C(O)C1O	NPVZHUASLJAQRR	InChI=1S/C10H18O8/c1-2-3-6(12)18-10(16)9(15)8(14)7(13)5(4-11)17-10/h5,7-9,11,13-16H,2-4H2,1H3	NPVZHUASLJAQRR-UHFFFAOYSA-N	[M-H]-	C10H18O8	single	-2.5504	UNK	UNK	UNK	True	Lipids and lipid-like molecules	Fatty Acyls	Fatty acyl glycosides	Fatty acyl glycosides of mono- and disaccharides	156963406	UNK	UNK	UNK	UNK
263_C18pos	163.039	7.42	7-Hydroxy-2H-1-benzopyran-2-one	0.95362	Level3a=InSilico-*Dioscorea*	O=c1ccc2ccc(O)cc2o1	ORHBXUUXSCNDEV	InChI=1S/C9H6O3/c10-7-3-1-6-2-4-9(11)12-8(6)5-7/h1-5,10H	ORHBXUUXSCNDEV-UHFFFAOYSA-N	[M+H]+	C9H6O3	Isomeric	1.4986	Simple coumarins	Coumarins	Shikimates and Phenylpropanoids	False	Phenylpropanoids and polyketides	Coumarins and derivatives	Hydroxycoumarins	7-hydroxycoumarins	5281426	Umbelliferon	93-35-6	C09315	CHEBI:27510
264_C18neg	265.12	5.349	Unknown	-2	Level5=Unknown	null	264_C18neg	UNK	UNK	[M-H]-	UNK	not annotated	0	UNK	UNK	UNK	UNK	UNK	UNK	UNK	UNK	UNK	UNK	UNK	UNK	UNK
265_C18neg	265.148	16.369	Unknown	-2	Level5=Unknown	null	265_C18neg	UNK	UNK	[M-H]-	UNK	not annotated	0	UNK	UNK	UNK	UNK	UNK	UNK	UNK	UNK	UNK	UNK	UNK	UNK	UNK
266_C18pos	163.039	5.802	7-Hydroxy-2H-1-benzopyran-2-one	0.96964	Level3a=InSilico-*Dioscorea*	O=c1ccc2ccc(O)cc2o1	ORHBXUUXSCNDEV	InChI=1S/C9H6O3/c10-7-3-1-6-2-4-9(11)12-8(6)5-7/h1-5,10H	ORHBXUUXSCNDEV-UHFFFAOYSA-N	[M+H]+	C9H6O3	Isomeric	1.4986	Simple coumarins	Coumarins	Shikimates and Phenylpropanoids	False	Phenylpropanoids and polyketides	Coumarins and derivatives	Hydroxycoumarins	7-hydroxycoumarins	5281426	Umbelliferon	93-35-6	C09315	CHEBI:27510
267_C18neg	266.067	5.66	Unknown	-2	Level5=Unknown	null	267_C18neg	UNK	UNK	[M-H]-	UNK	not annotated	0	UNK	UNK	UNK	UNK	UNK	UNK	UNK	UNK	UNK	UNK	UNK	UNK	UNK
267_C18pos	163.039	6.455	Umbelliferone	3.94	Level1=MSMSmatch	O=c1ccc2ccc(O)cc2o1	ORHBXUUXSCNDEV	InChI=1S/C9H6O3/c10-7-3-1-6-2-4-9(11)12-8(6)5-7/h1-5,10H	ORHBXUUXSCNDEV-UHFFFAOYSA-N	[M+H]+	C9H6O3	Chromatographic split	1.4986	Simple coumarins	Coumarins	Shikimates and Phenylpropanoids	False	Phenylpropanoids and polyketides	Coumarins and derivatives	Hydroxycoumarins	7-hydroxycoumarins	5281426	Umbelliferon	93-35-6	C09315	CHEBI:27510
268_C18pos	163.06	1.414	6-Deoxymannonic acid,9CI,8CI-1,4-Lactone	0.63597	Level3b=InSilico-AllDB	CC(O)C1OC(=O)C(O)C1O	VASLEPDZAKCNJX	InChI=1S/C6H10O5/c1-2(7)5-3(8)4(9)6(10)11-5/h2-5,7-9H,1H3	VASLEPDZAKCNJX-UHFFFAOYSA-N	[M+H]+	C6H10O5	single	-1.9856	UNK	UNK	Carbohydrates|Polyketides	False	Organoheterocyclic compounds	Lactones	Gamma butyrolactones	Gamma butyrolactones	242516	3,4-dihydroxy-5-(1-hydroxyethyl)tetrahydrofuran-2-one	22964-43-8	UNK	UNK
269_C18neg	267.233	19.424	9-Heptadecenoic acid	0.53131	Level3b=InSilico-AllDB	CCCCCCCC=CCCCCCCCC(=O)O	QSBYPNXLFMSGKH	InChI=1S/C17H32O2/c1-2-3-4-5-6-7-8-9-10-11-12-13-14-15-16-17(18)19/h8-9H,2-7,10-16H2,1H3,(H,18,19)	QSBYPNXLFMSGKH-UHFFFAOYSA-N	[M-H]-	C17H32O2	single	5.7184	Unsaturated fatty acids	Fatty Acids and Conjugates	Fatty acids	False	Lipids and lipid-like molecules	Fatty Acyls	Fatty acids and conjugates	Long-chain fatty acids	3014063	heptadec-9-enoic acid	76261-97-7	UNK	UNK
270_C18neg	269.103	9.119	alatusol B	0.59014	Level3b=InSilico-AllDB	COc1cc(C(OC)C(O)COC(C)=O)ccc1O	XHNRQSCQZUNDQZ	InChI=1S/C13H18O6/c1-8(14)19-7-11(16)13(18-3)9-4-5-10(15)12(6-9)17-2/h4-6,11,13,15-16H,7H2,1-3H3	XHNRQSCQZUNDQZ-UHFFFAOYSA-N	[M-H]-	C13H18O6	Chromatographic split	1.0123	UNK	UNK	UNK	False	Benzenoids	Phenols	Methoxyphenols	Methoxyphenols	78152109	UNK	UNK	UNK	UNK
272_C18neg	269.176	15.355	(-)-Isocelorbicol;Isocelorbicol;[3R-(3alpha,5beta,5aalpha,6alpha,7alpha,9alpha,9aalpha)]-Octahydro-2,2,5a,9-tetramethyl-2H-3,9a-methano-1-benzoxepin-5,6,7-triol	0.58719	Level3b=InSilico-AllDB	CC1CC(O)C(O)C2(C)C(O)CC3CC12OC3(C)C	BAKJVBVQCDUJOC	InChI=1S/C15H26O4/c1-8-5-10(16)12(18)14(4)11(17)6-9-7-15(8,14)19-13(9,2)3/h8-12,16-18H,5-7H2,1-4H3	DNKWNWHMKFXSSE-UHFFFAOYSA-N	[M-H]-	C15H26O4	single	3.4112	Open-chain polyketides	Linear polyketides	Polyketides	False	Organoheterocyclic compounds	Dioxanes	1,2-dioxanes	1,2-dioxanes	13967019	UNK	UNK	UNK	UNK
273_C18pos	165.068	10.02	Unknown	-2	Level5=Unknown	null	273_C18pos	UNK	UNK	[M+H]+	UNK	not annotated	0	UNK	UNK	UNK	UNK	UNK	UNK	UNK	UNK	UNK	UNK	UNK	UNK	UNK
274_C18pos	165.128	9.086	4-Isopentylphenol	0.59461	Level3b=InSilico-AllDB	CC(C)CCc1ccc(O)cc1	YSNKZJBCZRIRQO	InChI=1S/C11H16O/c1-9(2)3-4-10-5-7-11(12)8-6-10/h5-9,12H,3-4H2,1-2H3	YSNKZJBCZRIRQO-UHFFFAOYSA-N	[M+H]+	C11H16O	single	2.9808	UNK	UNK	UNK	False	Benzenoids	Phenols	1-hydroxy-2-unsubstituted benzenoids	1-hydroxy-2-unsubstituted benzenoids	96294	4-isoamylphenol	99223-95-7	C14697	CHEBI:34428
275_C18pos	165.128	9.755	2-butyl-4-methyl-phenol	0.57727	Level3b=InSilico-AllDB	CCCCc1cc(C)ccc1O	AEDQRPWBADQTOV	InChI=1S/C11H16O/c1-3-4-5-10-8-9(2)6-7-11(10)12/h6-8,12H,3-5H2,1-2H3	FEXBEKLLSUWSIM-UHFFFAOYSA-N	[M+H]+	C11H16O	single	2.878	Menthane monoterpenoids	Monoterpenoids	Terpenoids	False	Lipids and lipid-like molecules	Prenol lipids	Monoterpenoids	Monocyclic monoterpenoids	81319	2-Butyl-p-cresol, 8CI	6891-45-8	UNK	UNK
276_C18neg	273.039	1.162	Heptulose-2-Phosphate	0.50561	Level3b=InSilico-AllDB	CC1(OP(=O)(O)O)OC(CO)C(O)C(O)C1O	QZBAZODTRUGOQS	InChI=1S/C7H15O9P/c1-7(16-17(12,13)14)6(11)5(10)4(9)3(2-8)15-7/h3-6,8-11H,2H2,1H3,(H2,12,13,14)	QZBAZODTRUGOQS-UHFFFAOYSA-N	[M-H]-	C7H15O9P	single	-2.7143	Monosaccharides	Saccharides	Carbohydrates	True	Organic oxygen compounds	Organooxygen compounds	Carbohydrates and carbohydrate conjugates	Monosaccharide phosphates	4633091	(3,4,5-trihydroxy-2-methyl-6-methylol-tetrahydropyran-2-yl) dihydrogen phosphate	UNK	UNK	UNK
276_C18pos	165.128	9.329	4-n-Pentylphenol	0.55909	Level3b=InSilico-AllDB	CCCCCc1ccc(O)cc1	ZNPSUQQXTRRSBM	InChI=1S/C11H16O/c1-2-3-4-5-10-6-8-11(12)9-7-10/h6-9,12H,2-5H2,1H3	ZNPSUQQXTRRSBM-UHFFFAOYSA-N	[M+H]+	C11H16O	single	3.1249	Catechols with side chains	Aromatic polyketides	Polyketides	False	Benzenoids	Phenols	1-hydroxy-2-unsubstituted benzenoids	1-hydroxy-2-unsubstituted benzenoids	26975	4-amylphenol	14938-35-3	C14466	CHEBI:34441
277_C18neg	274.045	1.151	Unknown	-2	Level5=Unknown	null	277_C18neg	UNK	UNK	[M-H]-	UNK	not annotated	0	UNK	UNK	UNK	UNK	UNK	UNK	UNK	UNK	UNK	UNK	UNK	UNK	UNK
277_C18pos	166.087	4.71	L-Phenylalanine	0.95048	Level3a=InSilico-*Dioscorea*	N[C@@H](Cc1ccccc1)C(=O)O	COLNVLDHVKWLRT	InChI=1S/C9H11NO2/c10-8(9(11)12)6-7-4-2-1-3-5-7/h1-5,8H,6,10H2,(H,11,12)/t8-/m0/s1	COLNVLDHVKWLRT-QMMMGPOBSA-N	[M+H]+	C9H11NO2	single	0.641	Aminoacids	Small peptides	Amino acids and Peptides|Shikimates and Phenylpropanoids	False	Organic acids and derivatives	Carboxylic acids and derivatives	Amino acids, peptides, and analogues	Phenylalanine and derivatives	6140 6925665	(2S)-2-amino-3-phenyl-propionic acid	150-30-1	C00079	CHEBI:17295
278_C18neg	274.094	4.883	Unknown	-2	Level5=Unknown	null	278_C18neg	UNK	UNK	[M-H]-	UNK	not annotated	0	UNK	UNK	UNK	UNK	UNK	UNK	UNK	UNK	UNK	UNK	UNK	UNK	UNK
278_C18pos	167.045	1.422	3-Amide	0.54429	Level3b=InSilico-AllDB	N=C(O)c1cccnc1C(=O)O	CGDAWEVRGAIHJH	InChI=1S/C7H6N2O3/c8-6(10)4-2-1-3-9-5(4)7(11)12/h1-3H,(H2,8,10)(H,11,12)	CGDAWEVRGAIHJH-UHFFFAOYSA-N	[M+H]+	C7H6N2O3	single	0.66317	Pyridine alkaloids	Nicotinic acid alkaloids	Alkaloids	False	Organoheterocyclic compounds	Pyridines and derivatives	Pyridinecarboxylic acids and derivatives	Pyridinecarboxylic acids	10313273	3-carbamoylpicolinic acid	UNK	UNK	UNK
279_C18pos	167.046	1.84	4-Hydroxy-3-nitrosobenzamide	0.51595	Level3b=InSilico-AllDB	N=C(O)c1ccc(O)c(N=O)c1	GUWUNALKOAAXJC	InChI=1S/C7H6N2O3/c8-7(11)4-1-2-6(10)5(3-4)9-12/h1-3,10H,(H2,8,11)	GUWUNALKOAAXJC-UHFFFAOYSA-N	[M+H]+	C7H6N2O3	single	1.67347	UNK	UNK	UNK	False	Benzenoids	Benzene and substituted derivatives	Benzoic acids and derivatives	Benzamides	443631	4-hydroxy-3-nitroso-benzamide	UNK	C12114	CHEBI:29487
28_C18neg	115.04	6.373	(R)-form	0.5398	Level3b=InSilico-AllDB	C=C(C)C(O)C(=O)O	LXZWIDSMVHMLCL	InChI=1S/C5H8O3/c1-3(2)4(6)5(7)8/h4,6H,1H2,2H3,(H,7,8)	LXZWIDSMVHMLCL-UHFFFAOYSA-N	[M-H]-	C5H8O3	single	0.008	UNK	UNK	UNK	False	Lipids and lipid-like molecules	Fatty Acyls	Fatty acids and conjugates	Hydroxy fatty acids	21475708	2-hydroxy-3-methyl-but-3-enoic acid	91496-47-8	UNK	UNK
28_C18pos	111.055	1.417	pkonid:43862|BBRQKFAQWZJCJL-UHFFFAOYSA-N	0.47648	Level3b=InSilico-AllDB	ON=Cc1ccc[nH]1	BBRQKFAQWZJCJL	InChI=1S/C5H6N2O/c8-7-4-5-2-1-3-6-5/h1-4,6,8H	BBRQKFAQWZJCJL-UHFFFAOYSA-N	[M+H]+	C5H6N2O	single	0.8228	Pyrrole alkaloids	Proline alkaloids	Alkaloids	False	Organoheterocyclic compounds	Pyrroles	Substituted pyrroles	Substituted pyrroles	141717	UNK	UNK	UNK	UNK
280_C18neg	275.022	1.474	Unknown	-2	Level5=Unknown	null	280_C18neg	UNK	UNK	[M-H]-	UNK	not annotated	0	UNK	UNK	UNK	UNK	UNK	UNK	UNK	UNK	UNK	UNK	UNK	UNK	UNK
281_C18neg	275.022	1.756	Unknown	-2	Level5=Unknown	null	281_C18neg	UNK	UNK	[M-H]-	UNK	not annotated	0	UNK	UNK	UNK	UNK	UNK	UNK	UNK	UNK	UNK	UNK	UNK	UNK	UNK
282_C18neg	275.202	16.379	9-HOTE	0.58095	Level3b=InSilico-AllDB	CCC=CCCC=CC=C(O)CCCCCCCC(=O)O	YUPHIKSLGBATJK	InChI=1S/C18H30O3/c1-2-3-4-5-6-8-11-14-17(19)15-12-9-7-10-13-16-18(20)21/h3-4,8,11,14,19H,2,5-7,9-10,12-13,15-16H2,1H3,(H,20,21)	YUPHIKSLGBATJK-UHFFFAOYSA-N	[M-H2O-H]-	C18H30O3	single	5.5462	Other Octadecanoids	Octadecanoids	Fatty acids	False	Lipids and lipid-like molecules	Fatty Acyls	Lineolic acids and derivatives	Lineolic acids and derivatives	76042797	UNK	UNK	UNK	UNK
282_C18pos	168.066	4.879	pyridoxal	0.91411	Level3a=InSilico-*Dioscorea*	Cc1ncc(CO)c(C=O)c1O	RADKZDMFGJYCBB	InChI=1S/C8H9NO3/c1-5-8(12)7(4-11)6(3-10)2-9-5/h2,4,10,12H,3H2,1H3	RADKZDMFGJYCBB-UHFFFAOYSA-N	[M+H]+	C8H9NO3	single	0.40042	Pyridine alkaloids	Nicotinic acid alkaloids	Alkaloids	False	Organoheterocyclic compounds	Pyridines and derivatives	Pyridine carboxaldehydes	Pyridoxals and derivatives	1050	3-hydroxy-2-methyl-5-methylol-isonicotinaldehyde	66-72-8	C00250	CHEBI:17310
283_C18pos	169.026	18.755	Unknown	-2	Level5=Unknown	null	283_C18pos	UNK	UNK	[M+H]+	UNK	not annotated	0	UNK	UNK	UNK	UNK	UNK	UNK	UNK	UNK	UNK	UNK	UNK	UNK	UNK
285_C18neg	277.217	16.402	??-Linolenic acid (sodium salt)	3.72	Level1=MSMSmatch	CCC=CCC=CCC=CCCCCCCCC(=O)O	DTOSIQBPPRVQHS	InChI=1S/C18H30O2/c1-2-3-4-5-6-7-8-9-10-11-12-13-14-15-16-17-18(19)20/h3-4,6-7,9-10H,2,5,8,11-17H2,1H3,(H,19,20)	DTOSIQBPPRVQHS-UHFFFAOYSA-N	[M-H]-	C18H30O2	Chromatographic split	5.6605	Unsaturated fatty acids	Fatty Acids and Conjugates	Fatty acids	False	Lipids and lipid-like molecules	Fatty Acyls	Lineolic acids and derivatives	Lineolic acids and derivatives	860	Elaidolinolenic acid	21661-10-9	UNK	UNK
286_C18neg	277.217	17.468	??-Linolenic acid (sodium salt)	3.73	Level1=MSMSmatch	CCC=CCC=CCC=CCCCCCCCC(=O)O	DTOSIQBPPRVQHS	InChI=1S/C18H30O2/c1-2-3-4-5-6-7-8-9-10-11-12-13-14-15-16-17-18(19)20/h3-4,6-7,9-10H,2,5,8,11-17H2,1H3,(H,19,20)	DTOSIQBPPRVQHS-UHFFFAOYSA-N	[M-H]-	C18H30O2	Isomeric	5.6605	Unsaturated fatty acids	Fatty Acids and Conjugates	Fatty acids	False	Lipids and lipid-like molecules	Fatty Acyls	Lineolic acids and derivatives	Lineolic acids and derivatives	860	Elaidolinolenic acid	21661-10-9	UNK	UNK
287_C18pos	171.013	1.556	2-Mercapto-3-furan-2-ylpropenoic acid	0.40544	Level3b=InSilico-AllDB	O=C(O)C(S)=Cc1ccco1	UTSNNYDOCFFEBQ	InChI=1S/C7H6O3S/c8-7(9)6(11)4-5-2-1-3-10-5/h1-4,11H,(H,8,9)	UTSNNYDOCFFEBQ-UHFFFAOYSA-N	[M+H]+	C7H6O3S	single	1.6349	UNK	UNK	UNK	False	Organoheterocyclic compounds	Heteroaromatic compounds	UNK	Heteroaromatic compounds	115309	3-(2-furyl)-2-mercapto-acrylic acid	UNK	UNK	UNK
288_C18neg	277.218	19.911	??-Linolenic acid (sodium salt)	3.75	Level1=MSMSmatch	CCC=CCC=CCC=CCCCCCCCC(=O)O	DTOSIQBPPRVQHS	InChI=1S/C18H30O2/c1-2-3-4-5-6-7-8-9-10-11-12-13-14-15-16-17-18(19)20/h3-4,6-7,9-10H,2,5,8,11-17H2,1H3,(H,19,20)	DTOSIQBPPRVQHS-UHFFFAOYSA-N	[M-H]-	C18H30O2	Isomeric	5.6605	Unsaturated fatty acids	Fatty Acids and Conjugates	Fatty acids	False	Lipids and lipid-like molecules	Fatty Acyls	Lineolic acids and derivatives	Lineolic acids and derivatives	860	Elaidolinolenic acid	21661-10-9	UNK	UNK
288_C18pos	171.066	5.292	Nigrosporapyrone(-)-Nigrosporapyrone	0.61475	Level3b=InSilico-AllDB	COc1cc(C(C)O)oc(=O)c1	ZNHXQNPNLZSOHO	InChI=1S/C8H10O4/c1-5(9)7-3-6(11-2)4-8(10)12-7/h3-5,9H,1-2H3	ZNHXQNPNLZSOHO-UHFFFAOYSA-N	[M+H]+	C8H10O4	single	0.7017	2-pyrone derivatives	Cyclic polyketides	Polyketides	False	Organoheterocyclic compounds	Pyrans	Pyranones and derivatives	Pyranones and derivatives	102476173	UNK	UNK	UNK	UNK
289_C18pos	172.061	1.329	UNPD957	0.5641	Level3b=InSilico-AllDB	COC(=O)c1c[nH]c(O)c1OC	NKBLFCOTQJSERE	InChI=1S/C7H9NO4/c1-11-5-4(7(10)12-2)3-8-6(5)9/h3,8-9H,1-2H3	NKBLFCOTQJSERE-UHFFFAOYSA-N	[M+H]+	C7H9NO4	single	0.5155	UNK	UNK	Alkaloids	False	Organoheterocyclic compounds	Pyrroles	Pyrrole carboxylic acids and derivatives	Pyrrole carboxylic acids and derivatives	14581862	UNK	UNK	UNK	UNK
290_C18neg	278.052	1.375	low score: Compound_4568504_C10H15O7P	-0.62	Level4=MSMSanalog	CC(C)C1=CC=C(C(=O)O)C(O)C1OP(=O)(O)O	JCFYDZBQRGMZDK	InChI=1S/C10H15O7P/c1-5(2)6-3-4-7(10(12)13)8(11)9(6)17-18(14,15)16/h3-5,8-9,11H,1-2H3,(H,12,13)(H2,14,15,16)	JCFYDZBQRGMZDK-UHFFFAOYSA-N	[M-H]-	C10H15O7P	single	0.4322	UNK	UNK	UNK	UNK	UNK	UNK	UNK	UNK	UNK	UNK	UNK	UNK	UNK
290_C18pos	172.061	4.341	Cetoniacytone B	0.61449	Level3b=InSilico-AllDB	NC1=CC(=O)C2(CO)OC2C1O	JKNVJVJEQNRUFL	InChI=1S/C7H9NO4/c8-3-1-4(10)7(2-9)6(12-7)5(3)11/h1,5-6,9,11H,2,8H2	JKNVJVJEQNRUFL-UHFFFAOYSA-N	[M+H]+	C7H9NO4	single	-2.0975	Amino cyclitols	Polyols	Carbohydrates	False	Organic oxygen compounds	Organooxygen compounds	Carbonyl compounds	Cyclohexenones	85119061	UNK	UNK	UNK	UNK
291_C18neg	278.147	1.139	Unknown	-2	Level5=Unknown	null	291_C18neg	UNK	UNK	[M-H]-	UNK	not annotated	0	UNK	UNK	UNK	UNK	UNK	UNK	UNK	UNK	UNK	UNK	UNK	UNK	UNK
292_C18neg	279.091	8.973	low score: Aspartylphenylalanine	-0.72	Level4=MSMSanalog	N[C@@H](CC(=O)O)C(O)=N[C@@H](Cc1ccccc1)C(=O)O	YZQCXOFQZKCETR	InChI=1S/C13H16N2O5/c14-9(7-11(16)17)12(18)15-10(13(19)20)6-8-4-2-1-3-5-8/h1-5,9-10H,6-7,14H2,(H,15,18)(H,16,17)(H,19,20)/t9-,10-/m0/s1	YZQCXOFQZKCETR-UWVGGRQHSA-N	[M-H]-	C13H16N2O5	single	0.4408	Aminoacids|Dipeptides	Small peptides	Amino acids and Peptides|Shikimates and Phenylpropanoids	False	Organic acids and derivatives	Carboxylic acids and derivatives	Amino acids, peptides, and analogues	Dipeptides	93078	(3S)-3-amino-4-[[(1S)-1-carboxy-2-phenyl-ethyl]amino]-4-keto-butyric acid	13433-10-8	UNK	CHEBI:73830
293_C18neg	279.109	5.186	UNPD47742	0.60964	Level3b=InSilico-AllDB	CC1OC(O)CC(O)C1OC1OCC(O)C(O)C1O	ZQPNYWQWLHIEET	InChI=1S/C11H20O8/c1-4-10(5(12)2-7(14)18-4)19-11-9(16)8(15)6(13)3-17-11/h4-16H,2-3H2,1H3	ZQPNYWQWLHIEET-UHFFFAOYSA-N	[M-H]-	C11H20O8	single	-2.7013	Disaccharides	Saccharides	Carbohydrates	True	Organic oxygen compounds	Organooxygen compounds	Carbohydrates and carbohydrate conjugates	O-glycosyl compounds	162906178	UNK	UNK	UNK	UNK
294_C18neg	279.233	18.807	Linoleic acid	0.68132	Level3b=InSilico-AllDB	CCCCCC=CCC=CCCCCCCCC(=O)O	OYHQOLUKZRVURQ	InChI=1S/C18H32O2/c1-2-3-4-5-6-7-8-9-10-11-12-13-14-15-16-17-18(19)20/h6-7,9-10H,2-5,8,11-17H2,1H3,(H,19,20)	OYHQOLUKZRVURQ-UHFFFAOYSA-N	[M-H]-	C18H32O2	single	5.8845	Unsaturated fatty acids	Fatty Acids and Conjugates	Fatty acids	False	Lipids and lipid-like molecules	Fatty Acyls	Lineolic acids and derivatives	Lineolic acids and derivatives	3931	UNK	2420-42-0	UNK	UNK
296_C18neg	281.176	15.553	UNPD107759	0.59633	Level3b=InSilico-AllDB	CC1CCC2(C)C(CCC(O)C2(C)O)C12COC(=O)C2	DLVKQKPFILNVPL	InChI=1S/C16H26O4/c1-10-6-7-14(2)11(4-5-12(17)15(14,3)19)16(10)8-13(18)20-9-16/h10-12,17,19H,4-9H2,1-3H3	GUNAOIRHNFLPGN-UHFFFAOYSA-N	[M-H]-	C16H26O4	single	2.5929	UNK	Sesquiterpenoids	Terpenoids	False	Organoheterocyclic compounds	Oxanes	UNK	Oxanes	162967301	UNK	UNK	UNK	UNK
298_C18neg	283.192	16.247	Ethyl didehydroplakortide Z;(+)-Ethyl didehydroplakortide Z	0.57483	Level3b=InSilico-AllDB	CCC=CC1(CC)CC(CC)C(CC(=O)OCC)OO1	HZBLNAHIQCGRAY	InChI=1S/C16H28O4/c1-5-9-10-16(7-3)12-13(6-2)14(19-20-16)11-15(17)18-8-4/h9-10,13-14H,5-8,11-12H2,1-4H3	HZBLNAHIQCGRAY-UHFFFAOYSA-N	[M-H]-	C16H28O4	single	3.8013	Open-chain polyketides	Linear polyketides	Polyketides	False	Organoheterocyclic compounds	Dioxanes	1,2-dioxanes	1,2-dioxanes	85133098	UNK	UNK	UNK	UNK
3_C18neg	102.056	4.381	Unknown	-2	Level5=Unknown	null	3_C18neg	UNK	UNK	[M-H]-	UNK	not annotated	0	UNK	UNK	UNK	UNK	UNK	UNK	UNK	UNK	UNK	UNK	UNK	UNK	UNK
30_C18pos	112.051	1.364	CYTOSINE	3.9	Level1=MSMSmatch	N=c1ccnc(O)[nH]1	OPTASPLRGRRNAP	InChI=1S/C4H5N3O/c5-3-1-2-6-4(8)7-3/h1-2H,(H3,5,6,7,8)	OPTASPLRGRRNAP-UHFFFAOYSA-N	[M+H]+	C4H5N3O	single	-0.40523	Pyridine alkaloids	Nicotinic acid alkaloids	Alkaloids	False	Organoheterocyclic compounds	Diazines	Pyrimidines and pyrimidine derivatives	Pyrimidones	597 5274263	6-azanyl-1H-pyrimidin-2-one	134434-40-5	C00380	CHEBI:16040
300_C18neg	288.055	4.566	low score: 4-{2-Oxo-2-[3-(trifluoromethyl)phenyl]ethyl}benzonitrile	-0.8	Level4=MSMSanalog	N#Cc1ccc(CC(=O)c2cccc(C(F)(F)F)c2)cc1	CMHGFDOROXXOOB	InChI=1S/C16H10F3NO/c17-16(18,19)14-3-1-2-13(9-14)15(21)8-11-4-6-12(10-20)7-5-11/h1-7,9H,8H2	CMHGFDOROXXOOB-UHFFFAOYSA-N	[M-H]-	C16H10F3NO	Chromatographic split	4.00248	UNK	UNK	UNK	UNK	UNK	UNK	UNK	UNK	11437710	4-[2-keto-2-[3-(trifluoromethyl)phenyl]ethyl]benzonitrile	UNK	UNK	UNK
300_C18pos	173.093	1.4	Unknown	-2	Level5=Unknown	null	300_C18pos	UNK	UNK	[M+Na]+	UNK	not annotated	0	UNK	UNK	UNK	UNK	UNK	UNK	UNK	UNK	UNK	UNK	UNK	UNK	UNK
302_C18neg	289.116	1.424	ethyl 2,2-dimethyl-7-[(methylsulfanyl)oxy]-hexahydro-2H-1,3-benzodioxole-5-carboxylate	0.43833	Level3b=InSilico-AllDB	CCOC(=O)C1CC(OSC)C2OC(C)(C)OC2C1	QIVDTEXMOMKCRS	InChI=1S/C13H22O5S/c1-5-15-12(14)8-6-9-11(10(7-8)18-19-4)17-13(2,3)16-9/h8-11H,5-7H2,1-4H3	QIVDTEXMOMKCRS-UHFFFAOYSA-N	[M-H]-	C13H22O5S	single	2.1428	UNK	UNK	UNK	False	Organic oxygen compounds	Organooxygen compounds	Ethers	Ketals	163067362	UNK	UNK	UNK	UNK
303_C18pos	174.04	1.441	Unknown	-2	Level5=Unknown	null	303_C18pos	UNK	UNK	[M+H]+	UNK	not annotated	0	UNK	UNK	UNK	UNK	UNK	UNK	UNK	UNK	UNK	UNK	UNK	UNK	UNK
304_C18neg	291.197	16.146	(2'E,4'Z,7'Z,8E)-Colnelenic acid	0.61603	Level3b=InSilico-AllDB	CCC=CCC=CC=COC=CCCCCCCC(=O)O	CJWSTQBYJWFAJS	InChI=1S/C18H28O3/c1-2-3-4-5-7-10-13-16-21-17-14-11-8-6-9-12-15-18(19)20/h3-4,7,10,13-14,16-17H,2,5-6,8-9,11-12,15H2,1H3,(H,19,20)	OYKAXBUWOIRLGF-UHFFFAOYSA-N	[M-H]-	C18H28O3	single	2.4042	Fatty alcohols	Fatty acyls	Fatty acids	False	UNK	UNK	UNK	UNK	171172	9-nona-1,3,6-trienoxynon-8-enoic acid	UNK	UNK	UNK
304_C18pos	174.04	1.837	1,7-Dihydro-form	0.85285	Level3a=InSilico-*Dioscorea*	N=c1nc(O)c2nc[nH]c2[nH]1	UYTPUPDQBNUYGX	InChI=1S/C5H5N5O/c6-5-9-3-2(4(11)10-5)7-1-8-3/h1H,(H4,6,7,8,9,10,11)	UYTPUPDQBNUYGX-UHFFFAOYSA-N	[M+Na]+	C5H5N5O	Isomeric	-0.52893	Purine alkaloids	Pseudoalkaloids	Alkaloids	False	Organoheterocyclic compounds	Imidazopyrimidines	Purines and purine derivatives	Purines and purine derivatives	764 5274253 135398634	2-azanyl-3,7-dihydropurin-6-one	66224-64-4	C00242	CHEBI:16235
305_C18neg	293.107	10.613	UNPD211165	0.43257	Level3b=InSilico-AllDB	CC1OC(O)C(OC(=O)C=Cc2ccccc2)C(O)C1O	UMAJXYGKDGKWLP	InChI=1S/C15H18O6/c1-9-12(17)13(18)14(15(19)20-9)21-11(16)8-7-10-5-3-2-4-6-10/h2-9,12-15,17-19H,1H3	BZAYRYVJIYVRHS-UHFFFAOYSA-N	[M-H]-	C15H18O6	single	0.13702	Methyl xanthones	Xanthones	Polyketides	False	Organoheterocyclic compounds	Benzopyrans	1-benzopyrans	Xanthones	162864847	UNK	UNK	UNK	UNK
305_C18pos	174.077	1.421	Unknown	-2	Level5=Unknown	null	305_C18pos	UNK	UNK	[M]+	UNK	not annotated	0	UNK	UNK	UNK	UNK	UNK	UNK	UNK	UNK	UNK	UNK	UNK	UNK	UNK
306_C18neg	293.125	6.537	pkonid:570727|OVNFSNIMZQLEGY-UHFFFAOYSA-N	0.65881	Level3b=InSilico-AllDB	CC1OC(O)CCC1OC1OC(CO)C(O)C(O)C1O	OVNFSNIMZQLEGY	InChI=1S/C12H22O8/c1-5-6(2-3-8(14)18-5)19-12-11(17)10(16)9(15)7(4-13)20-12/h5-17H,2-4H2,1H3	OVNFSNIMZQLEGY-UHFFFAOYSA-N	[M-H]-	C12H22O8	single	-2.3112	UNK	UNK	UNK	True	Organic oxygen compounds	Organooxygen compounds	Carbohydrates and carbohydrate conjugates	O-glycosyl compounds	162962138	UNK	UNK	UNK	UNK
306_C18pos	174.077	1.87	&alpha;-ethyl-L-glutamate	0.52951	Level3b=InSilico-AllDB	CCC(N)(CCC(=O)[O-])C(=O)O	QFYBYZLHPIALCZ	InChI=1S/C7H13NO4/c1-2-7(8,6(11)12)4-3-5(9)10/h2-4,8H2,1H3,(H,9,10)(H,11,12)/p-1	QFYBYZLHPIALCZ-UHFFFAOYSA-M	[M]+	C7H12NO4	single	-1.2914	UNK	UNK	UNK	UNK	UNK	UNK	UNK	UNK	22268046 76189132	UNK	UNK	UNK	UNK
308_C18pos	175.024	2.153	5-[(1S)-1,2-dihydroxyethyl]oxolane-2,3,4-trione	0.92017	Level3a=InSilico-*Dioscorea*	O=C1O[C@H]([C@H](O)CO)C(=O)C1=O	SBJKKFFYIZUCET	InChI=1S/C6H6O6/c7-1-2(8)5-3(9)4(10)6(11)12-5/h2,5,7-8H,1H2/t2-,5-/m1/s1	SBJKKFFYIZUCET-DUZGATOHSA-N	[M+H]+	C6H6O6	single	-2.5968	UNK	UNK	Polyketides	False	Organoheterocyclic compounds	Lactones	Gamma butyrolactones	Gamma butyrolactones	210328	DHAA	6627-95-8	UNK	UNK
309_C18pos	175.039	7.398	Unknown	-2	Level5=Unknown	null	309_C18pos	UNK	UNK	[M+Na]+	UNK	not annotated	0	UNK	UNK	UNK	UNK	UNK	UNK	UNK	UNK	UNK	UNK	UNK	UNK	UNK
310_C18neg	293.212	16.373	PsiA?	0.64278	Level3b=InSilico-AllDB	CCCCCC=CCC=CC(O)CCC1CCCC(=O)O1	VLPHJTSSBQZBFD	InChI=1S/C18H30O3/c1-2-3-4-5-6-7-8-9-11-16(19)14-15-17-12-10-13-18(20)21-17/h6-7,9,11,16-17,19H,2-5,8,10,12-15H2,1H3	VLPHJTSSBQZBFD-UHFFFAOYSA-N	[M-H]-	C18H30O3	single	4.306	Lactones	Fatty esters	Fatty acids	False	Lipids and lipid-like molecules	Fatty Acyls	Fatty alcohols	Fatty alcohols	72738917	UNK	UNK	UNK	UNK
311_C18neg	293.213	16.544	(9R*,10S*)-form	0.60342	Level3b=InSilico-AllDB	CCCCCC#CCC1OC1CCCCCCCC(=O)O	WBLXRDBPMRYRBK	InChI=1S/C18H30O3/c1-2-3-4-5-7-10-13-16-17(21-16)14-11-8-6-9-12-15-18(19)20/h16-17H,2-6,8-9,11-15H2,1H3,(H,19,20)	WBLXRDBPMRYRBK-UHFFFAOYSA-N	[M-H]-	C18H30O3	single	4.5429	Hydrocarbons	Fatty acyls	Fatty acids	False	Lipids and lipid-like molecules	Fatty Acyls	Fatty acids and conjugates	Medium-chain fatty acids	129681591	UNK	UNK	UNK	UNK
312_C18pos	175.119	1.14	Arginine	3.98	Level1=MSMSmatch	N=C(N)NCCC[C@H](N)C(=O)O	ODKSFYDXXFIFQN	InChI=1S/C6H14N4O2/c7-4(5(11)12)2-1-3-10-6(8)9/h4H,1-3,7H2,(H,11,12)(H4,8,9,10)/t4-/m0/s1	ODKSFYDXXFIFQN-BYPYZUCNSA-N	[M+H]+	C6H14N4O2	Isomeric	-1.33843	Aminoacids	Small peptides	Amino acids and Peptides	False	Organic acids and derivatives	Carboxylic acids and derivatives	Amino acids, peptides, and analogues	L-alpha-amino acids	6322 28782	(2S)-2-amino-5-guanidino-valeric acid	25212-18-4	C00062	CHEBI:16467
313_C18neg	295.228	17.249	UNPD105578	0.63866	Level3b=InSilico-AllDB	CCCCCCCCC=CC(O)CCC1CCCC(=O)O1	KFOLVZRHOIUOCW	InChI=1S/C18H32O3/c1-2-3-4-5-6-7-8-9-11-16(19)14-15-17-12-10-13-18(20)21-17/h9,11,16-17,19H,2-8,10,12-15H2,1H3	NKPIBBODUUDLIE-UHFFFAOYSA-N	[M-H]-	C18H32O3	single	4.53	UNK	UNK	Fatty acids|Polyketides	False	Phenylpropanoids and polyketides	Macrolides and analogues	UNK	Macrolides and analogues	162991790	UNK	UNK	UNK	UNK
314_C18pos	175.119	1.598	D-Arginine	0.65394	Level3b=InSilico-AllDB	N=C(N)NCCC[C@H](N)C(=O)O	ODKSFYDXXFIFQN	InChI=1S/C6H14N4O2/c7-4(5(11)12)2-1-3-10-6(8)9/h4H,1-3,7H2,(H,11,12)(H4,8,9,10)/t4-/m0/s1	ODKSFYDXXFIFQN-BYPYZUCNSA-N	[M+H]+	C6H14N4O2	Isomeric	-1.33843	Aminoacids	Small peptides	Amino acids and Peptides	False	Organic acids and derivatives	Carboxylic acids and derivatives	Amino acids, peptides, and analogues	L-alpha-amino acids	6322 28782	(2S)-2-amino-5-guanidino-valeric acid	25212-18-4	C00062	CHEBI:16467
315_C18neg	297.062	6.23	Unknown	-2	Level5=Unknown	null	315_C18neg	UNK	UNK	[M-H]-	UNK	not annotated	0	UNK	UNK	UNK	UNK	UNK	UNK	UNK	UNK	UNK	UNK	UNK	UNK	UNK
316_C18neg	297.119	2.107	UNPD155391	0.59125	Level3b=InSilico-AllDB	CC(O)(CO)C(CO)OC1OC(CO)C(O)C(O)C1O	XKZOKVHVBVCYHA	InChI=1S/C11H22O9/c1-11(18,4-14)6(3-13)20-10-9(17)8(16)7(15)5(2-12)19-10/h5-10,12-18H,2-4H2,1H3	XKZOKVHVBVCYHA-UHFFFAOYSA-N	[M-H]-	C11H22O9	single	-4.0929	UNK	UNK	UNK	True	Organic oxygen compounds	Organooxygen compounds	Carbohydrates and carbohydrate conjugates	O-glycosyl compounds	73823798	UNK	UNK	UNK	UNK
317_C18pos	176.056	2.297	N-formyl-L-glutamic acid	0.65198	Level3b=InSilico-AllDB	O=C(O)CCC(N=CO)C(=O)O	ADZLWSMFHHHOBV	InChI=1S/C6H9NO5/c8-3-7-4(6(11)12)1-2-5(9)10/h3-4H,1-2H2,(H,7,8)(H,9,10)(H,11,12)	ADZLWSMFHHHOBV-UHFFFAOYSA-N	[M+H]+	C6H9NO5	single	-0.1093	Dicarboxylic acids	Fatty Acids and Conjugates	Fatty acids	False	Organic acids and derivatives	Carboxylic acids and derivatives	Amino acids, peptides, and analogues	Glutamic acid and derivatives	102672	2-formamidoglutaric acid	UNK	UNK	UNK
318_C18pos	177.055	7.33	1,4,5-Naphthalenetriol	0.52906	Level3b=InSilico-AllDB	Oc1ccc(O)c2c(O)cccc12	NHEVNUARLCWEED	InChI=1S/C10H8O3/c11-7-4-5-9(13)10-6(7)2-1-3-8(10)12/h1-5,11-13H	NHEVNUARLCWEED-UHFFFAOYSA-N	[M+H]+	C10H8O3	single	1.9566	Naphthalenes and derivatives	Naphthalenes	Polyketides	False	Benzenoids	Naphthalenes	Naphthols and derivatives	Naphthols and derivatives	3083585	alpha-Hydrojuglone	UNK	UNK	UNK
319_C18pos	177.055	7.615	Herniarin	0.71328	Level3b=InSilico-AllDB	COc1ccc2ccc(=O)oc2c1	HAGBIEGZGIJVKR	InChI=1S/C10H8O3/c1-12-8-4-2-7-3-5-10(11)13-9(7)6-8/h2-6H,1H3	LIIALPBMIOVAHH-UHFFFAOYSA-N	[M+H]+	C10H8O3	single	1.8016	Isocoumarins	Coumarins	Shikimates and Phenylpropanoids	False	Phenylpropanoids and polyketides	Isocoumarins and derivatives	UNK	Isocoumarins and derivatives	10748	Methylumbelliferone	531-59-9	C09268	CHEBI:5679
320_C18neg	299.078	4.874	4-Hydroxybenzoyl glucose	0.85553	Level3a=InSilico-*Dioscorea*	O=C(OC1OC(CO)C(O)C(O)C1O)c1ccc(O)cc1	XWTGDGASXRARSP	InChI=1S/C13H16O8/c14-5-8-9(16)10(17)11(18)13(20-8)21-12(19)6-1-3-7(15)4-2-6/h1-4,8-11,13-18H,5H2	XWTGDGASXRARSP-UHFFFAOYSA-N	[M-H]-	C13H16O8	single	-1.6511	Simple phenolic acids	Phenolic acids (C6-C1)	Shikimates and Phenylpropanoids	True	Organic oxygen compounds	Organooxygen compounds	Carbohydrates and carbohydrate conjugates	Hexoses	14132341	4-hydroxybenzoic acid (3,4,5-trihydroxy-6-methylol-tetrahydropyran-2-yl) ester	UNK	UNK	UNK
320_C18pos	177.055	6.845	Me ether	0.64515	Level3b=InSilico-AllDB	COc1cccc2oc(=O)ccc12	XPRGGVYAPJXOQC	InChI=1S/C10H8O3/c1-12-8-3-2-4-9-7(8)5-6-10(11)13-9/h2-6H,1H3	XYFXTIBDEAZMAH-UHFFFAOYSA-N	[M+H]+	C10H8O3	single	0.8166	Naphthoquis	Naphthalenes	Polyketides	False	Benzenoids	Naphthalenes	Naphthoquinones	Naphthoquinones	10899191	5-methoxycoumarin	UNK	UNK	UNK
321_C18pos	178.05	7.318	Unknown	-2	Level5=Unknown	null	321_C18pos	UNK	UNK	[M+Na]+	UNK	not annotated	0	UNK	UNK	UNK	UNK	UNK	UNK	UNK	UNK	UNK	UNK	UNK	UNK	UNK
323_C18pos	179.055	1.371	L-Galactono-1,4-lactone	0.99084	Level3a=InSilico-*Dioscorea*	O=C1OC(C(O)CO)C(O)C1O	SXZYCXMUPBBULW	InChI=1S/C6H10O6/c7-1-2(8)5-3(9)4(10)6(11)12-5/h2-5,7-10H,1H2	SXZYCXMUPBBULW-UHFFFAOYSA-N	[M+H]+	C6H10O6	single	-3.0132	UNK	UNK	Carbohydrates	False	Organoheterocyclic compounds	Lactones	Gamma butyrolactones	Gamma butyrolactones	608	5-(1,2-dihydroxyethyl)-3,4-dihydroxy-tetrahydrofuran-2-one	1198-69-2	UNK	CHEBI:5571
325_C18neg	301.073	8.966	low score: Massbank:FIO00135 Hesperetin	-0.13	Level4=MSMSanalog	COc1ccc([C@@H]2CC(=O)c3c(O)cc(O)cc3O2)cc1O	AIONOLUJZLIMTK	InChI=1S/C16H14O6/c1-21-13-3-2-8(4-10(13)18)14-7-12(20)16-11(19)5-9(17)6-15(16)22-14/h2-6,14,17-19H,7H2,1H3/t14-/m0/s1	AIONOLUJZLIMTK-AWEZNQCLSA-N	[M-H]-	C16H14O6	single	2.5185	Flavas	Flavonoids	Shikimates and Phenylpropanoids	False	Phenylpropanoids and polyketides	Flavonoids	O-methylated flavonoids	4'-O-methylated flavonoids	72281	(2S)-5,7-dihydroxy-2-(3-hydroxy-4-methoxy-phenyl)chroman-4-one	UNK	C01709	UNK
326_C18pos	179.071	7.664	4-Hydroxy-3-methoxy-trans-cinnamaldehyde	1.01503	Level3a=InSilico-*Dioscorea*	COc1cc(C=CC=O)ccc1O	DKZBBWMURDFHNE	InChI=1S/C10H10O3/c1-13-10-7-8(3-2-6-11)4-5-9(10)12/h2-7,12H,1H3	DKZBBWMURDFHNE-UHFFFAOYSA-N	[M+H]+	C10H10O3	Chromatographic split	1.6129	Cinnamic acids and derivatives	Phenylpropanoids (C6-C3)	Shikimates and Phenylpropanoids	False	Benzenoids	Phenols	Methoxyphenols	Methoxyphenols	9984	3-(4-hydroxy-3-methoxy-phenyl)acrolein	458-36-6	UNK	UNK
327_C18pos	180.052	4.478	1H,3H-form	0.57771	Level3b=InSilico-AllDB	N=c1nc(O)c2ncc(O)nc2[nH]1	GLKCOBIIZKYKFN	InChI=1S/C6H5N5O2/c7-6-10-4-3(5(13)11-6)8-1-2(12)9-4/h1H,(H4,7,9,10,11,12,13)	GLKCOBIIZKYKFN-UHFFFAOYSA-N	[M+H]+	C6H5N5O2	single	-0.75643	pteridine alkaloids	Pseudoalkaloids	Alkaloids	False	Organoheterocyclic compounds	Pteridines and derivatives	Pterins and derivatives	Pterins and derivatives	10729 5280638 135398700	2-amino-1,8-dihydropteridine-4,7-quinone	UNK	C03975	CHEBI:16713
328_C18pos	180.052	4.051	CNP0441600	0.56715	Level3b=InSilico-AllDB	Cn1c(O)c2ncnnc2nc1=O	PNVXSJNBSJTLGG	InChI=1S/C6H5N5O2/c1-11-5(12)3-4(9-6(11)13)10-8-2-7-3/h2,12H,1H3	PNVXSJNBSJTLGG-UHFFFAOYSA-N	[M+H]+	C6H5N5O2	single	-1.1759	UNK	UNK	UNK	UNK	UNK	UNK	UNK	UNK	UNK	UNK	UNK	UNK	UNK
329_C18neg	303.024	1.174	Unknown	-2	Level5=Unknown	null	329_C18neg	UNK	UNK	[M-H]-	UNK	not annotated	0	UNK	UNK	UNK	UNK	UNK	UNK	UNK	UNK	UNK	UNK	UNK	UNK	UNK
331_C18pos	181.123	15.885	olivetol	0.62798	Level3b=InSilico-AllDB	CCCCCc1cc(O)cc(O)c1	IRMPFYJSHJGOPE	InChI=1S/C11H16O2/c1-2-3-4-5-9-6-10(12)8-11(13)7-9/h6-8,12-13H,2-5H2,1H3	IRMPFYJSHJGOPE-UHFFFAOYSA-N	[M+H]+	C11H16O2	single	2.8305	UNK	UNK	Polyketides	False	Benzenoids	Phenols	Benzenediols	Resorcinols	10377	5-pentylbenzene-1,3-diol	51946-38-4	UNK	CHEBI:66960
332_C18neg	305.125	5.738	Me glycoside	0.53727	Level3b=InSilico-AllDB	COC1CC2OC3C(OC(CO)C(O)C3O)OC2C(C)O1	IJFQWCPHNVUJMF	InChI=1S/C13H22O8/c1-5-11-6(3-8(17-2)18-5)19-12-10(16)9(15)7(4-14)20-13(12)21-11/h5-16H,3-4H2,1-2H3	IJFQWCPHNVUJMF-UHFFFAOYSA-N	[M-H]-	C13H22O8	Isomeric	-1.6407	UNK	UNK	Polyketides	True	Organic oxygen compounds	Organooxygen compounds	Carbohydrates and carbohydrate conjugates	Disaccharides	73818252	UNK	UNK	UNK	UNK
332_C18pos	181.123	13.13	?-Butyl ether	0.61432	Level3b=InSilico-AllDB	CCCCOCc1ccc(O)cc1	GGPCJIKQXDNJJY	InChI=1S/C11H16O2/c1-2-3-8-13-9-10-4-6-11(12)7-5-10/h4-7,12H,2-3,8-9H2,1H3	GGPCJIKQXDNJJY-UHFFFAOYSA-N	[M+H]+	C11H16O2	single	2.7089	UNK	UNK	UNK	False	Benzenoids	Benzene and substituted derivatives	Benzylethers	Benzylethers	14251857	4-(butoxymethyl)phenol	UNK	UNK	UNK
333_C18neg	307.082	6.751	4R,5R,6S-Trihydroxy-2-hydroxymethyl-2-cyclohexen-1-one 6-(2-hydroxy-6-methylbenzoate)	0.6622	Level3b=InSilico-AllDB	Cc1cccc(O)c1C(=O)OC1C(=O)C(CO)=CC(O)C1O	ZJIDZZXKQOJXMR	InChI=1S/C15H16O7/c1-7-3-2-4-9(17)11(7)15(21)22-14-12(19)8(6-16)5-10(18)13(14)20/h2-5,10,13-14,16-18,20H,6H2,1H3	ZJIDZZXKQOJXMR-UHFFFAOYSA-N	[M-H]-	C15H16O7	single	-0.55078	Simple phenolic acids	Phenolic acids (C6-C1)	Shikimates and Phenylpropanoids	False	Benzenoids	Benzene and substituted derivatives	Benzoic acids and derivatives	o-Hydroxybenzoic acid esters	22297980	2-hydroxy-6-methylbenzoic acid [5,6-dihydroxy-3-(hydroxymethyl)-2-oxo-1-cyclohex-3-enyl] ester	UNK	UNK	UNK
336_C18neg	309.119	6.781	UNPD12194	0.4515	Level3b=InSilico-AllDB	CC1OC(OC2C(C)OC(O)C(O)C2O)C(O)C(O)C1O	CBMZDPBVDFEWRY	InChI=1S/C12H22O9/c1-3-5(13)6(14)9(17)12(20-3)21-10-4(2)19-11(18)8(16)7(10)15/h3-18H,1-2H3	CBMZDPBVDFEWRY-UHFFFAOYSA-N	[M-H]-	C12H22O9	single	-3.342	Disaccharides	Saccharides	Carbohydrates	True	Organic oxygen compounds	Organooxygen compounds	Carbohydrates and carbohydrate conjugates	O-glycosyl compounds	426001	2-methyl-6-(4,5,6-trihydroxy-2-methyl-tetrahydropyran-3-yl)oxy-tetrahydropyran-3,4,5-triol	UNK	UNK	UNK
336_C18pos	183.138	9.087	CNP0450102	0.66292	Level3b=InSilico-AllDB	CC1CCC(C(C)C)C(O)=C1C=O	BMLYRJOYQDJMOR	InChI=1S/C11H18O2/c1-7(2)9-5-4-8(3)10(6-12)11(9)13/h6-9,13H,4-5H2,1-3H3	YUQAMROGINREQD-UHFFFAOYSA-N	[M+H]+	C11H18O2	single	2.9188	Monocyclic monoterpenoids	Monoterpenoids	Terpenoids	False	Hydrocarbons	Unsaturated hydrocarbons	Branched unsaturated hydrocarbons	Branched unsaturated hydrocarbons	UNK	UNK	UNK	UNK	UNK
339_C18neg	309.208	15.444	UNPD183698	0.62276	Level3b=InSilico-AllDB	CC=CCC(C)C(O)C(C)C(O)CC1OC(=O)C=CC1CC	DGTXWIIFBBXJAA	InChI=1S/C18H30O4/c1-5-7-8-12(3)18(21)13(4)15(19)11-16-14(6-2)9-10-17(20)22-16/h5,7,9-10,12-16,18-19,21H,6,8,11H2,1-4H3	DGTXWIIFBBXJAA-UHFFFAOYSA-N	[M-H]-	C18H30O4	single	2.8445	Open-chain polyketides	Linear polyketides	Polyketides	False	Lipids and lipid-like molecules	Fatty Acyls	Fatty alcohols	Fatty alcohols	85040251	UNK	UNK	UNK	UNK
339_C18pos	184.074	1.198	PHOSPHORYLCHOLINE	3.98	Level1=MSMSmatch	C[N+](C)(C)CCOP(=O)([O-])O	YHHSONZFOIEMCP	InChI=1S/C5H14NO4P/c1-6(2,3)4-5-10-11(7,8)9/h4-5H2,1-3H3,(H-,7,8,9)	YHHSONZFOIEMCP-UHFFFAOYSA-N	[M+H]+	C5H14NO4P	single	-0.8301	UNK	UNK	UNK	UNK	Organic nitrogen compounds	Organonitrogen compounds	Quaternary ammonium salts	Phosphocholines	135437	2-(trimethylazaniumyl)ethyl hydrogen phosphate	645-84-1	UNK	UNK
340_C18pos	184.097	5.163	N-Ac	0.62966	Level3b=InSilico-AllDB	CC(O)=NC(C(=O)O)C1C=CCC1	JDVCWRRQBZSONO	InChI=1S/C9H13NO3/c1-6(11)10-8(9(12)13)7-4-2-3-5-7/h2,4,7-8H,3,5H2,1H3,(H,10,11)(H,12,13)	ZTERIMPUZYYTBP-UHFFFAOYSA-N	[M+H]+	C9H13NO3	single	0.0439	UNK	UNK	Alkaloids	False	Organic oxygen compounds	Organooxygen compounds	Carbonyl compounds	Aryl alkyl ketones	129925133	UNK	UNK	UNK	UNK
342_C18neg	311.078	7.438	isorhamnetin 3-rutinoside-7-glucoside	0.58476	Level3b=InSilico-AllDB	O=C(/C=C/c1ccc(O)c(O)c1)O[C@@H]1OC[C@@H](O)[C@H](O)[C@H]1O	PSYRONNZYLYIOG	InChI=1S/C14H16O8/c15-8-3-1-7(5-9(8)16)2-4-11(18)22-14-13(20)12(19)10(17)6-21-14/h1-5,10,12-17,19-20H,6H2/b4-2+/t10-,12+,13-,14+/m1/s1	PSYRONNZYLYIOG-RBBVTJSLSA-N	[M-H]-	C14H16O8	single	-0.9068	Cinnamic acids and derivatives	Phenylpropanoids (C6-C3)	Shikimates and Phenylpropanoids	True	Phenylpropanoids and polyketides	Cinnamic acids and derivatives	Hydroxycinnamic acids and derivatives	Hydroxycinnamic acid glycosides	11023363	(E)-3-(3,4-dihydroxyphenyl)acrylic acid [(2S,3R,4S,5R)-3,4,5-trihydroxytetrahydropyran-2-yl] ester	UNK	UNK	UNK
344_C18pos	185.029	6.387	Unknown	-2	Level5=Unknown	null	344_C18pos	UNK	UNK	[M+Na]+	UNK	not annotated	0	UNK	UNK	UNK	UNK	UNK	UNK	UNK	UNK	UNK	UNK	UNK	UNK	UNK
345_C18pos	185.081	7.851	Unknown	-2	Level5=Unknown	null	345_C18pos	UNK	UNK	[M+Na]+	UNK	not annotated	0	UNK	UNK	UNK	UNK	UNK	UNK	UNK	UNK	UNK	UNK	UNK	UNK	UNK
347_C18neg	311.223	17.557	Octadeca-9-ene-1,18-dioic-acid	0.65288	Level3b=InSilico-AllDB	O=C(O)CCCCCCCC=CCCCCCCCC(=O)O	SBLKVIQSIHEQOF	InChI=1S/C18H32O4/c19-17(20)15-13-11-9-7-5-3-1-2-4-6-8-10-12-14-16-18(21)22/h1-2H,3-16H2,(H,19,20)(H,21,22)	SBLKVIQSIHEQOF-UHFFFAOYSA-N	[M-H]-	C18H32O4	single	5.1732	Dicarboxylic acids	Fatty Acids and Conjugates	Fatty acids	False	Lipids and lipid-like molecules	Fatty Acyls	Fatty acids and conjugates	Long-chain fatty acids	25202007	octadec-9-enedioic acid	20701-68-2	UNK	UNK
349_C18pos	186.077	4.876	pkonid:31851|AUBQRFWTCXGISU-UHFFFAOYSA-N	0.47031	Level3b=InSilico-AllDB	Cc1nn(C)c2c(N)ncnc12	AUBQRFWTCXGISU	InChI=1S/C7H9N5/c1-4-5-6(12(2)11-4)7(8)10-3-9-5/h3H,1-2H3,(H2,8,9,10)	AUBQRFWTCXGISU-UHFFFAOYSA-N	[M+Na]+	C7H9N5	single	0.25392	Purine alkaloids	Pseudoalkaloids	Alkaloids	False	Organoheterocyclic compounds	Pyrazolopyrimidines	UNK	Pyrazolopyrimidines	278164	(1,3-dimethylpyrazolo[4,3-d]pyrimidin-7-yl)amine	51591-52-7	UNK	UNK
35_C18pos	113.06	7.182	25-Dimethyl-23-dihydrofuran-3-one	3.83	Level1=MSMSmatch	CC1=CC(=O)C(C)O1	ASOSVCXGWPDUGN	InChI=1S/C6H8O2/c1-4-3-6(7)5(2)8-4/h3,5H,1-2H3	ASOSVCXGWPDUGN-UHFFFAOYSA-N	[M+H]+	C6H8O2	single	0.878	4-pyrone derivatives	Cyclic polyketides	Polyketides	False	Organoheterocyclic compounds	Dihydrofurans	Furanones	Furanones	85730	2,5-Dimethylfuran-3(2H)-one	149310-61-2	UNK	UNK
350_C18neg	315.073	5.113	2'-O-(3,4,5-Trihydroxybenzoyl)	0.60716	Level3b=InSilico-AllDB	CC(O)C(O)(CCOC(=O)c1cc(O)c(O)c(O)c1)C(=O)O	MQMJAAMHVGEVTB	InChI=1S/C13H16O9/c1-6(14)13(21,12(19)20)2-3-22-11(18)7-4-8(15)10(17)9(16)5-7/h4-6,14-17,21H,2-3H2,1H3,(H,19,20)	HITKIPWPJLDDRG-UHFFFAOYSA-N	[M-H]-	C13H16O9	single	-1.2123	Simple phenolic acids	Phenolic acids (C6-C1)	Shikimates and Phenylpropanoids	True	Benzenoids	Benzene and substituted derivatives	Benzoic acids and derivatives	Galloyl esters	UNK	UNK	UNK	UNK	UNK
350_C18pos	186.088	1.257	5-[(3-hydroxypropyl)amino]-1,2,3,4-tetrahydropyrimidine-2,4-dione	0.57841	Level3b=InSilico-AllDB	O=c1[nH]cc(NCCCO)c(=O)[nH]1	BDIXWZLLNILION	InChI=1S/C7H11N3O3/c11-3-1-2-8-5-4-9-7(13)10-6(5)12/h4,8,11H,1-3H2,(H2,9,10,12,13)	BDIXWZLLNILION-UHFFFAOYSA-N	[M+H]+	C7H11N3O3	single	-1.1425	UNK	UNK	Alkaloids	False	Organoheterocyclic compounds	Diazines	Pyrimidines and pyrimidine derivatives	Pyrimidones	19589357	5-(3-hydroxypropylamino)uracil	UNK	UNK	UNK
352_C18pos	187.037	18.724	FicusinPsoralen	0.85171	Level3a=InSilico-*Dioscorea*	O=c1ccc2cc3ccoc3cc2o1	ZCCUUQDIBDJBTK	InChI=1S/C11H6O3/c12-11-2-1-7-5-8-3-4-13-9(8)6-10(7)14-11/h1-6H	ZCCUUQDIBDJBTK-UHFFFAOYSA-N	[M+H]+	C11H6O3	Isomeric	2.5392	Furocoumarins|Simple coumarins	Coumarins	Shikimates and Phenylpropanoids	False	Phenylpropanoids and polyketides	Coumarins and derivatives	Furanocoumarins	Psoralens	6199	Psoralene	UNK	C09305	CHEBI:27616
353_C18neg	316.103	1.138	Unknown	-2	Level5=Unknown	null	353_C18neg	UNK	UNK	[M-H]-	UNK	not annotated	0	UNK	UNK	UNK	UNK	UNK	UNK	UNK	UNK	UNK	UNK	UNK	UNK	UNK
353_C18pos	187.037	17.404	FicusinPsoralen	0.84406	Level3a=InSilico-*Dioscorea*	O=c1ccc2cc3ccoc3cc2o1	ZCCUUQDIBDJBTK	InChI=1S/C11H6O3/c12-11-2-1-7-5-8-3-4-13-9(8)6-10(7)14-11/h1-6H	ZCCUUQDIBDJBTK-UHFFFAOYSA-N	[M+H]+	C11H6O3	Isomeric	2.5392	Furocoumarins|Simple coumarins	Coumarins	Shikimates and Phenylpropanoids	False	Phenylpropanoids and polyketides	Coumarins and derivatives	Furanocoumarins	Psoralens	6199	Psoralene	UNK	C09305	CHEBI:27616
354_C18pos	187.108	1.418	Unknown	-2	Level5=Unknown	null	354_C18pos	UNK	UNK	[M+H]+	UNK	not annotated	0	UNK	UNK	UNK	UNK	UNK	UNK	UNK	UNK	UNK	UNK	UNK	UNK	UNK
357_C18neg	319.091	1.238	[4-(6-methylheptanoyl)-5-oxo-2,5-dihydrofuran-3-yl]methyl phosphate	0.40659	Level3b=InSilico-AllDB	CC(C)CCCCC(=O)C1=C(COP(=O)(O)O)COC1=O	YBTPRHSACHYWOV	InChI=1S/C13H21O7P/c1-9(2)5-3-4-6-11(14)12-10(7-19-13(12)15)8-20-21(16,17)18/h9H,3-8H2,1-2H3,(H2,16,17,18)	YBTPRHSACHYWOV-UHFFFAOYSA-N	[M-H]-	C13H21O7P	single	1.7346	UNK	UNK	Polyketides	False	Organic acids and derivatives	Organic phosphoric acids and derivatives	Phosphate esters	Monoalkyl phosphates	129320471	UNK	UNK	UNK	UNK
357_C18pos	188.038	5.07	N-(2-Sulfoethyl)pyridinium betaine	0.49432	Level3b=InSilico-AllDB	O=S(=O)(O)CC[n+]1ccccc1	WXNLLEDALLWEDJ	InChI=1S/C7H9NO3S/c9-12(10,11)7-6-8-4-2-1-3-5-8/h1-5H,6-7H2/p+1	WXNLLEDALLWEDJ-UHFFFAOYSA-O	[M+H]+	C7H10NO3S	single	-0.1381	UNK	UNK	UNK	UNK	UNK	UNK	UNK	UNK	90343 101527318	2-pyridin-1-ium-1-ylethanesulfonic acid	UNK	UNK	UNK
358_C18pos	188.071	5.783	Spectral Match to Abrine from NIST14	1.86	Level2a=MSMSmatch	CN[C@@H](Cc1c[nH]c2cccc(CC=C(C)C)c12)C(=O)O	QQMWUGXCTSAHLX	InChI=1S/C17H22N2O2/c1-11(2)7-8-12-5-4-6-14-16(12)13(10-19-14)9-15(18-3)17(20)21/h4-7,10,15,18-19H,8-9H2,1-3H3,(H,20,21)/t15-/m0/s1	QQMWUGXCTSAHLX-HNNXBMFYSA-N	[M+H]+	C17H22N2O2	single	2.8917	Dipeptides	Small peptides	Amino acids and Peptides	False	Organoheterocyclic compounds	Indoles and derivatives	Indolyl carboxylic acids and derivatives	Indolyl carboxylic acids and derivatives	68294649 70678783	(2S)-2-(methylammonio)-3-[4-(3-methylbut-2-enyl)-1H-indol-3-yl]propionate	UNK	C20410	CHEBI:67248
36_C18pos	113.071	1.222	UNPD196031	0.54774	Level3b=InSilico-AllDB	OCCc1cnc[nH]1	HEEACTTWORLLPM	InChI=1S/C5H8N2O/c8-2-1-5-3-6-4-7-5/h3-4,8H,1-2H2,(H,6,7)	HEEACTTWORLLPM-UHFFFAOYSA-N	[M+H]+	C5H8N2O	single	-0.0555	Imidazole alkaloids	Histidine alkaloids	Alkaloids	False	Organoheterocyclic compounds	Azoles	Imidazoles	Imidazoles	3083655	UNK	UNK	UNK	UNK
361_C18pos	189.135	1.27	Homo-L-arginine	0.68721	Level3b=InSilico-AllDB	N=C(N)NCCCCC(N)C(=O)O	XKCWNEVAXQCMGP	InChI=1S/C7H16N4O2/c8-5(6(12)13)3-1-2-4-11-7(9)10/h5H,1-4,8H2,(H,12,13)(H4,9,10,11)	QUOGESRFPZDMMT-UHFFFAOYSA-N	[M+H]+	C7H16N4O2	single	-0.99623	Aminoacids	Small peptides	Amino acids and Peptides	False	Organic acids and derivatives	Carboxylic acids and derivatives	Amino acids, peptides, and analogues	Arginine and derivatives	3626	2-amino-6-guanidino-hexanoic acid	1483-01-8	UNK	UNK
362_C18neg	323.125	7.2	low score: Isobavachin	-0.46	Level4=MSMSanalog	CC(C)=CCc1c(O)ccc2c1O[C@H](c1ccc(O)cc1)CC2=O	KYFBXCHUXFKMGQ	InChI=1S/C20H20O4/c1-12(2)3-8-15-17(22)10-9-16-18(23)11-19(24-20(15)16)13-4-6-14(21)7-5-13/h3-7,9-10,19,21-22H,8,11H2,1-2H3/t19-/m0/s1	KYFBXCHUXFKMGQ-IBGZPJMESA-N	[M-H]-	C20H20O4	single	4.313	Flavas	Flavonoids	Shikimates and Phenylpropanoids	False	Phenylpropanoids and polyketides	Flavonoids	Flavans	8-prenylated flavanones	193679	(2S)-7-hydroxy-2-(4-hydroxyphenyl)-8-(3-methylbut-2-enyl)chroman-4-one	36344-09-9	UNK	UNK
362_C18pos	189.16	1.114	N6,N6,N6-Trimethyl-L-lysine	0.7279	Level3b=InSilico-AllDB	C[N+](C)(C)CCCCC(N)C(=O)[O-]	WSCURHYLJKVMLJ	InChI=1S/C9H20N2O2/c1-11(2,3)7-5-4-6-8(10)9(12)13/h8H,4-7,10H2,1-3H3	MXNRLFUSFKVQSK-UHFFFAOYSA-N	[M+H]+	C9H20N2O2	single	0.2748	UNK	UNK	UNK	UNK	UNK	UNK	UNK	UNK	159659	2-azanyl-6-(trimethylazaniumyl)hexanoate	2408-79-9	UNK	UNK
363_C18neg	323.223	17.138	(-)-Pironetin;NK 10958;NL 9C;PA 48153c;Pironetin	0.60253	Level3b=InSilico-AllDB	CC=CCC(C)C(OC)C(C)C(O)CC1OC(=O)C=CC1CC	XIHGDBYGUWEHCV	InChI=1S/C19H32O4/c1-6-8-9-13(3)19(22-5)14(4)16(20)12-17-15(7-2)10-11-18(21)23-17/h6,8,10-11,13-17,19-20H,7,9,12H2,1-5H3	XIHGDBYGUWEHCV-UHFFFAOYSA-N	[M-H]-	C19H32O4	single	3.4986	Open-chain polyketides	Linear polyketides	Polyketides	False	Lipids and lipid-like molecules	Fatty Acyls	Fatty alcohols	Fatty alcohols	73074471	UNK	UNK	UNK	UNK
364_C18pos	190.072	4.324	N-Acetyl-L-glutamic acid	0.61926	Level3b=InSilico-AllDB	CC(O)=NC(CCC(=O)O)C(=O)O	RFMMMVDNIPUKGG	InChI=1S/C7H11NO5/c1-4(9)8-5(7(12)13)2-3-6(10)11/h5H,2-3H2,1H3,(H,8,9)(H,10,11)(H,12,13)	RFMMMVDNIPUKGG-UHFFFAOYSA-N	[M+H]+	C7H11NO5	Isomeric	0.2808	Dicarboxylic acids	Fatty Acids and Conjugates	Fatty acids	False	Organic acids and derivatives	Carboxylic acids and derivatives	Amino acids, peptides, and analogues	Glutamic acid and derivatives	185	2-acetamidoglutaric acid	1188-37-0	UNK	UNK
366_C18neg	325.095	1.26	Dihydroxypicrotoxinin;(-)-Dihydroxypicrotoxinin	0.59245	Level3b=InSilico-AllDB	CC(O)(CO)C1C2OC(=O)C1C1(O)CC3OC34C(=O)OC2C14C	PTUNZWVRRAZGFN	InChI=1S/C15H18O8/c1-12(19,4-16)6-7-10(17)21-8(6)9-13(2)14(7,20)3-5-15(13,23-5)11(18)22-9/h5-9,16,19-20H,3-4H2,1-2H3	CVKWZMKSOLCEOF-UHFFFAOYSA-N	[M-H]-	C15H18O8	single	-0.6083	UNK	UNK	UNK	UNK	UNK	UNK	UNK	UNK	5316822	UNK	UNK	UNK	UNK
366_C18pos	191.103	1.392	Diaminopimelic acid	1.02281	Level3a=InSilico-*Dioscorea*	N[C@@H](CCC[C@H](N)C(=O)O)C(=O)O	GMKMEZVLHJARHF	InChI=1S/C7H14N2O4/c8-4(6(10)11)2-1-3-5(9)7(12)13/h4-5H,1-3,8-9H2,(H,10,11)(H,12,13)/t4-,5-/m0/s1	GMKMEZVLHJARHF-WHFBIAKZSA-N	[M+H]+	C7H14N2O4	single	-1.0195	Aminoacids	Small peptides	Amino acids and Peptides	False	Organic acids and derivatives	Carboxylic acids and derivatives	Amino acids, peptides, and analogues	D-alpha-amino acids	439283 1549100	meso-2,6-diamino-Heptanedioate	2577-62-0	C00666	CHEBI:16026
367_C18neg	325.114	4.491	6-O-(6-Deoxy-alpha-L-mannopyranosyl)-beta-D-glucopyranose	0.56952	Level3b=InSilico-AllDB	CC1OC(OCC2OC(O)C(O)C(O)C2O)C(O)C(O)C1O	OVVGHDNPYGTYIT	InChI=1S/C12H22O10/c1-3-5(13)7(15)10(18)12(21-3)20-2-4-6(14)8(16)9(17)11(19)22-4/h3-19H,2H2,1H3	OVVGHDNPYGTYIT-UHFFFAOYSA-N	[M-H]-	C12H22O10	single	-4.3696	Disaccharides	Saccharides	Carbohydrates	True	Organic oxygen compounds	Organooxygen compounds	Carbohydrates and carbohydrate conjugates	O-glycosyl compounds	4479103	6-[(3,4,5-trihydroxy-6-methyl-2-oxanyl)oxymethyl]oxane-2,3,4,5-tetrol	UNK	UNK	UNK
369_C18pos	192.051	1.842	gamma-Carboxyglutamic acid	0.57822	Level3b=InSilico-AllDB	NC(CC(C(=O)O)C(=O)O)C(=O)O	UHBYWPGGCSDKFX	InChI=1S/C6H9NO6/c7-3(6(12)13)1-2(4(8)9)5(10)11/h2-3H,1,7H2,(H,8,9)(H,10,11)(H,12,13)	UHBYWPGGCSDKFX-UHFFFAOYSA-N	[M+H]+	C6H9NO6	single	-1.4262	Aminoacids	Small peptides	Amino acids and Peptides	False	Organic acids and derivatives	Carboxylic acids and derivatives	Amino acids, peptides, and analogues	Alpha amino acids	40772 75629733	3-aminopropane-1,1,3-tricarboxylic acid	53861-57-7	UNK	UNK
372_C18pos	193.071	1.406	D-form	0.54464	Level3b=InSilico-AllDB	COCC(O)C1OC(=O)C(O)C1O	AGPYJNNFZFRHFG	InChI=1S/C7H12O6/c1-12-2-3(8)6-4(9)5(10)7(11)13-6/h3-6,8-10H,2H2,1H3	AGPYJNNFZFRHFG-UHFFFAOYSA-N	[M+H]+	C7H12O6	single	-2.3591	UNK	UNK	UNK	False	Organoheterocyclic compounds	Lactones	Gamma butyrolactones	Gamma butyrolactones	UNK	UNK	UNK	UNK	UNK
373_C18neg	327.072	6.458	3,4,5-trihydroxy-6-{[2-(3-hydroxyphenyl)acetyl]oxy}oxane-2-carboxylic acid	0.54102	Level3b=InSilico-AllDB	O=C(Cc1cccc(O)c1)OC1OC(C(=O)O)C(O)C(O)C1O	IEDBQYRSZXEZNT	InChI=1S/C14H16O9/c15-7-3-1-2-6(4-7)5-8(16)22-14-11(19)9(17)10(18)12(23-14)13(20)21/h1-4,9-12,14-15,17-19H,5H2,(H,20,21)	IEDBQYRSZXEZNT-UHFFFAOYSA-N	[M-H]-	C14H16O9	single	-1.6299	UNK	UNK	UNK	UNK	UNK	UNK	UNK	UNK	131831697	UNK	UNK	UNK	UNK
374_C18neg	327.218	11.557	(9R*,10S*,11S*,12Z,15Z)-form	1.00039	Level3a=InSilico-*Dioscorea*	CCC=CCC=CC(O)C(O)C(O)CCCCCCCC(=O)O	KFINXCASWPGHEW	InChI=1S/C18H32O5/c1-2-3-4-6-9-12-15(19)18(23)16(20)13-10-7-5-8-11-14-17(21)22/h3-4,9,12,15-16,18-20,23H,2,5-8,10-11,13-14H2,1H3,(H,21,22)	KFINXCASWPGHEW-UHFFFAOYSA-N	[M-H]-	C18H32O5	single	2.7969	Other Octadecanoids	Octadecanoids	Fatty acids	False	Lipids and lipid-like molecules	Fatty Acyls	Lineolic acids and derivatives	Lineolic acids and derivatives	73229366	9,10,11-tris(oxidanyl)octadeca-12,15-dienoic acid	UNK	UNK	UNK
375_C18pos	194.154	5.792	Etafedrine	0.55529	Level3b=InSilico-AllDB	CCN(C)C(C)C(O)c1ccccc1	IRVLBORJKFZWMI	InChI=1S/C12H19NO/c1-4-13(3)10(2)12(14)11-8-6-5-7-9-11/h5-10,12,14H,4H2,1-3H3	IRVLBORJKFZWMI-UHFFFAOYSA-N	[M+H]+	C12H19NO	single	2.0602	Phenylalanine-derived alkaloids	Pseudoalkaloids	Alkaloids	False	Benzenoids	Benzene and substituted derivatives	Phenylpropanes	Phenylpropanes	10734	2-[ethyl(methyl)amino]-1-phenyl-propan-1-ol	7681-79-0	UNK	UNK
376_C18neg	328.213	9.158	low score: N-Lauroyl Glutamic acid	-0.47	Level4=MSMSanalog	CCCCCCCCCCCC(O)=NC(CCC(=O)O)C(=O)O	AVBJHQDHVYGQLS	InChI=1S/C17H31NO5/c1-2-3-4-5-6-7-8-9-10-11-15(19)18-14(17(22)23)12-13-16(20)21/h14H,2-13H2,1H3,(H,18,19)(H,20,21)(H,22,23)	AVBJHQDHVYGQLS-UHFFFAOYSA-N	[M-H]-	C17H31NO5	single	4.1818	Dicarboxylic acids	Fatty Acids and Conjugates	Fatty acids	False	UNK	UNK	UNK	UNK	351563	2-(lauroylamino)glutaric acid	3397-65-7	UNK	UNK
377_C18neg	329.087	1.195	Unknown	-2	Level5=Unknown	null	377_C18neg	UNK	UNK	[M-H]-	UNK	not annotated	0	UNK	UNK	UNK	UNK	UNK	UNK	UNK	UNK	UNK	UNK	UNK	UNK	UNK
378_C18neg	329.088	5.378	1-O-Vanilloyl-beta-D-glucose	0.95498	Level3a=InSilico-*Dioscorea*	COc1cc(C(=O)OC2OC(CO)C(O)C(O)C2O)ccc1O	YROOZUQRTLHXIO	InChI=1S/C14H18O9/c1-21-8-4-6(2-3-7(8)16)13(20)23-14-12(19)11(18)10(17)9(5-15)22-14/h2-4,9-12,14-19H,5H2,1H3	YROOZUQRTLHXIO-UHFFFAOYSA-N	[M-H]-	C14H18O9	Isomeric	-1.6425	Simple phenolic acids	Phenolic acids (C6-C1)	Shikimates and Phenylpropanoids	True	Phenylpropanoids and polyketides	Tannins	Hydrolyzable tannins	Hydrolyzable tannins	14132343	4-hydroxy-3-methoxy-benzoic acid (3,4,5-trihydroxy-6-methylol-tetrahydropyran-2-yl) ester	UNK	UNK	UNK
379_C18neg	329.088	4.367	1-O-Vanilloyl-beta-D-glucose	0.99451	Level3a=InSilico-*Dioscorea*	COc1cc(C(=O)OC2OC(CO)C(O)C(O)C2O)ccc1O	YROOZUQRTLHXIO	InChI=1S/C14H18O9/c1-21-8-4-6(2-3-7(8)16)13(20)23-14-12(19)11(18)10(17)9(5-15)22-14/h2-4,9-12,14-19H,5H2,1H3	YROOZUQRTLHXIO-UHFFFAOYSA-N	[M-H]-	C14H18O9	Isomeric	-1.6425	Simple phenolic acids	Phenolic acids (C6-C1)	Shikimates and Phenylpropanoids	True	Phenylpropanoids and polyketides	Tannins	Hydrolyzable tannins	Hydrolyzable tannins	14132343	4-hydroxy-3-methoxy-benzoic acid (3,4,5-trihydroxy-6-methylol-tetrahydropyran-2-yl) ester	UNK	UNK	UNK
379_C18pos	195.138	16.256	(2S,4R)-p-Mentha-1(7),5-dien-2-ol acetate	0.68164	Level3b=InSilico-AllDB	C=C1C=CC(C(C)C)CC1OC(C)=O	FOSCFYGDBSMRFI	InChI=1S/C12H18O2/c1-8(2)11-6-5-9(3)12(7-11)14-10(4)13/h5-6,8,11-12H,3,7H2,1-2,4H3	FOSCFYGDBSMRFI-UHFFFAOYSA-N	[M+H]+	C12H18O2	single	2.7064	Monocyclic monoterpenoids	Monoterpenoids	Terpenoids	False	Lipids and lipid-like molecules	Prenol lipids	Monoterpenoids	Menthane monoterpenoids	101413668	5-ISOPROPYL-2-METHYLIDENECYCLOHEX-3-EN-1-YL ACETATE	UNK	UNK	UNK
380_C18neg	329.125	8.413	UNPD115241	0.53372	Level3b=InSilico-AllDB	COc1cc(CCOC2OC(CO)C(O)C(O)C2O)ccc1O	CGDVBCBYNROVPI	InChI=1S/C15H22O8/c1-21-10-6-8(2-3-9(10)17)4-5-22-15-14(20)13(19)12(18)11(7-16)23-15/h2-3,6,11-20H,4-5,7H2,1H3	CGDVBCBYNROVPI-UHFFFAOYSA-N	[M-H]-	C15H22O8	single	-1.2402	Phenylethanoids	Phenylethanoids (C6-C2)	Shikimates and Phenylpropanoids	True	Organic oxygen compounds	Organooxygen compounds	Carbohydrates and carbohydrate conjugates	O-glycosyl compounds	72825138	UNK	UNK	UNK	UNK
382_C18neg	331.104	5.296	leonuriside A	0.65838	Level3b=InSilico-AllDB	COc1cc(O)cc(OC)c1OC1OC(CO)C(O)C(O)C1O	NOQYJICHFNSIFZ	InChI=1S/C14H20O9/c1-20-7-3-6(16)4-8(21-2)13(7)23-14-12(19)11(18)10(17)9(5-15)22-14/h3-4,9-12,14-19H,5H2,1-2H3	NOQYJICHFNSIFZ-UHFFFAOYSA-N	[M-H]-	C14H20O9	single	-1.4119	UNK	UNK	UNK	True	Organic oxygen compounds	Organooxygen compounds	Carbohydrates and carbohydrate conjugates	Phenolic glycosides	14237625	4-Hydroxy-2,6-dimethoxyphenyl glucoside	UNK	UNK	UNK
386_C18neg	333.06	1.157	(2R)-2,3-dihydroxypropoxy([(1S,2R,3R,4S,5S,6R)-2,3,4,5,6-pentahydroxycyclohexyl]oxy)phosphinic acid	0.61966	Level3b=InSilico-AllDB	O=P(O)(OCC(O)CO)OC1C(O)C(O)C(O)C(O)C1O	PLJAVYDLNJODGD	InChI=1S/C9H19O11P/c10-1-3(11)2-19-21(17,18)20-9-7(15)5(13)4(12)6(14)8(9)16/h3-16H,1-2H2,(H,17,18)	BMVUIWJCUQSHLZ-UHFFFAOYSA-N	[M-H]-	C9H19O11P	single	-3.7269	UNK	UNK	Carbohydrates	True	Organic oxygen compounds	Organooxygen compounds	Carbohydrates and carbohydrate conjugates	Monosaccharide phosphates	4628688	glyceryl (2,3,4,5,6-pentahydroxycyclohexyl) hydrogen phosphate	UNK	UNK	UNK
386_C18pos	197.081	8.659	CNP0446332	0.48066	Level3b=InSilico-AllDB	Cc1cc(C)cc(-c2nnn[nH]2)c1	UZQCJOPGQWYKBE	InChI=1S/C9H10N4/c1-6-3-7(2)5-8(4-6)9-10-12-13-11-9/h3-5H,1-2H3,(H,10,11,12,13)	UZQCJOPGQWYKBE-UHFFFAOYSA-N	[M+Na]+	C9H10N4	Isomeric	1.48354	UNK	UNK	UNK	UNK	UNK	UNK	UNK	UNK	23437739	5-(3,5-dimethylphenyl)-2H-1,2,3,4-tetrazole	UNK	UNK	UNK
387_C18neg	335.078	7.501	(1'?3)-Lactone	0.64758	Level3b=InSilico-AllDB	O=C(C=Cc1ccc(O)c(O)c1)OC1CC2(O)CC(OC2=O)C1O	FXXATDNXMJKMSF	InChI=1S/C16H16O8/c17-9-3-1-8(5-10(9)18)2-4-13(19)23-11-6-16(22)7-12(14(11)20)24-15(16)21/h1-5,11-12,14,17-18,20,22H,6-7H2	FXXATDNXMJKMSF-UHFFFAOYSA-N	[M-H]-	C16H16O8	single	-0.166	Cinnamic acids and derivatives	Phenylpropanoids (C6-C3)	Shikimates and Phenylpropanoids	False	Phenylpropanoids and polyketides	Cinnamic acids and derivatives	Hydroxycinnamic acids and derivatives	Coumaric acids and derivatives	74393780	3-(3,4-dihydroxyphenyl)acrylic acid (2,5-dihydroxy-6-keto-7-oxabicyclo[3.2.1]octan-3-yl) ester	UNK	UNK	UNK
387_C18pos	197.081	7.666	CNP0446332	0.46738	Level3b=InSilico-AllDB	Cc1cc(C)cc(-c2nnn[nH]2)c1	UZQCJOPGQWYKBE	InChI=1S/C9H10N4/c1-6-3-7(2)5-8(4-6)9-10-12-13-11-9/h3-5H,1-2H3,(H,10,11,12,13)	UZQCJOPGQWYKBE-UHFFFAOYSA-N	[M+Na]+	C9H10N4	Isomeric	1.48354	UNK	UNK	UNK	UNK	UNK	UNK	UNK	UNK	23437739	5-(3,5-dimethylphenyl)-2H-1,2,3,4-tetrazole	UNK	UNK	UNK
388_C18pos	197.101	1.129	2-amino-4-[(carbamimidoylmethyl)amino]butanoic acid	0.56519	Level3b=InSilico-AllDB	N=C(N)CNCCC(N)C(=O)O	OBBGOBVJGCAAOZ	InChI=1S/C6H14N4O2/c7-4(6(11)12)1-2-10-3-5(8)9/h4,10H,1-3,7H2,(H3,8,9)(H,11,12)	OBBGOBVJGCAAOZ-UHFFFAOYSA-N	[M+Na]+	C6H14N4O2	single	-1.68603	Aminoacids	Small peptides	Amino acids and Peptides	False	Organic acids and derivatives	Carboxylic acids and derivatives	Amino acids, peptides, and analogues	Alpha amino acids	78385336	UNK	UNK	UNK	UNK
390_C18pos	198.124	1.158	(3S,8aS)-form	0.60486	Level3b=InSilico-AllDB	NCCC1N=C(O)C2CCCN2C1=O	GPPYTCRVKHULJH	InChI=1S/C9H15N3O2/c10-4-3-6-9(14)12-5-1-2-7(12)8(13)11-6/h6-7H,1-5,10H2,(H,11,13)	VEUIMMQJRCXMNS-UHFFFAOYSA-N	[M+H]+	C9H15N3O2	single	0.1116	UNK	UNK	UNK	UNK	UNK	UNK	UNK	UNK	89570753	3-(2-aminoethyl)-2,3,6,7,8,8a-hexahydropyrrolo[1,2-a]pyrazine-1,4-quinone	UNK	UNK	UNK
391_C18neg	337.078	1.443	(5R)-5-[(1S)-1,2-Dihydroxyethyl]-3-[(2R,3R,4S,5S,6R)-3,4,5-trihydroxy-6-(hydroxymethyl)oxan-2-yl]oxyoxolane-2,4-dione	0.65375	Level3b=InSilico-AllDB	O=C1OC(C(O)CO)C(=O)C1OC1OC(CO)C(O)C(O)C1O	JJOLHRYZQSDLSA	InChI=1S/C12H18O11/c13-1-3(15)9-8(19)10(11(20)22-9)23-12-7(18)6(17)5(16)4(2-14)21-12/h3-7,9-10,12-18H,1-2H2	LSMAUOJGZPNABT-UHFFFAOYSA-N	[M-H]-	C12H18O11	single	1.7531	Angucyclines	Polycyclic aromatic polyketides	Polyketides	False	Phenylpropanoids and polyketides	Angucyclines	UNK	Angucyclines	74959682	5-(1,2-dihydroxyethyl)-3-(3,4,5-trihydroxy-6-methylol-tetrahydropyran-2-yl)oxy-tetrahydrofuran-2,4-quinone	UNK	UNK	UNK
392_C18neg	337.078	2.104	(5R)-5-[(1S)-1,2-Dihydroxyethyl]-3-[(2R,3R,4S,5S,6R)-3,4,5-trihydroxy-6-(hydroxymethyl)oxan-2-yl]oxyoxolane-2,4-dione	0.63091	Level3b=InSilico-AllDB	O=C1OC(C(O)CO)C(=O)C1OC1OC(CO)C(O)C(O)C1O	LSMAUOJGZPNABT	InChI=1S/C12H18O11/c13-1-3(15)9-8(19)10(11(20)22-9)23-12-7(18)6(17)5(16)4(2-14)21-12/h3-7,9-10,12-18H,1-2H2	LSMAUOJGZPNABT-UHFFFAOYSA-N	[M-H]-	C12H18O11	single	-4.9808	UNK	Saccharides	Carbohydrates	True	Lipids and lipid-like molecules	Fatty Acyls	Fatty acyl glycosides	Fatty acyl glycosides of mono- and disaccharides	74959682	5-(1,2-dihydroxyethyl)-3-(3,4,5-trihydroxy-6-methylol-tetrahydropyran-2-yl)oxy-tetrahydrofuran-2,4-quinone	UNK	UNK	UNK
393_C18neg	337.093	7.461	UNPD62582	0.64578	Level3b=InSilico-AllDB	O=CC1(O)CC(O)C(O)C(OC(=O)C=Cc2ccc(O)c(O)c2)C1	ALBXYQWERQZLFZ	InChI=1S/C16H18O8/c17-8-16(23)6-12(20)15(22)13(7-16)24-14(21)4-2-9-1-3-10(18)11(19)5-9/h1-5,8,12-13,15,18-20,22-23H,6-7H2	ALBXYQWERQZLFZ-UHFFFAOYSA-N	[M-H]-	C16H18O8	single	-0.5316	Cinnamic acids and derivatives	Phenylpropanoids (C6-C3)	Shikimates and Phenylpropanoids	False	Phenylpropanoids and polyketides	Cinnamic acids and derivatives	Hydroxycinnamic acids and derivatives	Coumaric acids and derivatives	163027675	UNK	UNK	UNK	UNK
394_C18neg	337.093	6.495	UNPD125072	0.61152	Level3b=InSilico-AllDB	COC(=O)CC(OC(=O)C=Cc1ccc(O)c(OC)c1)C(=O)OC	DXLKTUQBQNUJRU	InChI=1S/C16H18O8/c1-21-12-8-10(4-6-11(12)17)5-7-14(18)24-13(16(20)23-3)9-15(19)22-2/h4-8,13,17H,9H2,1-3H3	BNOTVQGTWXPTHW-UHFFFAOYSA-N	[M-H]-	C16H18O8	single	1.6432	Isocoumarins	Coumarins	Shikimates and Phenylpropanoids	False	Organoheterocyclic compounds	Benzopyrans	2-benzopyrans	2-benzopyrans	162911065	UNK	UNK	UNK	UNK
395_C18neg	337.093	7.256	Coumaroylquinic acid (p-)	0.67706	Level3b=InSilico-AllDB	O=C(C=Cc1ccc(O)cc1)OC1C(O)CC(O)(C(=O)O)CC1O	XWRHBGVVCOSNKO	InChI=1S/C16H18O8/c17-10-4-1-9(2-5-10)3-6-13(20)24-14-11(18)7-16(23,15(21)22)8-12(14)19/h1-6,11-12,14,17-19,23H,7-8H2,(H,21,22)	XWRHBGVVCOSNKO-UHFFFAOYSA-N	[M-H]-	C16H18O8	single	-0.3515	Cinnamic acids and derivatives	Phenylpropanoids (C6-C3)	Shikimates and Phenylpropanoids	False	UNK	UNK	UNK	UNK	179719	1,3,5-trihydroxy-4-[3-(4-hydroxyphenyl)acryloyl]oxy-cyclohexanecarboxylic acid	UNK	UNK	UNK
396_C18neg	337.093	7.843	Coumaroyl quinic acid (isomer of 758, 760)	1.68	Level2b=MSMSmatch	O=C(C=Cc1ccc(O)cc1)OC1CC(O)(C(=O)O)CC(O)C1O	BMRSEYFENKXDIS	InChI=1S/C16H18O8/c17-10-4-1-9(2-5-10)3-6-13(19)24-12-8-16(23,15(21)22)7-11(18)14(12)20/h1-6,11-12,14,17-18,20,23H,7-8H2,(H,21,22)	BMRSEYFENKXDIS-UHFFFAOYSA-N	[M-H]-	C16H18O8	single	-0.3515	Cinnamic acids and derivatives	Phenylpropanoids (C6-C3)	Shikimates and Phenylpropanoids	False	Organic oxygen compounds	Organooxygen compounds	Alcohols and polyols	Quinic acids and derivatives	53420248	1,3,4-trihydroxy-5-[3-(4-hydroxyphenyl)acryloyl]oxy-cyclohexanecarboxylic acid	5746-55-4	UNK	UNK
396_C18pos	199.061	5.738	Syringic acid	3.73	Level1=MSMSmatch	COc1cc(C(=O)O)cc(OC)c1O	JMSVCTWVEWCHDZ	InChI=1S/C9H10O5/c1-13-6-3-5(9(11)12)4-7(14-2)8(6)10/h3-4,10H,1-2H3,(H,11,12)	JMSVCTWVEWCHDZ-UHFFFAOYSA-N	[M+H]+	C9H10O5	single	1.1076	Simple phenolic acids	Phenolic acids (C6-C1)	Shikimates and Phenylpropanoids	False	Benzenoids	Benzene and substituted derivatives	Benzoic acids and derivatives	Gallic acid and derivatives	10742	syringic acid	530-57-4	C10833	CHEBI:68329
397_C18neg	337.114	5.638	22-O-methylneoagarobiose	0.58646	Level3b=InSilico-AllDB	COC1C(OC2C(O)C(O)OC(CO)C2O)OC2COC1C2O	XCPXSEBDWMGVLA	InChI=1S/C13H22O10/c1-19-11-10-7(16)5(3-20-10)22-13(11)23-9-6(15)4(2-14)21-12(18)8(9)17/h4-18H,2-3H2,1H3	XCPXSEBDWMGVLA-UHFFFAOYSA-N	[M-H]-	C13H22O10	single	-3.6975	Disaccharides	Saccharides	Carbohydrates	True	Organic oxygen compounds	Organooxygen compounds	Carbohydrates and carbohydrate conjugates	O-glycosyl compounds	162891592	UNK	UNK	UNK	UNK
398_C18neg	337.151	8.529	Atratcynose A	0.4124	Level3b=InSilico-AllDB	COC1CC(OC2C(O)CC(O)OC2C)OC(C)C1O	RDAXJJPEWKQPMR	InChI=1S/C13H24O7/c1-6-12(16)9(17-3)5-11(19-6)20-13-7(2)18-10(15)4-8(13)14/h6-16H,4-5H2,1-3H3	RDAXJJPEWKQPMR-UHFFFAOYSA-N	[M+HCOO]-	C13H24O7	single	-0.6295	Disaccharides	Saccharides	Carbohydrates	True	Organic oxygen compounds	Organooxygen compounds	Carbohydrates and carbohydrate conjugates	O-glycosyl compounds	UNK	UNK	UNK	UNK	UNK
4_C18neg	104.035	1.147	L-Serine	0.42	Level4=MSMSanalog	NC(CO)C(=O)O	MTCFGRXMJLQNBG	InChI=1S/C3H7NO3/c4-2(1-5)3(6)7/h2,5H,1,4H2,(H,6,7)	MTCFGRXMJLQNBG-UHFFFAOYSA-N	[M-H]-	C3H7NO3	single	-1.6094	Aminoacids	Small peptides	Amino acids and Peptides	False	Organic acids and derivatives	Carboxylic acids and derivatives	Amino acids, peptides, and analogues	Serine and derivatives	617 6857552	2-amino-3-hydroxy-propionic acid	302-84-1	C00716	CHEBI:17822
400_C18neg	338.088	7.321	low score: Massbank:PR309198 Indole + 1O, 1carboxy, O-Hex	-0.12	Level4=MSMSanalog	O=C(OC1OC(CO)C(O)C(O)C1O)c1c[nH]c2cc(O)ccc12	VZZSVZUINKFSIE	InChI=1S/C15H17NO8/c17-5-10-11(19)12(20)13(21)15(23-10)24-14(22)8-4-16-9-3-6(18)1-2-7(8)9/h1-4,10-13,15-21H,5H2	VZZSVZUINKFSIE-UHFFFAOYSA-N	[M-H]-	C15H17NO8	single	-1.1698	UNK	UNK	UNK	True	Organoheterocyclic compounds	Indoles and derivatives	Indolecarboxylic acids and derivatives	Indolecarboxylic acids and derivatives	77499147	UNK	UNK	UNK	UNK
405_C18neg	341.027	1.116	UNPD167730	0.42321	Level3b=InSilico-AllDB	COc1cc2c(=O)oc3c4c(cc5c(=O)oc(c1OC)c2c35)OCO4	OYIICQYVRVZDOI	InChI=1S/C17H10O8/c1-20-8-3-6-10-11-7(17(19)24-14(10)12(8)21-2)4-9-13(23-5-22-9)15(11)25-16(6)18/h3-4H,5H2,1-2H3	OYIICQYVRVZDOI-UHFFFAOYSA-N	[M-H]-	C17H10O8	single	2.2363	Isocoumarins	Coumarins	Shikimates and Phenylpropanoids	False	Phenylpropanoids and polyketides	Tannins	Hydrolyzable tannins	Hydrolyzable tannins	101687651	UNK	UNK	UNK	UNK
405_C18pos	202.071	4.566	2-N,N-Di-Me	0.49106	Level3b=InSilico-AllDB	CN(C)c1nc(O)c2nc[nH]c2n1	XMSMHKMPBNTBOD	InChI=1S/C7H9N5O/c1-12(2)7-10-5-4(6(13)11-7)8-3-9-5/h3H,1-2H3,(H2,8,9,10,11,13)	XMSMHKMPBNTBOD-UHFFFAOYSA-N	[M+Na]+	C7H9N5O	single	0.1245	Purine alkaloids	Pseudoalkaloids	Alkaloids	False	Organoheterocyclic compounds	Imidazopyrimidines	Purines and purine derivatives	Hypoxanthines	74047 135418794	UNK	1445-15-4	UNK	UNK
406_C18neg	341.088	6.455	Caffeic acid hexoside	1.8	Level2a=MSMSmatch	O=C(C=Cc1ccc(O)c(O)c1)OC1OC(CO)C(O)C(O)C1O	WQSDYZZEIBAPIN	InChI=1S/C15H18O9/c16-6-10-12(20)13(21)14(22)15(23-10)24-11(19)4-2-7-1-3-8(17)9(18)5-7/h1-5,10,12-18,20-22H,6H2	WQSDYZZEIBAPIN-UHFFFAOYSA-N	[M-H]-	C15H18O9	Chromatographic split	-1.5459	UNK	UNK	Shikimates and Phenylpropanoids	True	Phenylpropanoids and polyketides	Cinnamic acids and derivatives	Hydroxycinnamic acids and derivatives	Hydroxycinnamic acid glycosides	4484225	3-(3,4-dihydroxyphenyl)acrylic acid (3,4,5-trihydroxy-6-methylol-tetrahydropyran-2-yl) ester	UNK	UNK	UNK
406_C18pos	202.071	1.817	Unknown	-2	Level5=Unknown	null	406_C18pos	UNK	UNK	[M+Na]+	UNK	not annotated	0	UNK	UNK	UNK	UNK	UNK	UNK	UNK	UNK	UNK	UNK	UNK	UNK	UNK
407_C18neg	341.088	7.408	3'-Hydroxy	0.60311	Level3b=InSilico-AllDB	O=C(C=Cc1ccc(O)c(O)c1)OC1C(CO)OC(O)C(O)C1O	NFHJVHYCVATIDN	InChI=1S/C15H18O9/c16-6-10-14(12(20)13(21)15(22)23-10)24-11(19)4-2-7-1-3-8(17)9(18)5-7/h1-5,10,12-18,20-22H,6H2	NFHJVHYCVATIDN-UHFFFAOYSA-N	[M-H]-	C15H18O9	single	-1.5459	Cinnamic acids and derivatives	Phenylpropanoids (C6-C3)	Shikimates and Phenylpropanoids	True	Phenylpropanoids and polyketides	Cinnamic acids and derivatives	Hydroxycinnamic acids and derivatives	Coumaric acids and derivatives	76515393	UNK	UNK	UNK	UNK
407_C18pos	202.108	5.166	Butyl ester	0.61326	Level3b=InSilico-AllDB	CCCCOC(=O)C1CC(O)C(O)=N1	SIHWCFDUBKPONV	InChI=1S/C9H15NO4/c1-2-3-4-14-9(13)6-5-7(11)8(12)10-6/h6-7,11H,2-5H2,1H3,(H,10,12)	SIHWCFDUBKPONV-UHFFFAOYSA-N	[M+H]+	C9H15NO4	single	0.4194	UNK	UNK	UNK	False	Organic acids and derivatives	Carboxylic acids and derivatives	Amino acids, peptides, and analogues	Alpha amino acid esters	UNK	UNK	UNK	UNK	UNK
408_C18neg	341.088	8.406	6-Caffeoylglucose	0.62638	Level3b=InSilico-AllDB	O=C(C=Cc1ccc(O)c(O)c1)OCC1OC(O)C(O)C(O)C1O	JVVFTHAOTNXPOZ	InChI=1S/C15H18O9/c16-8-3-1-7(5-9(8)17)2-4-11(18)23-6-10-12(19)13(20)14(21)15(22)24-10/h1-5,10,12-17,19-22H,6H2	JVVFTHAOTNXPOZ-UHFFFAOYSA-N	[M-H]-	C15H18O9	single	-1.5459	Cinnamic acids and derivatives	Phenylpropanoids (C6-C3)	Shikimates and Phenylpropanoids	True	Phenylpropanoids and polyketides	Cinnamic acids and derivatives	Hydroxycinnamic acids and derivatives	Coumaric acids and derivatives	85140196	UNK	UNK	UNK	UNK
410_C18neg	341.109	1.411	Trehalose	3.98	Level1=MSMSmatch	OCC1OC(OC2OC(CO)C(O)C(O)C2O)C(O)C(O)C1O	HDTRYLNUVZCQOY	InChI=1S/C12H22O11/c13-1-3-5(15)7(17)9(19)11(21-3)23-12-10(20)8(18)6(16)4(2-14)22-12/h3-20H,1-2H2	HDTRYLNUVZCQOY-UHFFFAOYSA-N	[M-H]-	C12H22O11	Isomeric	-5.3972	Disaccharides	Saccharides	Carbohydrates	True	Organic oxygen compounds	Organooxygen compounds	Carbohydrates and carbohydrate conjugates	O-glycosyl compounds	1143	2-methylol-6-(3,4,5-trihydroxy-6-methylol-tetrahydropyran-2-yl)oxy-tetrahydropyran-3,4,5-triol	585-91-1	UNK	UNK
411_C18neg	341.109	1.64	Trehalose	3.89	Level1=MSMSmatch	OCC1OC(OC2OC(CO)C(O)C(O)C2O)C(O)C(O)C1O	HDTRYLNUVZCQOY	InChI=1S/C12H22O11/c13-1-3-5(15)7(17)9(19)11(21-3)23-12-10(20)8(18)6(16)4(2-14)22-12/h3-20H,1-2H2	HDTRYLNUVZCQOY-UHFFFAOYSA-N	[M-H]-	C12H22O11	Isomeric	-5.3972	Disaccharides	Saccharides	Carbohydrates	True	Organic oxygen compounds	Organooxygen compounds	Carbohydrates and carbohydrate conjugates	O-glycosyl compounds	1143	2-methylol-6-(3,4,5-trihydroxy-6-methylol-tetrahydropyran-2-yl)oxy-tetrahydropyran-3,4,5-triol	585-91-1	UNK	UNK
411_C18pos	203.151	1.42	Symmetric dimethylarginine	0.68012	Level3b=InSilico-AllDB	CN=C(NC)NCCCC(N)C(=O)O	HVPFXCBJHIIJGS	InChI=1S/C8H18N4O2/c1-10-8(11-2)12-5-3-4-6(9)7(13)14/h6H,3-5,9H2,1-2H3,(H,13,14)(H2,10,11,12)	HVPFXCBJHIIJGS-UHFFFAOYSA-N	[M+H]+	C8H18N4O2	single	-1.0267	Aminoacids	Small peptides	Amino acids and Peptides	False	Organic acids and derivatives	Carboxylic acids and derivatives	Amino acids, peptides, and analogues	Arginine and derivatives	4469587 57932290	2-amino-5-[(N,N'-dimethylamidino)amino]valeric acid	UNK	UNK	UNK
412_C18neg	344.099	4.581	Unknown	-2	Level5=Unknown	null	412_C18neg	UNK	UNK	[M-H]-	UNK	not annotated	0	UNK	UNK	UNK	UNK	UNK	UNK	UNK	UNK	UNK	UNK	UNK	UNK	UNK
413_C18neg	347.216	1.133	Unknown	-2	Level5=Unknown	null	413_C18neg	UNK	UNK	[M-H]-	UNK	not annotated	0	UNK	UNK	UNK	UNK	UNK	UNK	UNK	UNK	UNK	UNK	UNK	UNK	UNK
413_C18pos	204.087	1.422	N-acetyl-L-2-aminoadipate(2-)	0.55072	Level3b=InSilico-AllDB	CC(O)=NC(CCCC(=O)O)C(=O)O	FTTGAAZKBNZDCZ	InChI=1S/C8H13NO5/c1-5(10)9-6(8(13)14)3-2-4-7(11)12/h6H,2-4H2,1H3,(H,9,10)(H,11,12)(H,13,14)	FTTGAAZKBNZDCZ-UHFFFAOYSA-N	[M+H]+	C8H13NO5	single	0.6709	Dicarboxylic acids	Fatty Acids and Conjugates	Fatty acids	False	Organic acids and derivatives	Carboxylic acids and derivatives	Amino acids, peptides, and analogues	N-acyl-L-alpha-amino acids	13943174	N-Acetyl-L-2-aminoadipic acid dianion	UNK	UNK	UNK
414_C18pos	204.087	5	Unknown	-2	Level5=Unknown	null	414_C18pos	UNK	UNK	[M+H]+	UNK	not annotated	0	UNK	UNK	UNK	UNK	UNK	UNK	UNK	UNK	UNK	UNK	UNK	UNK	UNK
415_C18pos	204.087	5.459	3-amino-4,5,6-trihydroxy-2-methoxy-5-methyl-2-cyclohexen-1-one	0.589	Level3b=InSilico-AllDB	COC1=C(N)C(O)C(C)(O)C(O)C1=O	BYJOXMZXXVYXJJ	InChI=1S/C8H13NO5/c1-8(13)6(11)3(9)5(14-2)4(10)7(8)12/h6-7,11-13H,9H2,1-2H3	BYJOXMZXXVYXJJ-UHFFFAOYSA-N	[M+H]+	C8H13NO5	single	-2.1414	UNK	UNK	Shikimates and Phenylpropanoids	False	Organic oxygen compounds	Organooxygen compounds	Carbonyl compounds	Cyclohexenones	163021746	UNK	UNK	UNK	UNK
416_C18pos	204.098	1.248	Unknown	-2	Level5=Unknown	null	416_C18pos	UNK	UNK	[M+H]+	UNK	not annotated	0	UNK	UNK	UNK	UNK	UNK	UNK	UNK	UNK	UNK	UNK	UNK	UNK	UNK
419_C18neg	351.072	6.739	3,4,5-trihydroxy-6-[(6-methyl-2-oxo-2H-chromen-8-yl)oxy]oxane-2-carboxylic acid	0.57275	Level3b=InSilico-AllDB	Cc1cc(OC2OC(C(=O)O)C(O)C(O)C2O)c2oc(=O)ccc2c1	PADWKRBMIPUICH	InChI=1S/C16H16O9/c1-6-4-7-2-3-9(17)24-13(7)8(5-6)23-16-12(20)10(18)11(19)14(25-16)15(21)22/h2-5,10-12,14,16,18-20H,1H3,(H,21,22)	PADWKRBMIPUICH-UHFFFAOYSA-N	[M-H]-	C16H16O9	single	-0.62758	UNK	UNK	UNK	UNK	UNK	UNK	UNK	UNK	131839109	UNK	UNK	UNK	UNK
420_C18neg	351.13	8.099	Me glycoside	0.4831	Level3b=InSilico-AllDB	COC1CC2OC3C(OC(CO)C(O)C3O)OC2C(C)O1	IJFQWCPHNVUJMF	InChI=1S/C13H22O8/c1-5-11-6(3-8(17-2)18-5)19-12-10(16)9(15)7(4-14)20-13(12)21-11/h5-16H,3-4H2,1-2H3	IJFQWCPHNVUJMF-UHFFFAOYSA-N	[M+HCOO]-	C13H22O8	Isomeric	-1.6407	UNK	UNK	Polyketides	True	Organic oxygen compounds	Organooxygen compounds	Carbohydrates and carbohydrate conjugates	Disaccharides	73818252	UNK	UNK	UNK	UNK
421_C18neg	351.179	16.154	UNPD71418	0.48956	Level3b=InSilico-AllDB	CCCC(=O)OC1CC23OC(=O)CC2(CC2(O)OCC3(C)C2C)C1C	BPFIEMBUQXGEAE	InChI=1S/C19H28O6/c1-5-6-14(20)24-13-7-19-16(4)10-23-18(22,12(16)3)9-17(19,11(13)2)8-15(21)25-19/h11-13,22H,5-10H2,1-4H3	BPFIEMBUQXGEAE-UHFFFAOYSA-N	[M-H]-	C19H28O6	single	2.1751	Prezizaane sesquiterpenoids	Sesquiterpenoids	Terpenoids	True	Organoheterocyclic compounds	Oxepanes	UNK	Oxepanes	73880716	UNK	UNK	UNK	UNK
423_C18pos	206.049	1.424	UNPD11066	0.64846	Level3b=InSilico-AllDB	O=C(O)C1CCSCC(C(=O)O)N1	IGBAFIMATACJON	InChI=1S/C7H11NO4S/c9-6(10)4-1-2-13-3-5(8-4)7(11)12/h4-5,8H,1-3H2,(H,9,10)(H,11,12)	IGBAFIMATACJON-UHFFFAOYSA-N	[M+H]+	C7H11NO4S	Chromatographic split	-0.3807	Aminoacids	Small peptides	Amino acids and Peptides	False	Organic acids and derivatives	Carboxylic acids and derivatives	Amino acids, peptides, and analogues	L-alpha-amino acids	188346	UNK	77983-84-7	UNK	UNK
424_C18pos	206.049	2.465	UNPD11066	0.56956	Level3b=InSilico-AllDB	O=C(O)C1CCSCC(C(=O)O)N1	IGBAFIMATACJON	InChI=1S/C7H11NO4S/c9-6(10)4-1-2-13-3-5(8-4)7(11)12/h4-5,8H,1-3H2,(H,9,10)(H,11,12)	IGBAFIMATACJON-UHFFFAOYSA-N	[M+H]+	C7H11NO4S	Isomeric	-0.3807	Aminoacids	Small peptides	Amino acids and Peptides	False	Organic acids and derivatives	Carboxylic acids and derivatives	Amino acids, peptides, and analogues	L-alpha-amino acids	188346	UNK	77983-84-7	UNK	UNK
425_C18neg	353.088	6.682	(1r,3R,4s,5S)-4-{[(2E)-3-(3,4-Dihydroxyphenyl)-2-propenoyl]oxy}-1,3,5-trihydroxycyclohexanecarboxylic acid	1.87	Level2a=MSMSmatch	O=C(C=Cc1ccc(O)c(O)c1)OC1C(O)CC(O)(C(=O)O)CC1O	GYFFKZTYYAFCTR	InChI=1S/C16H18O9/c17-9-3-1-8(5-10(9)18)2-4-13(21)25-14-11(19)6-16(24,15(22)23)7-12(14)20/h1-5,11-12,14,17-20,24H,6-7H2,(H,22,23)	GYFFKZTYYAFCTR-UHFFFAOYSA-N	[M-H]-	C16H18O9	Chromatographic split	-0.6459	Cinnamic acids and derivatives	Phenylpropanoids (C6-C3)	Shikimates and Phenylpropanoids	False	Organic oxygen compounds	Organooxygen compounds	Alcohols and polyols	Quinic acids and derivatives	58427569	4-caffeoyloxy-1,3,5-trihydroxy-cyclohexanecarboxylic acid	905-99-7	UNK	UNK
428_C18pos	206.103	1.257	valine lactate	0.58367	Level3b=InSilico-AllDB	CC(O)C(=O)OOC(=O)C(N)C(C)C	ZAFXSRHPFKMMLW	InChI=1S/C8H15NO5/c1-4(2)6(9)8(12)14-13-7(11)5(3)10/h4-6,10H,9H2,1-3H3	ZAFXSRHPFKMMLW-UHFFFAOYSA-N	[M+H]+	C8H15NO5	single	-0.6481	Dipeptides	Small peptides	Amino acids and Peptides	False	Organic acids and derivatives	Carboxylic acids and derivatives	Amino acids, peptides, and analogues	Valine and derivatives	129642442	UNK	UNK	UNK	UNK
429_C18neg	353.09	1.261	pkonid:686479|RQESGOWYIIHJON-UHFFFAOYSA-N	0.67762	Level3b=InSilico-AllDB	COc1cc(C=CC(=O)OCC(O)C2OC(=O)C(O)C2O)ccc1O	CWVRJTMFETXNAD	InChI=1S/C16H18O9/c1-23-11-6-8(2-4-9(11)17)3-5-12(19)24-7-10(18)15-13(20)14(21)16(22)25-15/h2-6,10,13-15,17-18,20-21H,7H2,1H3	RQESGOWYIIHJON-UHFFFAOYSA-N	[M-H]-	C16H18O9	Isomeric	-0.6459	Cinnamic acids and derivatives	Phenylpropanoids (C6-C3)	Shikimates and Phenylpropanoids	False	Organic oxygen compounds	Organooxygen compounds	Alcohols and polyols	Quinic acids and derivatives	163007565	UNK	UNK	UNK	UNK
43_C18pos	115.054	16.257	low score: DIHYDROURACIL	-0.45	Level4=MSMSanalog	OC1=NC(O)=NCC1	OIVLITBTBDPEFK	InChI=1S/C4H6N2O2/c7-3-1-2-5-4(8)6-3/h1-2H2,(H2,5,6,7,8)	OIVLITBTBDPEFK-UHFFFAOYSA-N	[M+H]+	C4H6N2O2	single	0.2606	UNK	UNK	UNK	False	Organoheterocyclic compounds	Diazines	Pyrimidines and pyrimidine derivatives	Pyrimidones	649	5,6-dihydrouracil	504-07-4	C00429	CHEBI:15901
430_C18pos	206.103	1.732	4,5-O-Isopropylidene	0.52679	Level3b=InSilico-AllDB	CC1(C)OCC(C(O)C(N)C(=O)O)O1	FZWNVKKQWFOKFP	InChI=1S/C8H15NO5/c1-8(2)13-3-4(14-8)6(10)5(9)7(11)12/h4-6,10H,3,9H2,1-2H3,(H,11,12)	FZWNVKKQWFOKFP-UHFFFAOYSA-N	[M+H]+	C8H15NO5	single	-1.0893	Aminoacids	Small peptides	Amino acids and Peptides|Shikimates and Phenylpropanoids	False	Organic acids and derivatives	Carboxylic acids and derivatives	Amino acids, peptides, and analogues	Alpha amino acids	72956403	UNK	UNK	UNK	UNK
432_C18neg	355.158	21.515	Mammea B/AC cyclo D	0.51981	Level3b=InSilico-AllDB	CCCC(=O)c1c2c(c3oc(=O)cc(CCC)c3c1O)C=CC(C)(C)O2	SMRSMFDNXPPPCA	InChI=1S/C21H24O5/c1-5-7-12-11-15(23)25-19-13-9-10-21(3,4)26-20(13)17(14(22)8-6-2)18(24)16(12)19/h9-11,24H,5-8H2,1-4H3	SMRSMFDNXPPPCA-UHFFFAOYSA-N	[M-H]-	C21H24O5	single	4.6181	Pyranocoumarins|Simple coumarins	Coumarins	Shikimates and Phenylpropanoids	False	Phenylpropanoids and polyketides	Coumarins and derivatives	Pyranocoumarins	Angular pyranocoumarins	70684457	5-hydroxy-8,8-dimethyl-6-(1-oxobutyl)-4-propyl-2-pyrano[2,3-h][1]benzopyranone	UNK	UNK	UNK
433_C18pos	207.066	7.405	7-Hydroxy-2-(hydroxymethyl)-5-methyl-4H-1-benzopyran-4-one	0.61804	Level3b=InSilico-AllDB	Cc1cc(O)cc2oc(CO)cc(=O)c12	BOROJPUJWKMSGG	InChI=1S/C11H10O4/c1-6-2-7(13)3-10-11(6)9(14)4-8(5-12)15-10/h2-4,12-13H,5H2,1H3	BOROJPUJWKMSGG-UHFFFAOYSA-N	[M+H]+	C11H10O4	Isomeric	1.29932	Chromones	Chromanes	Polyketides	False	Organoheterocyclic compounds	Benzopyrans	1-benzopyrans	Chromones	71345058	7-hydroxy-5-methyl-2-methylol-chromone	UNK	UNK	UNK
434_C18pos	207.066	8.39	UNPD9482	0.63868	Level3b=InSilico-AllDB	Cc1cc(O)cc2oc(CO)cc(=O)c12	BOROJPUJWKMSGG	InChI=1S/C11H10O4/c1-6-2-7(13)3-10-11(6)9(14)4-8(5-12)15-10/h2-4,12-13H,5H2,1H3	BOROJPUJWKMSGG-UHFFFAOYSA-N	[M+H]+	C11H10O4	Isomeric	1.29932	Chromones	Chromanes	Polyketides	False	Organoheterocyclic compounds	Benzopyrans	1-benzopyrans	Chromones	71345058	7-hydroxy-5-methyl-2-methylol-chromone	UNK	UNK	UNK
435_C18neg	357.067	7.317	11?,13-Dihydro, 8-sulfate	0.53318	Level3b=InSilico-AllDB	CC1=C2C(=O)C=C(CO)C2C2OC(=O)C(C)C2C(OS(=O)(=O)O)C1	GEYREXIZGXFSHN	InChI=1S/C15H18O8S/c1-6-3-10(23-24(19,20)21)12-7(2)15(18)22-14(12)13-8(5-16)4-9(17)11(6)13/h4,7,10,12-14,16H,3,5H2,1-2H3,(H,19,20,21)	GEYREXIZGXFSHN-UHFFFAOYSA-N	[M-H]-	C15H18O8S	single	0.1899	Guaiane sesquiterpenoids	Sesquiterpenoids	Terpenoids	False	Organoheterocyclic compounds	Lactones	Gamma butyrolactones	Gamma butyrolactones	UNK	UNK	UNK	UNK	UNK
435_C18pos	207.066	7.108	7-Me ether	0.62471	Level3b=InSilico-AllDB	COc1cc(O)cc2c(C(C)=O)coc12	RVSKSESUKGGQTF	InChI=1S/C11H10O4/c1-6(12)9-5-15-11-8(9)3-7(13)4-10(11)14-2/h3-5,13H,1-2H3	RVSKSESUKGGQTF-UHFFFAOYSA-N	[M+H]+	C11H10O4	single	2.3496	UNK	UNK	Polyketides	False	Organoheterocyclic compounds	Benzofurans	UNK	Benzofurans	156581320	UNK	UNK	UNK	UNK
436_C18neg	357.104	1.378	D-Lactonic acid	0.69805	Level3b=InSilico-AllDB	O=C(O)C(O)C(O)C(OC1OC(CO)C(O)C(O)C1O)C(O)CO	RWEISEYGJSRYKT	InChI=1S/C12H22O12/c13-1-3(15)10(7(18)8(19)11(21)22)24-12-9(20)6(17)5(16)4(2-14)23-12/h3-10,12-20H,1-2H2,(H,21,22)	JYTUSYBCFIZPBE-UHFFFAOYSA-N	[M-H]-	C12H22O12	Isomeric	-6.0756	Disaccharides	Saccharides	Carbohydrates	True	Organic oxygen compounds	Organooxygen compounds	Carbohydrates and carbohydrate conjugates	C-glycosyl compounds	60793	2,3,5,6-tetrahydroxy-4-(3,4,5-trihydroxy-6-methylol-tetrahydropyran-2-yl)oxy-hexanoic acid	UNK	UNK	UNK
436_C18pos	207.077	4.762	(+)-(R)-2-(4-hydroxy-2-oxoindolin-3-yl)acetamide	0.56242	Level3b=InSilico-AllDB	N=C(O)CC1C(O)=Nc2cccc(O)c21	HQYXWMMNGCCJDD	InChI=1S/C10H10N2O3/c11-8(14)4-5-9-6(12-10(5)15)2-1-3-7(9)13/h1-3,5,13H,4H2,(H2,11,14)(H,12,15)	HQYXWMMNGCCJDD-UHFFFAOYSA-N	[M+H]+	C10H10N2O3	single	2.00277	UNK	UNK	UNK	False	Organoheterocyclic compounds	Indoles and derivatives	Indolines	Indolines	72666619	UNK	UNK	UNK	UNK
437_C18neg	357.208	18.667	CBD-A	3.88	Level1=MSMSmatch	C=C(C)[C@@H]1CCC(C)=C[C@H]1c1c(O)cc(CCCCC)c(C(=O)O)c1O	WVOLTBSCXRRQFR	InChI=1S/C22H30O4/c1-5-6-7-8-15-12-18(23)20(21(24)19(15)22(25)26)17-11-14(4)9-10-16(17)13(2)3/h11-12,16-17,23-24H,2,5-10H2,1,3-4H3,(H,25,26)/t16-,17+/m0/s1	WVOLTBSCXRRQFR-DLBZAZTESA-N	[M-H]-	C22H30O4	single	5.5447	Cannabinoids	Meroterpenoids	Polyketides|Terpenoids	False	Benzenoids	Benzene and substituted derivatives	Benzoic acids and derivatives	Hydroxybenzoic acid derivatives	160570	6-amyl-2,4-dihydroxy-3-[(1R,6R)-6-isopropenyl-3-methyl-cyclohex-2-en-1-yl]benzoic acid	1462-27-7	C10784	CHEBI:3359
439_C18neg	359.099	5.739	3,4,5-trihydroxy-6-(hydroxymethyl)oxan-2-yl 3-hydroxy-4,5-dimethoxybenzoate	0.61371	Level3b=InSilico-AllDB	COc1cc(C(=O)OC2OC(CO)C(O)C(O)C2O)cc(O)c1OC	OCIAHNACQOUFBB	InChI=1S/C15H20O10/c1-22-8-4-6(3-7(17)13(8)23-2)14(21)25-15-12(20)11(19)10(18)9(5-16)24-15/h3-4,9-12,15-20H,5H2,1-2H3	CXFDTBRNJQYDLK-UHFFFAOYSA-N	[M-H]-	C15H20O10	single	-1.5123	Acyl phloroglucinols	Phloroglucinols	Polyketides	True	Organic oxygen compounds	Organooxygen compounds	Carbohydrates and carbohydrate conjugates	Phenolic glycosides	45359580	3-hydroxy-4,5-dimethoxy-benzoic acid (3,4,5-trihydroxy-6-methylol-tetrahydropyran-2-yl) ester	UNK	UNK	UNK
439_C18pos	208.045	6.383	Unknown	-2	Level5=Unknown	null	439_C18pos	UNK	UNK	[M+H]+	UNK	not annotated	0	UNK	UNK	UNK	UNK	UNK	UNK	UNK	UNK	UNK	UNK	UNK	UNK	UNK
440_C18neg	361.187	9.084	pkonid:168761|FCEAQNQYGJIIMK-UHFFFAOYSA-N	0.64281	Level3b=InSilico-AllDB	CC1(C)CC2CC(O)C(C)(O1)C(OC1OC(CO)C(O)C(O)C1O)C2	CFEOIGSWBKPCDT	InChI=1S/C17H30O8/c1-16(2)6-8-4-10(19)17(3,25-16)11(5-8)24-15-14(22)13(21)12(20)9(7-18)23-15/h8-15,18-22H,4-7H2,1-3H3	FCEAQNQYGJIIMK-UHFFFAOYSA-N	[M-H]-	C17H30O8	Isomeric	-0.9159	Iridoids monoterpenoids	Monoterpenoids	Terpenoids	True	Lipids and lipid-like molecules	Prenol lipids	Terpene glycosides	Terpene glycosides	162834435	UNK	UNK	UNK	UNK
440_C18pos	208.047	4.414	2-Amino-4-hydroxy-6-pteridinecarboxylic acid	0.59326	Level3b=InSilico-AllDB	N=c1nc(O)c2nc(C(=O)O)cnc2[nH]1	QABAUCFGPWONOG	InChI=1S/C7H5N5O3/c8-7-11-4-3(5(13)12-7)10-2(1-9-4)6(14)15/h1H,(H,14,15)(H3,8,9,11,12,13)	QABAUCFGPWONOG-UHFFFAOYSA-N	[M+H]+	C7H5N5O3	single	-0.76383	pteridine alkaloids	Pseudoalkaloids	Alkaloids	False	Organoheterocyclic compounds	Pteridines and derivatives	Pterins and derivatives	Pterin carboxylates	70361 5320887 135403803	Pterine-6-carboxylic acid	948-60-7	UNK	UNK
441_C18neg	361.187	9.323	UNPD229457	0.6542	Level3b=InSilico-AllDB	COC1OCC(COC2OC(CO)C(O)C(O)C2O)C2CCC(C)C12	YARSBGAMMGOUON	InChI=1S/C17H30O8/c1-8-3-4-10-9(6-23-16(22-2)12(8)10)7-24-17-15(21)14(20)13(19)11(5-18)25-17/h8-21H,3-7H2,1-2H3	CFEOIGSWBKPCDT-UHFFFAOYSA-N	[M-H]-	C17H30O8	single	-0.1374	UNK	Fatty acyl glycosides	Fatty acids	True	Lipids and lipid-like molecules	Fatty Acyls	Fatty acyl glycosides	Fatty acyl glycosides of mono- and disaccharides	162958454	UNK	UNK	UNK	UNK
442_C18neg	361.187	10.98	UNPD229457	0.62226	Level3b=InSilico-AllDB	COC1OCC(COC2OC(CO)C(O)C(O)C2O)C2CCC(C)C12	CFEOIGSWBKPCDT	InChI=1S/C17H30O8/c1-8-3-4-10-9(6-23-16(22-2)12(8)10)7-24-17-15(21)14(20)13(19)11(5-18)25-17/h8-21H,3-7H2,1-2H3	CFEOIGSWBKPCDT-UHFFFAOYSA-N	[M-H]-	C17H30O8	Isomeric	-0.9159	Iridoids monoterpenoids	Monoterpenoids	Terpenoids	True	Lipids and lipid-like molecules	Prenol lipids	Terpene glycosides	Terpene glycosides	162958454	UNK	UNK	UNK	UNK
443_C18pos	209.118	10.991	(E)-2-(3-methoxy-3-methyl-1-butenyl)-1,4-benzenediol;F 11334B2	0.6263	Level3b=InSilico-AllDB	COC(C)(C)C=Cc1cc(O)ccc1O	IMZFUPJSYGVBOH	InChI=1S/C12H16O3/c1-12(2,15-3)7-6-9-8-10(13)4-5-11(9)14/h4-8,13-14H,1-3H3	IMZFUPJSYGVBOH-UHFFFAOYSA-N	[M+H]+	C12H16O3	single	2.536	Meromonoterpenoids	Meroterpenoids	Terpenoids	False	Lipids and lipid-like molecules	Prenol lipids	Quinone and hydroquinone lipids	Prenylated hydroquinones	85138648	UNK	UNK	UNK	UNK
444_C18neg	363.203	10.384	8-O-(3,6-Dideoxy-?-L-arabino-hexopyranoside)	0.58952	Level3b=InSilico-AllDB	CC(O)CC(CCCCC(O)CC(=O)O)OC1OC(C)C(O)CC1O	JLMOYOONZPQDQI	InChI=1S/C17H32O8/c1-10(18)7-13(6-4-3-5-12(19)8-16(22)23)25-17-15(21)9-14(20)11(2)24-17/h10-15,17-21H,3-9H2,1-2H3,(H,22,23)	JLMOYOONZPQDQI-UHFFFAOYSA-N	[M-H]-	C17H32O8	single	0.3952	Ascarosides	Fatty acyl glycosides	Fatty acids	True	Organic oxygen compounds	Organooxygen compounds	Carbohydrates and carbohydrate conjugates	Sugar acids and derivatives	UNK	UNK	UNK	UNK	UNK
446_C18pos	210.021	6.376	Unknown	-2	Level5=Unknown	null	446_C18pos	UNK	UNK	[M+H]+	UNK	not annotated	0	UNK	UNK	UNK	UNK	UNK	UNK	UNK	UNK	UNK	UNK	UNK	UNK	UNK
449_C18pos	211.097	5.596	CNP0450467	0.47162	Level3b=InSilico-AllDB	NC1=NN=C(N)C1Cc1ccccc1	ZENFCNSKQZGOIF	InChI=1S/C10H12N4/c11-9-8(10(12)14-13-9)6-7-4-2-1-3-5-7/h1-5,8H,6H2,(H2,11,13)(H2,12,14)	ZENFCNSKQZGOIF-UHFFFAOYSA-N	[M+Na]+	C10H12N4	single	0.4883	UNK	UNK	UNK	UNK	Benzenoids	Benzene and substituted derivatives	UNK	Benzene and substituted derivatives	163181255	UNK	UNK	UNK	UNK
45_C18neg	117.019	1.357	METHYLMALONATE (Chimeric precursor selection)	3.91	Level1=MSMSmatch	CC(C(=O)O)C(=O)O	ZIYVHBGGAOATLY	InChI=1S/C4H6O4/c1-2(3(5)6)4(7)8/h2H,1H3,(H,5,6)(H,7,8)	ZIYVHBGGAOATLY-UHFFFAOYSA-N	[M-H]-	C4H6O4	single	-0.2083	Dicarboxylic acids	Fatty Acids and Conjugates	Fatty acids	False	Organic acids and derivatives	Carboxylic acids and derivatives	Dicarboxylic acids and derivatives	Dicarboxylic acids and derivatives	487	2-methylmalonic acid	52735-88-3	C02170	CHEBI:15849
45_C18pos	116.034	2.294	4-Oxo-2-azetidinecarboxylic acid	0.50165	Level3b=InSilico-AllDB	O=C(O)C1CC(O)=N1	YSPMLLKKKHCTBN	InChI=1S/C4H5NO3/c6-3-1-2(5-3)4(7)8/h2H,1H2,(H,5,6)(H,7,8)	YSPMLLKKKHCTBN-UHFFFAOYSA-N	[M+H]+	C4H5NO3	single	-0.2002	Aminoacids	Small peptides	Amino acids and Peptides	False	Organoheterocyclic compounds	Lactams	Beta lactams	Monobactams	3488064	4-ketoazetidine-2-carboxylic acid	62860-12-2	UNK	UNK
451_C18neg	367.104	6.836	(1R,3R,4S,5R)-1,3,4-trihydroxy-5-[(E)-3-(4-hydroxy-3-methoxyphenyl)prop-2-enoyl]oxycyclohexane-1-carboxylic acid	1.82	Level2a=MSMSmatch	COc1cc(C=CC(=O)OC2CC(O)(C(=O)O)CC(O)C2O)ccc1O	RAGZUCNPTLULOL	InChI=1S/C17H20O9/c1-25-12-6-9(2-4-10(12)18)3-5-14(20)26-13-8-17(24,16(22)23)7-11(19)15(13)21/h2-6,11,13,15,18-19,21,24H,7-8H2,1H3,(H,22,23)	RAGZUCNPTLULOL-UHFFFAOYSA-N	[M-H]-	C17H20O9	single	-0.3429	Cinnamic acids and derivatives	Phenylpropanoids (C6-C3)	Shikimates and Phenylpropanoids	False	Organic oxygen compounds	Organooxygen compounds	Alcohols and polyols	Quinic acids and derivatives	73210496	3-feruloyloxy-1,4,5-trihydroxy-cyclohexanecarboxylic acid	UNK	UNK	UNK
452_C18neg	367.104	7.747	NCGC00381222-01!1,3,5-trihydroxy-4-[(E)-3-(3-hydroxy-4-methoxyphenyl)prop-2-enoyl]oxycyclohexane-1-carboxylic acid	1.62	Level2b=MSMSmatch	COc1ccc(C=CC(=O)OC2C(O)CC(O)(C(=O)O)CC2O)cc1O	DPSUQBKEHXAIDY	InChI=1S/C17H20O9/c1-25-13-4-2-9(6-10(13)18)3-5-14(21)26-15-11(19)7-17(24,16(22)23)8-12(15)20/h2-6,11-12,15,18-20,24H,7-8H2,1H3,(H,22,23)	HPBJJSKSRVQRQK-UHFFFAOYSA-N	[M-H]-	C17H20O9	single	-0.7943	UNK	UNK	UNK	True	Organic oxygen compounds	Organooxygen compounds	Carbohydrates and carbohydrate conjugates	Phenolic glycosides	75110890	UNK	UNK	UNK	UNK
454_C18neg	369.085	1.253	11-Ac	0.64181	Level3b=InSilico-AllDB	COc1c(O)cc2c(c1O)C1OC(COC(C)=O)C(O)C(O)C1OC2=O	DJPLZQRUTQETSQ	InChI=1S/C16H18O10/c1-5(17)24-4-8-10(19)12(21)15-14(25-8)9-6(16(22)26-15)3-7(18)13(23-2)11(9)20/h3,8,10,12,14-15,18-21H,4H2,1-2H3	DJPLZQRUTQETSQ-UHFFFAOYSA-N	[M-H]-	C16H18O10	single	-0.6298	Isocoumarins	Coumarins	Shikimates and Phenylpropanoids	False	Benzenoids	Benzene and substituted derivatives	Benzoic acids and derivatives	Gallic acid and derivatives	162914059	UNK	UNK	UNK	UNK
454_C18pos	212.053	4.353	N-Acetyl-L-glutamic acid	0.59866	Level3b=InSilico-AllDB	CC(O)=NC(CCC(=O)O)C(=O)O	RFMMMVDNIPUKGG	InChI=1S/C7H11NO5/c1-4(9)8-5(7(12)13)2-3-6(10)11/h5H,2-3H2,1H3,(H,8,9)(H,10,11)(H,12,13)	RFMMMVDNIPUKGG-UHFFFAOYSA-N	[M+Na]+	C7H11NO5	Isomeric	0.2808	Dicarboxylic acids	Fatty Acids and Conjugates	Fatty acids	False	Organic acids and derivatives	Carboxylic acids and derivatives	Amino acids, peptides, and analogues	Glutamic acid and derivatives	185	2-acetamidoglutaric acid	1188-37-0	UNK	UNK
455_C18neg	369.168	9.747	UNPD30057	0.50269	Level3b=InSilico-AllDB	CCCc1cc(=O)oc2c3c(c(C(=O)CC(C)C)c(O)c12)OC(C)(C)C=C3	HFAAKRPQEQUFBI	InChI=1S/C22H26O5/c1-6-7-13-11-16(24)26-20-14-8-9-22(4,5)27-21(14)18(19(25)17(13)20)15(23)10-12(2)3/h8-9,11-12,25H,6-7,10H2,1-5H3	HFAAKRPQEQUFBI-UHFFFAOYSA-N	[M-H]-	C22H26O5	single	4.8641	Pyranocoumarins|Simple coumarins	Coumarins	Shikimates and Phenylpropanoids	False	Phenylpropanoids and polyketides	Coumarins and derivatives	Pyranocoumarins	Angular pyranocoumarins	162850156	UNK	UNK	UNK	UNK
456_C18neg	371.046	6.788	Unknown	-2	Level5=Unknown	null	456_C18neg	UNK	UNK	[M-H]-	UNK	not annotated	0	UNK	UNK	UNK	UNK	UNK	UNK	UNK	UNK	UNK	UNK	UNK	UNK	UNK
457_C18neg	371.135	8.933	UNPD16488	0.51348	Level3b=InSilico-AllDB	CCC(=O)c1cc(OC)c(OC2OC(CO)C(O)C(O)C2O)c(OC)c1	OOAYLJCZBANPEK	InChI=1S/C17H24O9/c1-4-9(19)8-5-10(23-2)16(11(6-8)24-3)26-17-15(22)14(21)13(20)12(7-18)25-17/h5-6,12-15,17-18,20-22H,4,7H2,1-3H3	OOAYLJCZBANPEK-UHFFFAOYSA-N	[M-H]-	C17H24O9	single	-0.5248	UNK	UNK	UNK	True	Organic oxygen compounds	Organooxygen compounds	Carbohydrates and carbohydrate conjugates	Phenolic glycosides	85375184	UNK	UNK	UNK	UNK
458_C18neg	371.135	10.668	UNPD174802	0.6639	Level3b=InSilico-AllDB	COC1(C(=O)OCc2ccccc2)CC(O)C(O)C(C(O)C(O)CO)O1	LAMGOLZGNMMSLI	InChI=1S/C17H24O9/c1-24-17(16(23)25-9-10-5-3-2-4-6-10)7-11(19)13(21)15(26-17)14(22)12(20)8-18/h2-6,11-15,18-22H,7-9H2,1H3	LAMGOLZGNMMSLI-UHFFFAOYSA-N	[M-H]-	C17H24O9	single	-1.7027	UNK	UNK	UNK	True	Organic oxygen compounds	Organooxygen compounds	Carbohydrates and carbohydrate conjugates	C-glucuronides	14332710	UNK	UNK	UNK	UNK
459_C18neg	371.194	4.533	lehualide J	0.46021	Level3b=InSilico-AllDB	COc1c(C)c(CCCCCCCCCCS(C)=O)oc(=O)c1OC	CNSMFTLWDBUIIS	InChI=1S/C19H32O5S/c1-15-16(24-19(20)18(23-3)17(15)22-2)13-11-9-7-5-6-8-10-12-14-25(4)21/h5-14H2,1-4H3	CNSMFTLWDBUIIS-UHFFFAOYSA-N	[M-H]-	C19H32O5S	single	4.00722	2-pyrone derivatives	Cyclic polyketides	Polyketides	False	Organoheterocyclic compounds	Pyrans	Pyranones and derivatives	Pyranones and derivatives	52952640	3,4-dimethoxy-5-methyl-6-(10-methylsulfinyldecyl)pyran-2-one	UNK	UNK	CHEBI:68010
46_C18neg	117.055	3.941	2-Hydroxy-3-methylbutyric acid (Chimeric precursor selection)	3.93	Level1=MSMSmatch	CC(C)C(O)C(=O)O	NGEWQZIDQIYUNV	InChI=1S/C5H10O3/c1-3(2)4(6)5(7)8/h3-4,6H,1-2H3,(H,7,8)	NGEWQZIDQIYUNV-UHFFFAOYSA-N	[M-H]-	C5H10O3	single	0.0879	Branched fatty acids|Hydroxy fatty acids	Fatty Acids and Conjugates	Fatty acids	False	Lipids and lipid-like molecules	Fatty Acyls	Fatty acids and conjugates	Hydroxy fatty acids	99823	2-hydroxy-3-methyl-butyric acid	4026-18-0	UNK	CHEBI:60645
46_C18pos	116.034	7.477	4-Oxo-2-azetidinecarboxylic acid	0.52918	Level3b=InSilico-AllDB	O=C(O)C1CC(O)=N1	KKPDNFHEHGHBMX	InChI=1S/C4H5NO3/c6-3-1-2(5-3)4(7)8/h2H,1H2,(H,5,6)(H,7,8)	YSPMLLKKKHCTBN-UHFFFAOYSA-N	[M+H]+	C4H5NO3	single	1.55614	UNK	UNK	UNK	False	Organoheterocyclic compounds	Isoquinolines and derivatives	Isoquinolones and derivatives	Isoquinolones and derivatives	3488064	4-ketoazetidine-2-carboxylic acid	62860-12-2	UNK	UNK
461_C18neg	373.114	6.081	C00051580	0.60043	Level3b=InSilico-AllDB	COC(=O)c1cc(OC)c(OC2OC(CO)C(O)C(O)C2O)c(OC)c1	APHZSLWUGSUBKQ	InChI=1S/C16H22O10/c1-22-8-4-7(15(21)24-3)5-9(23-2)14(8)26-16-13(20)12(19)11(18)10(6-17)25-16/h4-5,10-13,16-20H,6H2,1-3H3	APHZSLWUGSUBKQ-UHFFFAOYSA-N	[M-H]-	C16H22O10	single	-1.3309	UNK	Monoterpenoids	Terpenoids	True	Phenylpropanoids and polyketides	Tannins	Hydrolyzable tannins	Hydrolyzable tannins	73803892	UNK	UNK	UNK	UNK
463_C18neg	375.069	5.805	3-O-Caffeoylquinic acidChlorogenic acidChlorogenateHeriguardCaffeoylquinic acid	0.78134	Level3b=InSilico-AllDB	O=C(C=Cc1ccc(O)c(O)c1)OC1CC(O)(C(=O)O)CC(O)C1O	CWVRJTMFETXNAD	InChI=1S/C16H18O9/c17-9-3-1-8(5-10(9)18)2-4-13(20)25-12-7-16(24,15(22)23)6-11(19)14(12)21/h1-5,11-12,14,17-19,21,24H,6-7H2,(H,22,23)	CWVRJTMFETXNAD-UHFFFAOYSA-N	[M+Na-2H]-	C16H18O9	Isomeric	-0.6459	Cinnamic acids and derivatives	Phenylpropanoids (C6-C3)	Shikimates and Phenylpropanoids	False	Organic oxygen compounds	Organooxygen compounds	Alcohols and polyols	Quinic acids and derivatives	348159	3-caffeoyloxy-1,4,5-trihydroxy-cyclohexanecarboxylic acid	534-61-2	UNK	UNK
464_C18neg	375.07	7.113	UNPD223977	0.68564	Level3b=InSilico-AllDB	COc1cc(C=CC(=O)OCC(O)C2OC(=O)C(O)C2O)ccc1O	JYGULFKBNOEBGT	InChI=1S/C16H18O9/c1-23-11-6-8(2-4-9(11)17)3-5-12(19)24-7-10(18)15-13(20)14(21)16(22)25-15/h2-6,10,13-15,17-18,20-21H,7H2,1H3	RQESGOWYIIHJON-UHFFFAOYSA-N	[M+Na-2H]-	C16H18O9	single	-0.0343	Cinnamic acids and derivatives	Phenylpropanoids (C6-C3)	Shikimates and Phenylpropanoids	True	Phenylpropanoids and polyketides	Cinnamic acids and derivatives	Hydroxycinnamic acids and derivatives	Hydroxycinnamic acid glycosides	163007565	UNK	UNK	UNK	UNK
464_C18pos	217.071	2.148	cyclo(gly-his)	0.54891	Level3b=InSilico-AllDB	O=C1CNC(=O)C(Cc2cnc[nH]2)N1	FYFJTCMGWLBLPG	InChI=1S/C8H10N4O2/c13-7-3-10-8(14)6(12-7)1-5-2-9-4-11-5/h2,4,6H,1,3H2,(H,9,11)(H,10,14)(H,12,13)	FYFJTCMGWLBLPG-UHFFFAOYSA-N	[M+Na]+	C8H10N4O2	single	-1.4332	Imidazole alkaloids	Histidine alkaloids	Alkaloids	False	Organic acids and derivatives	Carboxylic acids and derivatives	Amino acids, peptides, and analogues	Alpha amino acids and derivatives	10241711	3-(1H-imidazol-5-ylmethyl)piperazine-2,5-quinone	UNK	UNK	UNK
465_C18pos	217.082	1.372	Unknown	-2	Level5=Unknown	null	465_C18pos	UNK	UNK	[M+Na]+	UNK	not annotated	0	UNK	UNK	UNK	UNK	UNK	UNK	UNK	UNK	UNK	UNK	UNK	UNK	UNK
466_C18neg	375.166	7.789	UNPD50511	0.63944	Level3b=InSilico-AllDB	O=C(O)CCCC(=O)CCC=CCCOC1OC(CO)C(O)C(O)C1O	ZGGQUYBSAMXOCK	InChI=1S/C17H28O9/c18-10-12-14(22)15(23)16(24)17(26-12)25-9-4-2-1-3-6-11(19)7-5-8-13(20)21/h1-2,12,14-18,22-24H,3-10H2,(H,20,21)	ZGGQUYBSAMXOCK-UHFFFAOYSA-N	[M-H]-	C17H28O9	single	-0.6466	Fatty acyl glycosides of mono- and disaccharides	Fatty acyl glycosides	Fatty acids	True	Lipids and lipid-like molecules	Saccharolipids	UNK	Saccharolipids	74941849	UNK	UNK	UNK	UNK
467_C18neg	375.166	7.064	2-O-Acetyl-6-O-(2-methylbutanoyl)-1-O-(2-methylpropanoyl)-?-D-glucopyranose	0.58678	Level3b=InSilico-AllDB	CCC(C)C(=O)OCC1OC(OC(=O)C(C)C)C(OC(C)=O)C(O)C1O	GVJSQKBHGQEZPM	InChI=1S/C17H28O9/c1-6-9(4)16(22)23-7-11-12(19)13(20)14(24-10(5)18)17(25-11)26-15(21)8(2)3/h8-9,11-14,17,19-20H,6-7H2,1-5H3	VUWNXFQKZBZTDF-UHFFFAOYSA-N	[M-H]-	C17H28O9	single	-1.5466	Secoiridoid monoterpenoids	Monoterpenoids	Terpenoids	True	Organic oxygen compounds	Organooxygen compounds	Carbohydrates and carbohydrate conjugates	O-glycosyl compounds	14281844	UNK	UNK	UNK	UNK
467_C18pos	218.066	1.385	2-Amino-4-hydroxy-6-(hydroxymethyl)-7,8-dihydropteridine	0.90669	Level3a=InSilico-*Dioscorea*	N=c1nc(O)c2c([nH]1)NCC(CO)=N2	CQQNNQTXUGLUEV	InChI=1S/C7H9N5O2/c8-7-11-5-4(6(14)12-7)10-3(2-13)1-9-5/h13H,1-2H2,(H4,8,9,11,12,14)	CQQNNQTXUGLUEV-UHFFFAOYSA-N	[M+Na]+	C7H9N5O2	single	-0.91493	UNK	Pseudoalkaloids	Alkaloids	False	Organoheterocyclic compounds	Pteridines and derivatives	Pterins and derivatives	Pterins and derivatives	218 5280425 135398568	2-amino-6-methylol-7,8-dihydro-1H-pteridin-4-one	3918-07-8	C01300	CHEBI:17083
469_C18neg	377.109	5.2	pkonid:611978|PVPIPGMAEAJMTH-UHFFFAOYSA-N	0.65566	Level3b=InSilico-AllDB	O=C(O)C1=COC(OC2OC(CO)C(O)C(O)C2O)C2C(O)CC(O)C12	PVPIPGMAEAJMTH	InChI=1S/C15H22O11/c16-2-7-10(19)11(20)12(21)15(25-7)26-14-9-6(18)1-5(17)8(9)4(3-24-14)13(22)23/h3,5-12,14-21H,1-2H2,(H,22,23)	PVPIPGMAEAJMTH-UHFFFAOYSA-N	[M-H]-	C15H22O11	single	-3.5144	Iridoids monoterpenoids	Monoterpenoids	Terpenoids	True	Organic oxygen compounds	Organooxygen compounds	Carbohydrates and carbohydrate conjugates	O-glycosyl compounds	162864522	UNK	UNK	UNK	UNK
47_C18neg	118.051	1.209	ALLOTHREONINE (Chimeric precursor selection)	3.8	Level1=MSMSmatch	C[C@H](O)[C@H](N)C(=O)O	AYFVYJQAPQTCCC	InChI=1S/C4H9NO3/c1-2(6)3(5)4(7)8/h2-3,6H,5H2,1H3,(H,7,8)/t2-,3-/m0/s1	AYFVYJQAPQTCCC-HRFVKAFMSA-N	[M-H]-	C4H9NO3	single	-1.2209	Aminoacids	Small peptides	Amino acids and Peptides	False	Organic acids and derivatives	Carboxylic acids and derivatives	Amino acids, peptides, and analogues	L-alpha-amino acids	99289 6995276	(2S,3S)-2-amino-3-hydroxy-butyric acid	28954-12-3	C05519	CHEBI:28718
470_C18neg	377.143	19.907	Unknown	-2	Level5=Unknown	null	470_C18neg	UNK	UNK	[M-H]-	UNK	not annotated	0	UNK	UNK	UNK	UNK	UNK	UNK	UNK	UNK	UNK	UNK	UNK	UNK	UNK
471_C18neg	377.182	7.546	UNPD204949	0.63627	Level3b=InSilico-AllDB	COC1OCC2C(CC(O)C2(C)OC2OC(CO)C(O)C(O)C2O)C1C	NRWUTPXRYNUSMI	InChI=1S/C17H30O9/c1-7-8-4-11(19)17(2,9(8)6-24-15(7)23-3)26-16-14(22)13(21)12(20)10(5-18)25-16/h7-16,18-22H,4-6H2,1-3H3	NRWUTPXRYNUSMI-UHFFFAOYSA-N	[M-H]-	C17H30O9	single	-1.8026	Iridoids monoterpenoids	Monoterpenoids	Terpenoids	True	Organic oxygen compounds	Organooxygen compounds	Carbohydrates and carbohydrate conjugates	O-glycosyl compounds	162867556	UNK	UNK	UNK	UNK
471_C18pos	219.098	1.423	UNPD37779	0.66978	Level3b=InSilico-AllDB	CC(NC(CCC(N)=O)C(=O)O)C(=O)O	NVWURHFYDLADGP	InChI=1S/C8H14N2O5/c1-4(7(12)13)10-5(8(14)15)2-3-6(9)11/h4-5,10H,2-3H2,1H3,(H2,9,11)(H,12,13)(H,14,15)	ZIBRHSJPOBMBAR-UHFFFAOYSA-N	[M+H]+	C8H14N2O5	single	-1.2306	Aminoacids	Small peptides	Amino acids and Peptides	False	Organic acids and derivatives	Carboxylic acids and derivatives	Amino acids, peptides, and analogues	Glutamine and derivatives	85605047	UNK	UNK	UNK	UNK
472_C18neg	377.182	7.767	Unknown	-2	Level5=Unknown	null	472_C18neg	UNK	UNK	[M-H]-	UNK	not annotated	0	UNK	UNK	UNK	UNK	UNK	UNK	UNK	UNK	UNK	UNK	UNK	UNK	UNK
472_C18pos	219.098	1.816	(S)-form	0.66313	Level3b=InSilico-AllDB	NC(CCC(=O)NCCC(=O)O)C(=O)O	WQXXXVRAFAKQJM	InChI=1S/C8H14N2O5/c9-5(8(14)15)1-2-6(11)10-4-3-7(12)13/h5H,1-4,9H2,(H,10,11)(H,12,13)(H,14,15)	NVWURHFYDLADGP-UHFFFAOYSA-N	[M+H]+	C8H14N2O5	Isomeric	-0.3919	Aminoacids	Small peptides	Amino acids and Peptides	False	Organic acids and derivatives	Carboxylic acids and derivatives	Amino acids, peptides, and analogues	Dipeptides	23290686	2-amino-5-(2-carboxyethylamino)-5-keto-valeric acid	UNK	UNK	UNK
473_C18pos	219.098	2.014	5-L-Glutamyl-L-alanine	0.68047	Level3b=InSilico-AllDB	CC(N=C(O)CCC(N)C(=O)O)C(=O)O	WQXXXVRAFAKQJM	InChI=1S/C8H14N2O5/c1-4(7(12)13)10-6(11)3-2-5(9)8(14)15/h4-5H,2-3,9H2,1H3,(H,10,11)(H,12,13)(H,14,15)	WQXXXVRAFAKQJM-UHFFFAOYSA-N	[M+H]+	C8H14N2O5	Isomeric	-0.3919	Aminoacids	Small peptides	Amino acids and Peptides	False	Organic acids and derivatives	Carboxylic acids and derivatives	Amino acids, peptides, and analogues	Dipeptides	5154674	2-amino-5-(1-carboxyethylamino)-5-oxopentanoic acid	UNK	UNK	CHEBI:50621
474_C18pos	219.102	7.923	UNPD86310	0.62302	Level3b=InSilico-AllDB	Cc1cc2c(C(C)C)cc(=O)oc2cc1O	UFVKXIXGJJWITR	InChI=1S/C13H14O3/c1-7(2)9-5-13(15)16-12-6-11(14)8(3)4-10(9)12/h4-7,14H,1-3H3	UFVKXIXGJJWITR-UHFFFAOYSA-N	[M+H]+	C13H14O3	single	2.93042	Simple coumarins	Coumarins	Shikimates and Phenylpropanoids	False	Phenylpropanoids and polyketides	Coumarins and derivatives	Hydroxycoumarins	7-hydroxycoumarins	13831855	7-hydroxy-4-isopropyl-6-methyl-coumarin	UNK	UNK	UNK
476_C18neg	379.158	20.791	low score: MMV676476	-0.9	Level4=MSMSanalog	Cc1cc(C)cc(COc2ccc3c(C)c(CCC(=O)O)c(=O)oc3c2C)c1	ZJNZAYMYKXAYNO	InChI=1S/C23H24O5/c1-13-9-14(2)11-17(10-13)12-27-20-7-5-18-15(3)19(6-8-21(24)25)23(26)28-22(18)16(20)4/h5,7,9-11H,6,8,12H2,1-4H3,(H,24,25)	ZJNZAYMYKXAYNO-UHFFFAOYSA-N	[M-H]-	C23H24O5	single	4.62288	Simple coumarins	Coumarins	Shikimates and Phenylpropanoids	False	Phenylpropanoids and polyketides	Coumarins and derivatives	UNK	Coumarins and derivatives	1294768	3-[7-(3,5-dimethylbenzyl)oxy-2-keto-4,8-dimethyl-chromen-3-yl]propionic acid	UNK	UNK	UNK
477_C18neg	379.198	7.453	Unknown	-2	Level5=Unknown	null	477_C18neg	UNK	UNK	[M-H]-	UNK	not annotated	0	UNK	UNK	UNK	UNK	UNK	UNK	UNK	UNK	UNK	UNK	UNK	UNK	UNK
478_C18pos	220.097	8.654	Me ether	0.53066	Level3b=InSilico-AllDB	COC(Cc1c[nH]c2ccccc12)C(=O)O	WTRLCCDSRUPILA	InChI=1S/C12H13NO3/c1-16-11(12(14)15)6-8-7-13-10-5-3-2-4-9(8)10/h2-5,7,11,13H,6H2,1H3,(H,14,15)	WTRLCCDSRUPILA-UHFFFAOYSA-N	[M+H]+	C12H13NO3	single	1.81	Simple indole alkaloids	Tryptophan alkaloids	Alkaloids	False	Organoheterocyclic compounds	Indoles and derivatives	Indoles	3-alkylindoles	84128275	2-Methoxy-3-(3-indolyl)propanoic acid	UNK	UNK	UNK
48_C18neg	127.051	1.193	Unknown	-2	Level5=Unknown	null	48_C18neg	UNK	UNK	[M-H]-	UNK	not annotated	0	UNK	UNK	UNK	UNK	UNK	UNK	UNK	UNK	UNK	UNK	UNK	UNK	UNK
483_C18neg	383.12	1.404	(2S,3S)-form	0.49611	Level3b=InSilico-AllDB	CC(C)C(O)(C(=O)O)C(O)C(=O)O	UGDHXBPFGXKTRP	InChI=1S/C7H12O6/c1-3(2)7(13,6(11)12)4(8)5(9)10/h3-4,8,13H,1-2H3,(H,9,10)(H,11,12)	UGDHXBPFGXKTRP-UHFFFAOYSA-N	[2M-H]-	C7H12O6	single	-1.0964	Dicarboxylic acids|Hydroxy fatty acids	Fatty Acids and Conjugates	Fatty acids	False	Lipids and lipid-like molecules	Fatty Acyls	Fatty acids and conjugates	Hydroxy fatty acids	87439852	2,3-dihydroxy-2-isopropyl-succinic acid	UNK	UNK	UNK
485_C18neg	385.114	6.684	O-[3,4-Dihydroxy-E-cinnamoyl-(?6)-?-D-glucopyranoside]	0.55516	Level3b=InSilico-AllDB	O=C(C=Cc1ccc(O)c(O)c1)OCC1OC(OCCO)C(O)C(O)C1O	TWCSVHBIZBYAON	InChI=1S/C17H22O10/c18-5-6-25-17-16(24)15(23)14(22)12(27-17)8-26-13(21)4-2-9-1-3-10(19)11(20)7-9/h1-4,7,12,14-20,22-24H,5-6,8H2	TWCSVHBIZBYAON-UHFFFAOYSA-N	[M-H]-	C17H22O10	single	-1.5293	Cinnamic acids and derivatives|Phenylethanoids	Phenylethanoids (C6-C2)|Phenylpropanoids (C6-C3)	Shikimates and Phenylpropanoids	True	Phenylpropanoids and polyketides	Cinnamic acids and derivatives	Hydroxycinnamic acids and derivatives	Coumaric acids and derivatives	UNK	UNK	UNK	UNK	UNK
486_C18neg	385.114	7.109	1-O-b-D-glucopyranosyl sinapate	1.7	Level2b=MSMSmatch	COc1cc(C=CC(=O)OC2OC(CO)C(O)C(O)C2O)cc(OC)c1O	XRKBRPFTFKKHEF	InChI=1S/C17H22O10/c1-24-9-5-8(6-10(25-2)13(9)20)3-4-12(19)27-17-16(23)15(22)14(21)11(7-18)26-17/h3-6,11,14-18,20-23H,7H2,1-2H3	XRKBRPFTFKKHEF-UHFFFAOYSA-N	[M-H]-	C17H22O10	single	-1.2343	Cinnamic acids and derivatives	Phenylpropanoids (C6-C3)	Shikimates and Phenylpropanoids	True	Phenylpropanoids and polyketides	Cinnamic acids and derivatives	Hydroxycinnamic acids and derivatives	Hydroxycinnamic acid glycosides	4628123	3-(4-hydroxy-3,5-dimethoxy-phenyl)acrylic acid (3,4,5-trihydroxy-6-methylol-tetrahydropyran-2-yl) ester	UNK	UNK	UNK
486_C18pos	222.044	1.418	pkonid:492082|MXVUEJUCBIAFCN-UHFFFAOYSA-N	0.60796	Level3b=InSilico-AllDB	NC(CSCCC(=O)C(=O)O)C(=O)O	VTCIMOUIYHJWAL	InChI=1S/C7H11NO5S/c8-4(6(10)11)3-14-2-1-5(9)7(12)13/h4H,1-3,8H2,(H,10,11)(H,12,13)	MXVUEJUCBIAFCN-UHFFFAOYSA-N	[M+H]+	C7H11NO5S	single	-1.235	UNK	UNK	Alkaloids	False	Organoheterocyclic compounds	Diazines	Pyrimidines and pyrimidine derivatives	Pyrimidinecarboxylic acids and derivatives	21252272	4-[(2-amino-2-carboxy-ethyl)thio]-2-keto-butyric acid	UNK	UNK	UNK
487_C18neg	385.172	1.127	low score: eudesmin	-0.87	Level4=MSMSanalog	COc1ccc(C2OCC3C(c4ccc(OC)c(OC)c4)OCC23)cc1OC	PEUUVVGQIVMSAW	InChI=1S/C22H26O6/c1-23-17-7-5-13(9-19(17)25-3)21-15-11-28-22(16(15)12-27-21)14-6-8-18(24-2)20(10-14)26-4/h5-10,15-16,21-22H,11-12H2,1-4H3	PEUUVVGQIVMSAW-UHFFFAOYSA-N	[M-H]-	C22H26O6	single	3.7962	Furofuranoid ligs	Ligs	Shikimates and Phenylpropanoids	False	Lignans, neolignans and related compounds	Furanoid lignans	UNK	Furanoid lignans	234823	UNK	56501-88-3	UNK	UNK
487_C18pos	222.063	4.363	L-Histidinol phosphate	0.61136	Level3b=InSilico-AllDB	NC(COP(=O)(O)O)Cc1cnc[nH]1	CWNDERHTHMWBSI	InChI=1S/C6H12N3O4P/c7-5(3-13-14(10,11)12)1-6-2-8-4-9-6/h2,4-5H,1,3,7H2,(H,8,9)(H2,10,11,12)	CWNDERHTHMWBSI-UHFFFAOYSA-N	[M+H]+	C6H12N3O4P	single	-0.6112	Imidazole alkaloids	Histidine alkaloids	Alkaloids	False	Organic acids and derivatives	Organic phosphoric acids and derivatives	Phosphate esters	Phosphoethanolamines	845	[2-azanyl-3-(1H-imidazol-5-yl)propyl] dihydrogen phosphate	263842-91-7	UNK	UNK
488_C18neg	385.308	13.806	6-{7-hydroxy-9a,11a-dimethyl-1H,2H,3H,3aH,3bH,4H,6H,7H,8H,9H,9aH,9bH,10H,11H,11aH-cyclopenta[a]phenanthren-1-yl}heptan-2-one	0.46137	Level3b=InSilico-AllDB	CC(=O)CCCC(C)C1CCC2C3CC=C4CC(O)CCC4(C)C3CCC12C	NYJPQNDSCIEILZ	InChI=1S/C26H42O2/c1-17(6-5-7-18(2)27)22-10-11-23-21-9-8-19-16-20(28)12-14-25(19,3)24(21)13-15-26(22,23)4/h8,17,20-24,28H,5-7,9-16H2,1-4H3	NYJPQNDSCIEILZ-UHFFFAOYSA-N	[M-H]-	C26H42O2	single	6.3217	Cholestane steroids	Steroids	Terpenoids	False	Lipids and lipid-like molecules	Steroids and steroid derivatives	Oxosteroids	Oxosteroids	288137	6-(3-hydroxy-10,13-dimethyl-2,3,4,7,8,9,11,12,14,15,16,17-dodecahydro-1H-cyclopenta[a]phenanthren-17-yl)heptan-2-one	75776-36-2	UNK	UNK
489_C18neg	386.043	8.924	Unknown	-2	Level5=Unknown	null	489_C18neg	UNK	UNK	[M-H]-	UNK	not annotated	0	UNK	UNK	UNK	UNK	UNK	UNK	UNK	UNK	UNK	UNK	UNK	UNK	UNK
489_C18pos	223.025	1.076	UNPD210690	0.45792	Level3b=InSilico-AllDB	O=C(O)c1cc2cc(O)cc(O)c2c(=O)o1	GWMILDFJBMOCEW	InChI=1S/C10H6O6/c11-5-1-4-2-7(9(13)14)16-10(15)8(4)6(12)3-5/h1-3,11-12H,(H,13,14)	GWMILDFJBMOCEW-UHFFFAOYSA-N	[M+H]+	C10H6O6	single	0.9024	Isocoumarins	Coumarins	Shikimates and Phenylpropanoids	False	Phenylpropanoids and polyketides	Isocoumarins and derivatives	UNK	Isocoumarins and derivatives	71552030	6,8-dihydroxy-1-keto-isochromene-3-carboxylic acid	UNK	UNK	UNK
492_C18neg	387.114	1.41	Unknown	-2	Level5=Unknown	null	492_C18neg	UNK	UNK	[M-H]-	UNK	not annotated	0	UNK	UNK	UNK	UNK	UNK	UNK	UNK	UNK	UNK	UNK	UNK	UNK	UNK
493_C18neg	387.13	6.318	Geniposide	0.54423	Level3b=InSilico-AllDB	COC(=O)C1=COC(OC2OC(CO)C(O)C(O)C2O)C2C(CO)=CCC12	IBFYXTRXDNAPMM	InChI=1S/C17H24O10/c1-24-15(23)9-6-25-16(11-7(4-18)2-3-8(9)11)27-17-14(22)13(21)12(20)10(5-19)26-17/h2,6,8,10-14,16-22H,3-5H2,1H3	IBFYXTRXDNAPMM-UHFFFAOYSA-N	[M-H]-	C17H24O10	single	-2.2291	Iridoids monoterpenoids	Monoterpenoids	Terpenoids	True	Lipids and lipid-like molecules	Prenol lipids	Terpene glycosides	Iridoid O-glycosides	3515873	7-methylol-1-(3,4,5-trihydroxy-6-methylol-tetrahydropyran-2-yl)oxy-1,4a,5,7a-tetrahydrocyclopenta[c]pyran-4-carboxylic acid methyl ester	UNK	UNK	UNK
494_C18neg	387.189	4.955	low score: NCGC00385511-01!3-[(2R,3S)-5-hydroxy-2,3,8,8-tetramethyl-4-oxo-2,3-dihydropyrano[2,3-h]chromen-6-yl]hexanoic acid	-0.57	Level4=MSMSanalog	CCCC(CC(=O)O)c1c(O)c2c(c3c1OC(C)(C)C=C3)O[C@H](C)[C@H](C)C2=O	MXFUJXIOAUPXPT	InChI=1S/C22H28O6/c1-6-7-13(10-15(23)24)16-19(26)17-18(25)11(2)12(3)27-20(17)14-8-9-22(4,5)28-21(14)16/h8-9,11-13,26H,6-7,10H2,1-5H3,(H,23,24)/t11-,12+,13?/m0/s1	MXFUJXIOAUPXPT-LAGVYOHYSA-N	[M-H]-	C22H28O6	single	4.5345	UNK	UNK	Polyketides	False	Organoheterocyclic compounds	Benzopyrans	1-benzopyrans	Pyranochromenes	11740992	3-[(2R,3S)-5-hydroxy-4-keto-2,3,8,8-tetramethyl-2,3-dihydropyrano[2,3-h]chromen-6-yl]hexanoic acid	UNK	UNK	UNK
496_C18neg	389.27	15.684	12-Ketodeoxycholic acid	1.03	Level3=InSilico-MSP	CC(CCC(=O)O)C1CCC2C3CCC4CC(O)CCC4(C)C3CC(=O)C12C	CVNYHSDFZXHMMJ	InChI=1S/C24H38O4/c1-14(4-9-22(27)28)18-7-8-19-17-6-5-15-12-16(25)10-11-23(15,2)20(17)13-21(26)24(18,19)3/h14-20,25H,4-13H2,1-3H3,(H,27,28)	CVNYHSDFZXHMMJ-UHFFFAOYSA-N	[M-H]-	C24H38O4	single	4.6861	Cholane steroids	Steroids	Terpenoids	False	Lipids and lipid-like molecules	Steroids and steroid derivatives	Bile acids, alcohols and derivatives	Monohydroxy bile acids, alcohols and derivatives	283883	4-(3-hydroxy-12-keto-10,13-dimethyl-1,2,3,4,5,6,7,8,9,11,14,15,16,17-tetradecahydrocyclopenta[a]phenanthren-17-yl)valeric acid	4650-88-8	UNK	UNK
497_C18pos	224.059	1.419	low score: Sinapic acid (Chimeric precursor selection)	-0.77	Level4=MSMSanalog	COc1cc(/C=C/C(=O)O)cc(OC)c1O	PCMORTLOPMLEFB	InChI=1S/C11H12O5/c1-15-8-5-7(3-4-10(12)13)6-9(16-2)11(8)14/h3-6,14H,1-2H3,(H,12,13)/b4-3+	PCMORTLOPMLEFB-ONEGZZNKSA-N	[M]+	C11H12O5	Chromatographic split	1.5072	Cinnamic acids and derivatives	Phenylpropanoids (C6-C3)	Shikimates and Phenylpropanoids	False	Phenylpropanoids and polyketides	Cinnamic acids and derivatives	Hydroxycinnamic acids and derivatives	Hydroxycinnamic acids	637775	Sinapinic acid	7362-37-0	C00482	CHEBI:15714
501_C18neg	391.161	7.79	Dasycarpuside B	0.54824	Level3b=InSilico-AllDB	CC(C)(OC1OC(CO)C(O)C(O)C1O)C1CC(=O)OC1(C)CCC(=O)O	KMOSPRQCWLIEEG	InChI=1S/C17H28O10/c1-16(2,9-6-11(21)26-17(9,3)5-4-10(19)20)27-15-14(24)13(23)12(22)8(7-18)25-15/h8-9,12-15,18,22-24H,4-7H2,1-3H3,(H,19,20)	KMOSPRQCWLIEEG-UHFFFAOYSA-N	[M-H]-	C17H28O10	single	-1.2319	UNK	UNK	Terpenoids	True	Lipids and lipid-like molecules	Fatty Acyls	Fatty acyl glycosides	Fatty acyl glycosides of mono- and disaccharides	162954662	UNK	UNK	UNK	UNK
503_C18pos	225.113	11.753	Unknown	-2	Level5=Unknown	null	503_C18pos	UNK	UNK	[M+H]+	UNK	not annotated	0	UNK	UNK	UNK	UNK	UNK	UNK	UNK	UNK	UNK	UNK	UNK	UNK	UNK
504_C18neg	393.109	1.272	Unknown	-2	Level5=Unknown	null	504_C18neg	UNK	UNK	[M-H]-	UNK	not annotated	0	UNK	UNK	UNK	UNK	UNK	UNK	UNK	UNK	UNK	UNK	UNK	UNK	UNK
505_C18neg	393.177	8.609	low score: Triamcinolone - 40.0 eV	-0.91	Level4=MSMSanalog	C[C@]12C=CC(=O)C=C1CC[C@H]1[C@@H]3C[C@@H](O)[C@](O)(C(=O)CO)[C@@]3(C)C[C@H](O)[C@@]12F	GFNANZIMVAIWHM	InChI=1S/C21H27FO6/c1-18-6-5-12(24)7-11(18)3-4-13-14-8-15(25)21(28,17(27)10-23)19(14,2)9-16(26)20(13,18)22/h5-7,13-16,23,25-26,28H,3-4,8-10H2,1-2H3/t13-,14-,15+,16-,18-,19-,20-,21-/m0/s1	GFNANZIMVAIWHM-OBYCQNJPSA-N	[M-H]-	C21H27FO6	single	0.6205	Prege steroids	Steroids	Terpenoids	False	Lipids and lipid-like molecules	Steroids and steroid derivatives	Hydroxysteroids	21-hydroxysteroids	31307	Triamcinolone hexacetonide	83474-03-7	D00385	CHEBI:9667
506_C18neg	394.05	6.378	Unknown	-2	Level5=Unknown	null	506_C18neg	UNK	UNK	[M-H]-	UNK	not annotated	0	UNK	UNK	UNK	UNK	UNK	UNK	UNK	UNK	UNK	UNK	UNK	UNK	UNK
508_C18neg	395.244	14.698	ent-13R,15-Dihydroxy-14S-acetoxy-1(10)-halimen-18-oic acid	0.64024	Level3b=InSilico-AllDB	CC(=O)OC(CO)C(C)(O)CCC1(C)C2=CCCC(C)(C(=O)O)C2CCC1C	WWBKEPMWUHTSAJ	InChI=1S/C22H36O6/c1-14-8-9-17-16(7-6-10-21(17,4)19(25)26)20(14,3)11-12-22(5,27)18(13-23)28-15(2)24/h7,14,17-18,23,27H,6,8-13H2,1-5H3,(H,25,26)	WWBKEPMWUHTSAJ-UHFFFAOYSA-N	[M-H]-	C22H36O6	single	3.3051	Halimane diterpenoids	Diterpenoids	Terpenoids	False	Lipids and lipid-like molecules	Fatty Acyls	Fatty alcohols	Fatty alcohols	162897276	UNK	UNK	UNK	UNK
509_C18neg	397.227	18.832	Unknown	-2	Level5=Unknown	null	509_C18neg	UNK	UNK	[M-H]-	UNK	not annotated	0	UNK	UNK	UNK	UNK	UNK	UNK	UNK	UNK	UNK	UNK	UNK	UNK	UNK
51_C18neg	128.035	2.305	Pyroglutamate	-0.48	Level4=MSMSanalog	O=C(O)[C@H]1CCC(O)=N1	ODHCTXKNWHHXJC	InChI=1S/C5H7NO3/c7-4-2-1-3(6-4)5(8)9/h3H,1-2H2,(H,6,7)(H,8,9)/t3-/m1/s1	ODHCTXKNWHHXJC-GSVOUGTGSA-N	[M-H]-	C5H7NO3	single	0.1899	Aminoacids	Small peptides	Amino acids and Peptides	False	Organic acids and derivatives	Carboxylic acids and derivatives	Amino acids, peptides, and analogues	Proline and derivatives	439685	(2R)-5-ketoproline	UNK	C02237	CHEBI:16924
51_C18pos	117.057	5.785	INDOLE (Chimeric precursor selection)	3.73	Level1=MSMSmatch	c1ccc2[nH]ccc2c1	SIKJAQJRHWYJAI	InChI=1S/C8H7N/c1-2-4-8-7(3-1)5-6-9-8/h1-6,9H	SIKJAQJRHWYJAI-UHFFFAOYSA-N	[M]+	C8H7N	single	2.1679	Simple indole alkaloids	Tryptophan alkaloids	Alkaloids	False	Organoheterocyclic compounds	Indoles and derivatives	Indoles	Indoles	798	indole	1670-82-2	C00463	CHEBI:16881
510_C18neg	401.182	8.211	D-Linalool 3-(6''-malonylglucoside)	0.67834	Level3b=InSilico-AllDB	C=CC(C)(CCC=C(C)C)OC1OC(COC(=O)CC(=O)O)C(O)C(O)C1O	JXUZZVJIZYFBAT	InChI=1S/C19H30O9/c1-5-19(4,8-6-7-11(2)3)28-18-17(25)16(24)15(23)12(27-18)10-26-14(22)9-13(20)21/h5,7,12,15-18,23-25H,1,6,8-10H2,2-4H3,(H,20,21)	CPXNGRILBNEVQL-UHFFFAOYSA-N	[M-H]-	C19H30O9	single	-1.3155	Megastigmanes	Apocarotenoids	Terpenoids	True	Lipids and lipid-like molecules	Fatty Acyls	Fatty acyl glycosides	Fatty acyl glycosides of mono- and disaccharides	131752917	3-[[6-(3,7-dimethylocta-1,6-dien-3-yloxy)-3,4,5-trihydroxyoxan-2-yl]methoxy]-3-oxopropanoic acid	UNK	UNK	UNK
512_C18neg	403.184	5.487	Unknown	-2	Level5=Unknown	null	512_C18neg	UNK	UNK	[M-H]-	UNK	not annotated	0	UNK	UNK	UNK	UNK	UNK	UNK	UNK	UNK	UNK	UNK	UNK	UNK	UNK
[truncated: 500 more rows]
